# Supplementary material for: Identification of potential target genes and crucial pathways in small cell lung cancer based on bioinformatic strategy and human samples
Source: PLoS One. 2020 Nov 13;15(11):e0242194. doi: 10.1371/journal.pone.0242194 (PMC7665632; doi:10.1371/journal.pone.0242194)
Supplement: S1 Table — (XLSX) [file pone.0242194.s001.xlsx]

## Sheet: GSE40275
S1 Table.Gene expression microarray datasets for SCLC in GEO datasets, including GSE40275, GSE99316, and GSE60052.
GSE40275，samples data were screened using GEO2R ，an interactive web tool.
ID	adj.P.Val	P.Value	t	B	logFC	Gene symbol	GB_ACC
NM_198392_at	3.86e-37	1.14e-41	-35.6	84.5263	-4.4	TCF21	NM_198392
NM_178012_at	3.86e-37	1.37e-41	35.5	84.3504	4.25	TUBB2B	NM_178012
NM_003206_at	4.78e-37	2.55e-41	-35.1	83.7493	-3.88	TCF21	NM_003206
NM_031966_at	6.82e-37	4.85e-41	34.7	83.1266	4.01	CCNB1	NM_031966
NM_016929_at	4.3e-36	4.29e-40	-33.4	81.0079	-4.29	CLIC5	NM_016929
NM_182643_at	4.3e-36	4.58e-40	-33.3	80.9444	-3.25	DLC1	NM_182643
NM_173505_at	4.81e-36	5.98e-40	-33.2	80.6851	-2.81	ANKRD29	NM_173505
NM_006094_at	1.83e-35	2.6e-39	-32.3	79.2538	-3.85	DLC1	NM_006094
NM_005563_at	4.58e-35	7.32e-39	31.7	78.2437	4.06	STMN1	NM_005563
NR_001278_at	4.6e-35	8.74e-39	-31.6	78.0704	-4.68	CYP2B7P1	NR_001278
NM_203399_at	4.6e-35	8.99e-39	31.6	78.0433	4.15	STMN1	NM_203399
NM_001254_at	5.9e-35	1.26e-38	31.4	77.7147	3.35	CDC6	NM_001254
NM_203401_at	6.69e-35	1.55e-38	31.3	77.5133	3.92	STMN1	NM_203401
NM_019601_at	7.84e-35	1.96e-38	-31.2	77.2827	-3.25	SUSD2	NM_019601
NM_001002026_at	7.84e-35	2.09e-38	-31.2	77.2191	-4.16	CLDN18	NM_001002026
NM_006329_at	2.24e-34	6.37e-38	-30.5	76.1279	-3.77	FBLN5	NM_006329
NM_016369_at	9.11e-34	2.75e-37	-29.7	74.6937	-5.04	CLDN18	NM_016369
NM_018063_at	9.8e-34	3.13e-37	29.7	74.5665	3.62	HELLS	NM_018063
NM_018476_at	1.05e-33	3.56e-37	29.6	74.442	5.38	BEX1	NM_018476
NM_003062_at	1.06e-33	3.77e-37	-29.6	74.3857	-2.7	SLIT3	NM_003062
NM_005139_at	1.27e-33	4.73e-37	-29.5	74.1621	-3.82	ANXA3	NM_005139
NM_016730_at	1.6e-33	6.27e-37	-29.3	73.8861	-3.32	FOLR1	NM_016730
NM_004456_at	2.65e-33	1.08e-36	29	73.3498	3.66	EZH2	NM_004456
NM_002084_at	3.36e-33	1.43e-36	-28.9	73.0756	-3.84	GPX3	NM_002084
NM_016725_at	3.9e-33	1.74e-36	-28.8	72.8814	-3.52	FOLR1	NM_016725
NM_172197_at	3.9e-33	1.8e-36	-28.8	72.8482	-4.97	AGER	NM_172197
NM_001255_at	4.03e-33	1.98e-36	28.7	72.7546	3.49	CDC20	NM_001255
NM_000802_at	4.03e-33	2.08e-36	-28.7	72.7084	-3.74	FOLR1	NM_000802
NM_016731_at	4.03e-33	2.08e-36	-28.7	72.7084	-3.74	FOLR1	NM_016731
NM_001136_at	4.61e-33	2.46e-36	-28.6	72.5432	-5.02	AGER	NM_001136
NM_016724_at	4.86e-33	2.68e-36	-28.5	72.4591	-3.52	FOLR1	NM_016724
NM_152998_at	6.96e-33	3.96e-36	28.3	72.0753	3.62	EZH2	NM_152998
NM_016729_at	7.55e-33	4.42e-36	-28.3	71.9656	-3.58	FOLR1	NM_016729
NM_004657_at	1.42e-32	8.59e-36	-27.9	71.3125	-3.06	SDPR	NM_004657
NM_002916_at	1.53e-32	9.51e-36	27.9	71.2131	2.98	RFC4	NM_002916
NM_001015880_at	2.38e-32	1.57e-35	-27.6	70.7212	-3.25	PAPSS2	NM_001015880
NM_004670_at	2.38e-32	1.57e-35	-27.6	70.7212	-3.25	PAPSS2	NM_004670
NM_152536_at	2.8e-32	1.89e-35	-27.6	70.5362	-2.22	FGD5	NM_152536
NM_014365_at	3.15e-32	2.18e-35	-27.5	70.3959	-3.01	HSPB8	NM_014365
NM_181573_at	3.75e-32	2.72e-35	27.4	70.1773	3.07	RFC4	NM_181573
NM_013277_at	3.75e-32	2.74e-35	27.4	70.1705	2.84	RACGAP1	NM_013277
NM_014176_at	3.75e-32	2.8e-35	27.4	70.1503	3.44	UBE2T	NM_014176
NM_006845_at	5.97e-32	4.56e-35	27.1	69.6673	3.36	KIF2C	NM_006845
NM_004469_at	6.85e-32	5.35e-35	-27	69.5101	-4.62	FIGF	NM_004469
NM_014601_at	8.62e-32	6.9e-35	-26.9	69.2605	-1.93	EHD2	NM_014601
NM_005093_at	9.84e-32	8.04e-35	26.8	69.109	2.31	CBFA2T2	NM_005093
NM_018361_at	1.2e-31	1.01e-34	26.7	68.8886	2.57	AGPAT5	NM_018361
NM_182776_at	1.39e-31	1.18e-34	26.6	68.7283	2.24	MCM7	NM_182776
NM_004523_at	1.51e-31	1.32e-34	26.6	68.6211	3.25	KIF11	NM_004523
NM_016937_at	1.56e-31	1.38e-34	26.6	68.5726	2.56	POLA1	NM_016937
NM_000668_at	2.04e-31	1.85e-34	-26.4	68.2868	-4.79	ADH1B	NM_000668
NM_001014809_at	2.21e-31	2.04e-34	26.4	68.1884	2.56	CRMP1	NM_001014809
NM_020717_at	2.4e-31	2.26e-34	-26.3	68.0887	-2.4	SHROOM4	NM_020717
NM_001042762_at	2.77e-31	2.71e-34	26.2	67.9099	2.38	FIGNL1	NM_001042762
NM_022116_at	2.77e-31	2.71e-34	26.2	67.9099	2.38	FIGNL1	NM_022116
NM_002388_at	3.57e-31	3.55e-34	26.1	67.6434	2.2	MCM3	NM_002388
NM_173452_at	3.71e-31	3.76e-34	-26.1	67.5868	-4.45	FCN3	NM_173452
NM_003665_at	4.59e-31	4.73e-34	-26	67.36	-4.3	FCN3	NM_003665
NM_001001851_at	5.75e-31	6.03e-34	-25.9	67.1191	-2.13	ITIH5	NM_001001851
NM_003734_at	5.93e-31	6.32e-34	-25.8	67.0733	-4.04	AOC3	NM_003734
XM_377476_at	5.95e-31	6.44e-34	25.8	67.0539	1.66	MGC57346	XM_377476
NM_001786_at	7.3e-31	8.07e-34	25.7	66.8318	3.72	CDC2	NM_001786
NM_023071_at	7.3e-31	8.24e-34	25.7	66.8106	2.29	SPATS2	NM_023071
NM_004515_at	7.3e-31	8.3e-34	25.7	66.8037	1.77	ILF2	NM_004515
NM_016343_at	7.32e-31	8.45e-34	25.7	66.7855	4.13	CENPF	NM_016343
NM_006867_at	8.85e-31	1.04e-33	-25.6	66.5767	-2.71	RBPMS	NM_006867
XM_067585_at	8.85e-31	1.05e-33	-25.6	66.5677	-2.39	LOC131873	XM_067585
NM_012310_at	9.12e-31	1.1e-33	25.6	66.5241	2.92	KIF4A	NM_012310
NM_001008711_at	9.43e-31	1.16e-33	-25.6	66.4759	-2.66	RBPMS	NM_001008711
NM_001039709_at	9.43e-31	1.17e-33	25.5	66.4615	2.34	CBFA2T2	NM_001039709
NM_175571_at	1.02e-30	1.29e-33	-25.5	66.37	-2.25	GIMAP8	NM_175571
NM_000901_at	1.02e-30	1.31e-33	-25.5	66.3524	-1.91	NR3C2	NM_000901
NM_001067_at	1.03e-30	1.34e-33	25.5	66.3286	4.85	TOP2A	NM_001067
NM_005916_at	1.08e-30	1.41e-33	25.5	66.2773	2.23	MCM7	NM_005916
XM_940071_at	1.13e-30	1.5e-33	-25.4	66.2191	-2.39	LOC131873	XM_940071
NM_016132_at	1.56e-30	2.11e-33	25.3	65.88	2.93	MYEF2	NM_016132
NM_001008710_at	1.68e-30	2.3e-33	-25.2	65.7957	-2.74	RBPMS	NM_001008710
NM_004816_at	1.71e-30	2.37e-33	-25.2	65.7646	-2.99	C9orf61	NM_004816
NM_153267_at	2.74e-30	3.84e-33	-25	65.2885	-3.82	MAMDC2	NM_153267
NM_001003793_at	2.89e-30	4.11e-33	-25	65.2204	-2.6	RBMS3	NM_001003793
NM_033505_at	2.98e-30	4.29e-33	24.9	65.1796	1.99	SELI	NM_033505
NM_030569_at	3.05e-30	4.45e-33	-24.9	65.1433	-1.9	ITIH5	NM_030569
NM_003979_at	4.13e-30	6.09e-33	-24.8	64.8321	-4.47	GPRC5A	NM_003979
NM_053274_at	4.32e-30	6.45e-33	24.8	64.7746	1.59	GLMN	NM_053274
NM_001003792_at	4.68e-30	7.07e-33	-24.7	64.6842	-2.56	RBMS3	NM_001003792
NM_207517_at	4.98e-30	7.61e-33	-24.7	64.6119	-2.2	ADAMTSL3	NM_207517
NM_015888_at	5.06e-30	7.82e-33	24.7	64.584	2.89	HOOK1	NM_015888
NM_004701_at	5.21e-30	8.15e-33	24.6	64.5438	3.85	CCNB2	NM_004701
NM_007370_at	5.62e-30	8.88e-33	24.6	64.4586	2.46	RFC5	NM_007370
NM_014483_at	6.61e-30	1.06e-32	-24.5	64.286	-2.73	RBMS3	NM_014483
NM_003094_at	6.67e-30	1.08e-32	24.5	64.266	1.93	SNRPE	NM_003094
NM_053024_at	7.03e-30	1.15e-32	24.5	64.2037	2.9	PFN2	NM_053024
NM_144962_at	7.1e-30	1.17e-32	-24.5	64.1823	-3.61	PEBP4	NM_144962
NM_024519_at	8e-30	1.34e-32	-24.4	64.0543	-1.63	FAM65A	NM_024519
NM_022782_at	8.07e-30	1.36e-32	24.4	64.0347	2.6	MPHOSPH9	NM_022782
NM_031423_at	9.39e-30	1.6e-32	24.3	63.8747	4.23	NUF2	NM_031423
NM_020890_at	1.17e-29	2.02e-32	24.2	63.6419	2.65	KIAA1524	NM_020890
NM_005733_at	1.25e-29	2.18e-32	24.2	63.5677	2.47	KIF20A	NM_005733
NM_201283_at	1.36e-29	2.4e-32	-24.2	63.4732	-1.47	EGFR	NM_201283
NM_012072_at	1.45e-29	2.57e-32	-24.1	63.4064	-2.78	CD93	NM_012072
NM_006612_at	1.5e-29	2.69e-32	-24.1	63.3622	-1.78	KIF1C	NM_006612
NM_181578_at	1.73e-29	3.13e-32	24	63.211	2.4	RFC5	NM_181578
NM_015257_at	1.89e-29	3.46e-32	24	63.1104	2.25	KIAA0286	NM_015257
NM_002703_at	1.89e-29	3.49e-32	24	63.1025	2.19	PPAT	NM_002703
NM_005956_at	1.9e-29	3.55e-32	24	63.0859	1.84	MTHFD1	NM_005956
NM_001020819_at	1.94e-29	3.65e-32	-24	63.0587	-3	MYADM	NM_001020819
NM_199414_at	1.94e-29	3.68e-32	24	63.0485	3.99	PRC1	NM_199414
NM_001274_at	2e-29	3.83e-32	24	63.009	3.36	CHEK1	NM_001274
NM_138961_at	2.11e-29	4.09e-32	-23.9	62.9448	-2.68	ESAM	NM_138961
NM_138373_at	2.16e-29	4.22e-32	-23.9	62.9136	-3.02	MYADM	NM_138373
NM_199413_at	2.36e-29	4.66e-32	23.9	62.8158	3.96	PRC1	NM_199413
NM_021219_at	2.43e-29	4.84e-32	-23.8	62.7791	-2.64	JAM2	NM_021219
NM_003019_at	2.5e-29	5.03e-32	-23.8	62.7404	-3.2	SFTPD	NM_003019
NM_006774_at	2.52e-29	5.1e-32	-23.8	62.7254	-3.78	INMT	NM_006774
NM_003981_at	2.59e-29	5.29e-32	23.8	62.6892	3.9	PRC1	NM_003981
NM_001020820_at	2.65e-29	5.57e-32	-23.8	62.6388	-3.03	MYADM	NM_001020820
NM_001012512_at	2.65e-29	5.6e-32	23.8	62.6336	3.47	GRP	NM_001012512
NM_001012513_at	2.65e-29	5.6e-32	23.8	62.6336	3.47	GRP	NM_001012513
NM_002091_at	2.65e-29	5.6e-32	23.8	62.6336	3.47	GRP	NM_002091
NM_006461_at	2.74e-29	5.84e-32	23.8	62.5923	2.45	SPAG5	NM_006461
NM_001033_at	2.75e-29	5.91e-32	23.8	62.5796	2.38	RRM1	NM_001033
NM_001020821_at	2.76e-29	5.99e-32	-23.8	62.5663	-3	MYADM	NM_001020821
NM_001032999_at	2.89e-29	6.31e-32	23.7	62.5144	2.26	CBFA2T2	NM_001032999
NM_002944_at	2.93e-29	6.45e-32	-23.7	62.4926	-3.79	ROS1	NM_002944
NM_015234_at	3.01e-29	6.68e-32	-23.7	62.4587	-3.73	GPR116	NM_015234
NM_001008712_at	3.13e-29	7e-32	-23.7	62.4127	-2.83	RBPMS	NM_001008712
NM_032043_at	3.2e-29	7.22e-32	23.7	62.3821	3.14	BRIP1	NM_032043
NM_182918_at	3.2e-29	7.27e-32	-23.7	62.3742	-2.3	ERG	NM_182918
NM_004449_at	3.39e-29	7.78e-32	-23.6	62.3074	-2.14	ERG	NM_004449
NM_002837_at	3.61e-29	8.33e-32	-23.6	62.2393	-3.55	PTPRB	NM_002837
NM_198468_at	4e-29	9.3e-32	23.6	62.1303	2.47	C6orf167	NM_198468
NM_144711_at	4.39e-29	1.03e-31	23.5	62.0302	2.15	KLHL23	NM_144711
NM_003051_at	4.45e-29	1.05e-31	23.5	62.0085	2.18	SLC16A1	NM_003051
NM_178140_at	4.51e-29	1.07e-31	-23.5	61.9878	-2.03	PDZD2	NM_178140
NM_024574_at	5.35e-29	1.28e-31	-23.4	61.8101	-3.86	C4orf31	NM_024574
NM_014750_at	5.97e-29	1.44e-31	23.4	61.6952	3.62	DLG7	NM_014750
NM_145697_at	6.04e-29	1.47e-31	23.4	61.6761	4.08	NUF2	NM_145697
NM_007363_at	6.38e-29	1.56e-31	23.3	61.6143	1.8	NONO	NM_007363
NM_033379_at	6.44e-29	1.59e-31	23.3	61.5974	3.63	CDC2	NM_033379
NM_001020818_at	7.4e-29	1.84e-31	-23.3	61.4522	-2.93	MYADM	NM_001020818
NM_021190_at	7.57e-29	1.9e-31	23.2	61.4231	2.11	PTBP2	NM_021190
NM_001905_at	8.2e-29	2.07e-31	23.2	61.3363	2.36	CTPS	NM_001905
NM_017922_at	8.23e-29	2.09e-31	23.2	61.3267	1.69	PRPF39	NM_017922
NM_004336_at	9.57e-29	2.45e-31	23.1	61.1696	2.89	BUB1	NM_004336
NM_018136_at	9.82e-29	2.55e-31	23.1	61.1305	3.74	ASPM	NM_018136
NM_024621_at	9.82e-29	2.55e-31	-23.1	61.1304	-2.9	VEPH1	NM_024621
NM_032817_at	1e-28	2.62e-31	-23.1	61.1015	-1.96	ITIH5	NM_032817
NM_002222_at	1.01e-28	2.67e-31	-23.1	61.0844	-1.84	ITPR1	NM_002222
NM_014736_at	1.04e-28	2.76e-31	23.1	61.0517	3.21	KIAA0101	NM_014736
NM_016556_at	1.07e-28	2.86e-31	23.1	61.0154	1.87	PSMC3IP	NM_016556
NM_201282_at	1.27e-28	3.42e-31	-23	60.838	-1.67	EGFR	NM_201282
NM_139211_at	1.31e-28	3.53e-31	-23	60.8053	-2.12	HOP	NM_139211
NM_017779_at	1.35e-28	3.66e-31	23	60.77	3.38	DEPDC1	NM_017779
NM_004851_at	1.36e-28	3.71e-31	-23	60.7569	-4.41	NAPSA	NM_004851
XM_932109_at	1.42e-28	3.96e-31	22.9	60.693	2.05	CEP78	XM_932109
XM_943379_at	1.42e-28	3.96e-31	22.9	60.693	2.05	CEP78	XM_943379
NM_022754_at	1.42e-28	3.99e-31	22.9	60.6845	2.14	SFXN1	NM_022754
NM_001430_at	1.42e-28	3.99e-31	-22.9	60.6836	-4.04	EPAS1	NM_001430
NM_152451_at	1.47e-28	4.16e-31	-22.9	60.6423	-3.13	Gcom1	NM_152451
NM_004526_at	1.6e-28	4.57e-31	22.9	60.5493	2.21	MCM2	NM_004526
NM_013290_at	1.6e-28	4.58e-31	22.9	60.5482	1.6	PSMC3IP	NM_013290
NM_152524_at	1.62e-28	4.65e-31	22.9	60.5326	1.87	SGOL2	NM_152524
NM_000251_at	1.75e-28	5.07e-31	22.8	60.4471	3.04	MSH2	NM_000251
NM_001029989_at	1.85e-28	5.4e-31	22.8	60.384	3.23	KIAA0101	NM_001029989
NM_014708_at	1.87e-28	5.49e-31	22.8	60.3683	3.03	KNTC1	NM_014708
NM_012112_at	2.35e-28	6.94e-31	22.7	60.1351	3.97	TPX2	NM_012112
NM_198827_at	2.69e-28	7.98e-31	-22.6	59.9968	-2.51	GPR133	NM_198827
NM_005573_at	2.85e-28	8.51e-31	22.6	59.9324	3.11	LMNB1	NM_005573
NM_015429_at	3.15e-28	9.45e-31	-22.6	59.8285	-3.51	ABI3BP	NM_015429
XM_942142_at	3.25e-28	9.82e-31	22.5	59.7902	2.81	LOC652610	XM_942142
NM_001077401_at	3.26e-28	9.91e-31	-22.5	59.7811	-2.67	ACVRL1	NM_001077401
NM_006733_at	3.3e-28	1.01e-30	22.5	59.7632	3.46	CENPI	NM_006733
NM_000020_at	3.31e-28	1.02e-30	-22.5	59.7539	-2.66	ACVRL1	NM_000020
NM_014849_at	3.33e-28	1.03e-30	22.5	59.7444	1.6	SV2A	NM_014849
NM_003362_at	3.45e-28	1.07e-30	22.5	59.7036	1.85	UNG	NM_003362
NM_018087_at	3.49e-28	1.09e-30	22.5	59.6856	1.95	TMEM48	NM_018087
NM_005434_at	3.5e-28	1.1e-30	-22.5	59.6777	-2.85	MALL	NM_005434
NM_201284_at	3.88e-28	1.23e-30	-22.4	59.5698	-1.71	EGFR	NM_201284
NM_181801_at	4.13e-28	1.31e-30	22.4	59.5019	4.35	UBE2C	NM_181801
NR_003098_at	4.13e-28	1.32e-30	22.4	59.4965	2.72	SNHG1	NR_003098
NM_199249_at	4.18e-28	1.34e-30	22.4	59.4787	2.24	C19orf48	NM_199249
NM_080911_at	4.69e-28	1.52e-30	22.4	59.3577	1.93	UNG	NM_080911
NM_001795_at	4.7e-28	1.53e-30	-22.4	59.3512	-2.97	CDH5	NM_001795
XM_045911_at	4.82e-28	1.59e-30	22.3	59.3141	2.99	STXBP5L	XM_045911
XM_938898_at	4.82e-28	1.59e-30	22.3	59.3141	2.99	STXBP5L	XM_938898
NM_001975_at	5.67e-28	1.88e-30	22.3	59.1468	2.41	ENO2	NM_001975
NM_001313_at	5.67e-28	1.88e-30	22.3	59.143	2.22	CRMP1	NM_001313
NM_001040114_at	5.69e-28	1.91e-30	-22.3	59.1277	-2.7	MYH11	NM_001040114
NM_002474_at	5.69e-28	1.91e-30	-22.3	59.1277	-2.7	MYH11	NM_002474
NM_000819_at	5.69e-28	1.92e-30	22.3	59.1226	1.46	GART	NM_000819
NM_138421_at	6.3e-28	2.14e-30	22.2	59.0164	1.75	SAAL1	NM_138421
NM_003638_at	6.64e-28	2.27e-30	-22.2	58.9566	-3.32	ITGA8	NM_003638
NM_022346_at	6.64e-28	2.28e-30	22.2	58.9539	3.08	NCAPG	NM_022346
NM_001018100_at	6.89e-28	2.37e-30	-22.2	58.9125	-3.05	Gcom1	NM_001018100
NM_001018090_at	6.94e-28	2.42e-30	-22.2	58.8948	-3.03	Gcom1	NM_001018090
NM_001018091_at	6.94e-28	2.42e-30	-22.2	58.8948	-3.03	Gcom1	NM_001018091
NM_014109_at	7e-28	2.46e-30	22.2	58.8777	2.92	ATAD2	NM_014109
NM_001040113_at	7e-28	2.48e-30	-22.2	58.8708	-2.68	MYH11	NM_001040113
NM_022844_at	7e-28	2.48e-30	-22.2	58.8708	-2.68	MYH11	NM_022844
NM_001008489_at	7.06e-28	2.51e-30	22.1	58.8578	1.8	PHOSPHO2	NM_001008489
NM_178822_at	7.18e-28	2.56e-30	-22.1	58.8359	-2.77	IGSF10	NM_178822
NM_005826_at	7.4e-28	2.65e-30	22.1	58.8015	1.72	HNRPR	NM_005826
NM_139199_at	7.67e-28	2.77e-30	22.1	58.761	1.1	BRD8	NM_139199
NM_017760_at	7.69e-28	2.79e-30	22.1	58.7532	3	NCAPG2	NM_017760
NM_025107_at	8.04e-28	2.93e-30	-22.1	58.7044	-2.22	MYCT1	NM_025107
NM_024945_at	8.96e-28	3.28e-30	22	58.5913	2.32	RMI1	NM_024945
NM_018492_at	9.91e-28	3.64e-30	22	58.4868	3.58	PBK	NM_018492
NM_014059_at	9.99e-28	3.69e-30	-22	58.4736	-3.24	RGC32	NM_014059
NM_007057_at	1.09e-27	4.03e-30	21.9	58.3859	2.5	ZWINT	NM_007057
NM_000667_at	1.12e-27	4.18e-30	-21.9	58.3506	-1.98	ADH1A	NM_000667
NM_004856_at	1.24e-27	4.64e-30	21.9	58.246	2.95	KIF23	NM_004856
NM_020818_at	1.28e-27	4.81e-30	21.9	58.2097	2.85	KIAA1409	NM_020818
NM_152730_at	1.3e-27	4.94e-30	21.9	58.1832	1.6	C6orf170	NM_152730
NM_032924_at	1.3e-27	4.96e-30	21.9	58.1809	1.44	ZNF3	NM_032924
NM_014869_at	1.38e-27	5.28e-30	-21.8	58.1187	-1.45	IQSEC1	NM_014869
NM_014288_at	1.4e-27	5.38e-30	21.8	58.0984	3.18	ITGB3BP	NM_014288
NM_178151_at	1.42e-27	5.49e-30	21.8	58.0798	4.43	DCX	NM_178151
NM_015261_at	1.47e-27	5.7e-30	21.8	58.0414	2.05	NCAPD3	NM_015261
NM_000118_at	1.6e-27	6.22e-30	-21.8	57.9543	-2.6	ENG	NM_000118
NM_199250_at	1.66e-27	6.49e-30	21.7	57.9125	2.29	C19orf48	NM_199250
NM_001032278_at	1.67e-27	6.57e-30	-21.7	57.9001	-1.52	MMP28	NM_001032278
NM_053027_at	1.72e-27	6.79e-30	-21.7	57.8673	-2.11	MYLK	NM_053027
NM_032997_at	1.73e-27	6.84e-30	21.7	57.8597	2.46	ZWINT	NM_032997
NM_053025_at	1.74e-27	6.91e-30	-21.7	57.8502	-2.15	MYLK	NM_053025
NM_000478_at	1.75e-27	7e-30	-21.7	57.8371	-3.11	ALPL	NM_000478
NM_053028_at	1.76e-27	7.05e-30	-21.7	57.8295	-2.13	MYLK	NM_053028
NM_003318_at	1.76e-27	7.11e-30	21.7	57.8218	2.92	TTK	NM_003318
NM_053026_at	1.79e-27	7.25e-30	-21.7	57.802	-2.15	MYLK	NM_053026
NM_000120_at	1.81e-27	7.37e-30	-21.7	57.7861	-1.57	EPHX1	NM_000120
NM_004643_at	1.87e-27	7.63e-30	21.7	57.7512	1.26	PABPN1	NM_004643
NM_020754_at	1.99e-27	8.24e-30	-21.7	57.6746	-2.79	CDGAP	NM_020754
NM_178152_at	1.99e-27	8.27e-30	21.6	57.6708	4.43	DCX	NM_178152
NM_178153_at	1.99e-27	8.27e-30	21.6	57.6708	4.43	DCX	NM_178153
NM_138555_at	1.99e-27	8.28e-30	21.6	57.6696	2.89	KIF23	NM_138555
NM_006097_at	2.05e-27	8.54e-30	-21.6	57.6394	-2.28	MYL9	NM_006097
NM_018944_at	2.11e-27	8.83e-30	21.6	57.6065	1.59	C21orf45	NM_018944
NM_002630_at	2.19e-27	9.2e-30	-21.6	57.5648	-4.34	PGC	NM_002630
NM_002628_at	2.24e-27	9.49e-30	21.6	57.5347	2.6	PFN2	NM_002628
NM_182746_at	2.59e-27	1.1e-29	21.5	57.3892	2.74	MCM4	NM_182746
NM_139278_at	2.79e-27	1.19e-29	-21.5	57.3079	-2.14	LGI3	NM_139278
NM_024056_at	2.92e-27	1.25e-29	21.5	57.2608	2.07	TMEM106C	NM_024056
NM_005656_at	3.11e-27	1.34e-29	-21.5	57.1926	-3.44	TMPRSS2	NM_005656
NM_007051_at	3.13e-27	1.35e-29	21.4	57.1842	1.75	FAF1	NM_007051
NM_000075_at	3.34e-27	1.45e-29	21.4	57.1131	1.42	CDK4	NM_000075
NM_170737_at	3.51e-27	1.53e-29	-21.4	57.0605	-3.45	KCNJ15	NM_170737
NM_002961_at	3.6e-27	1.57e-29	-21.4	57.0303	-3.41	S100A4	NM_002961
NM_021021_at	3.7e-27	1.62e-29	-21.4	56.9995	-2.18	SNTB1	NM_021021
NM_178014_at	4.16e-27	1.83e-29	21.3	56.8791	1.61	TUBB	NM_178014
NM_001005413_at	4.28e-27	1.89e-29	21.3	56.8462	2.45	ZWINT	NM_001005413
NM_005228_at	4.64e-27	2.07e-29	-21.3	56.76	-2.1	EGFR	NM_005228
NM_005795_at	4.64e-27	2.07e-29	-21.3	56.7585	-3.59	CALCRL	NM_005795
NM_033319_at	4.67e-27	2.09e-29	21.3	56.7482	1.97	CENPL	NM_033319
NM_178042_at	4.72e-27	2.12e-29	21.3	56.7344	2.19	ACTL6A	NM_178042
NM_005412_at	4.86e-27	2.19e-29	21.3	56.7009	2.12	SHMT2	NM_005412
NM_020685_at	5.03e-27	2.28e-29	21.2	56.6627	2.76	C3orf14	NM_020685
NM_032360_at	5.13e-27	2.33e-29	21.2	56.6396	1.33	ACBD6	NM_032360
NM_005914_at	5.3e-27	2.42e-29	21.2	56.6026	2.65	MCM4	NM_005914
NM_001010846_at	5.31e-27	2.44e-29	-21.2	56.596	-1.68	SHE	NM_001010846
NM_022145_at	5.33e-27	2.45e-29	21.2	56.5894	2.99	CENPK	NM_022145
NM_004725_at	5.33e-27	2.46e-29	21.2	56.5851	1.81	BUB3	NM_004725
NM_007019_at	5.46e-27	2.53e-29	21.2	56.5581	4.03	UBE2C	NM_007019
XR_016140_at	5.59e-27	2.61e-29	21.2	56.5258	1.7	LOC92755	XR_016140
XR_018705_at	5.59e-27	2.61e-29	21.2	56.5258	1.7	LOC648765	XR_018705
NM_203390_at	5.76e-27	2.71e-29	21.2	56.4899	1.62	RBM12B	NM_203390
NM_032458_at	5.76e-27	2.71e-29	21.2	56.4897	2.46	PHF6	NM_032458
NM_018643_at	5.99e-27	2.83e-29	-21.1	56.4471	-3.52	TREM1	NM_018643
NM_181526_at	6.12e-27	2.91e-29	-21.1	56.4208	-2.19	MYL9	NM_181526
NM_198098_at	6.34e-27	3.02e-29	-21.1	56.382	-3.61	AQP1	NM_198098
NM_139212_at	7.15e-27	3.42e-29	-21.1	56.259	-2.51	HOP	NM_139212
NM_024884_at	7.65e-27	3.67e-29	21	56.1877	1.19	L2HGDH	NM_024884
NM_001007793_at	7.8e-27	3.76e-29	21	56.1649	1.71	BUB3	NM_001007793
NM_003511_at	8.23e-27	3.98e-29	21	56.1077	3.34	HIST1H2AL	NM_003511
NM_001045_at	8.27e-27	4.01e-29	-21	56.1001	-4.41	SLC6A4	NM_001045
XM_087386_at	8.39e-27	4.09e-29	-21	56.081	-3.21	HEG1	XM_087386
NM_181800_at	8.7e-27	4.25e-29	21	56.0419	3.9	UBE2C	NM_181800
NM_003686_at	9.08e-27	4.47e-29	21	55.9922	3.24	EXO1	NM_003686
NM_006027_at	9.08e-27	4.47e-29	21	55.9922	3.24	EXO1	NM_006027
NM_017769_at	9.67e-27	4.78e-29	20.9	55.9255	2.23	KIAA1333	NM_017769
NM_001044392_at	1.03e-26	5.11e-29	-20.9	55.8593	-2.78	MUC1	NM_001044392
NM_170736_at	1.03e-26	5.15e-29	-20.9	55.8512	-3.44	KCNJ15	NM_170736
NM_001927_at	1.04e-26	5.21e-29	-20.9	55.84	-1.67	DES	NM_001927
NM_022757_at	1.05e-26	5.26e-29	20.9	55.8303	2.21	CCDC14	NM_022757
NM_144777_at	1.15e-26	5.81e-29	-20.9	55.7309	-2.94	SCEL	NM_144777
NM_004301_at	1.15e-26	5.82e-29	20.9	55.7295	2.28	ACTL6A	NM_004301
NM_001080449_at	1.15e-26	5.86e-29	20.9	55.7222	2.29	DNA2L	NM_001080449
XM_938629_at	1.15e-26	5.86e-29	20.9	55.7222	2.29	DNA2L	XM_938629
NM_004517_at	1.15e-26	5.86e-29	-20.9	55.7214	-1.16	ILK	NM_004517
NM_000669_at	1.15e-26	5.88e-29	-20.9	55.7183	-1.75	ADH1C	NM_000669
NM_014791_at	1.16e-26	5.93e-29	20.9	55.7094	3.62	MELK	NM_014791
NM_001040875_at	1.34e-26	6.93e-29	20.8	55.5555	3.13	GDAP1	NM_001040875
NM_003843_at	1.48e-26	7.67e-29	-20.7	55.4544	-2.9	SCEL	NM_003843
NM_001015877_at	1.48e-26	7.67e-29	20.7	55.4541	2.45	PHF6	NM_001015877
NM_177989_at	1.49e-26	7.77e-29	20.7	55.4409	2.39	ACTL6A	NM_177989
NM_016359_at	1.56e-26	8.16e-29	20.7	55.3918	3.68	NUSAP1	NM_016359
NM_018454_at	1.56e-26	8.16e-29	20.7	55.3918	3.68	NUSAP1	NM_018454
NM_130398_at	1.56e-26	8.22e-29	20.7	55.3848	3.17	EXO1	NM_130398
XM_001129251_at	1.56e-26	8.25e-29	-20.7	55.3807	-3.18	HEG1	XM_001129251
NM_153271_at	1.93e-26	1.02e-28	-20.6	55.1703	-1.56	SH3PX3	NM_153271
NM_018108_at	2.06e-26	1.09e-28	20.6	55.1011	2.01	C14orf130	NM_018108
NM_006802_at	2.19e-26	1.17e-28	20.6	55.0353	1.3	SF3A3	NM_006802
NM_201428_at	2.31e-26	1.24e-28	20.6	54.9771	1.25	RTN3	NM_201428
NM_001044391_at	2.53e-26	1.36e-28	-20.5	54.8865	-2.84	MUC1	NM_001044391
NM_153284_at	2.54e-26	1.37e-28	-20.5	54.8792	-2.01	HYAL1	NM_153284
NM_016441_at	2.57e-26	1.39e-28	-20.5	54.8623	-2.35	CRIM1	NM_016441
NM_001008396_at	2.73e-26	1.48e-28	20.5	54.7984	2.72	WDHD1	NM_001008396
XM_001134299_at	2.81e-26	1.53e-28	20.5	54.769	2.1	PRIM2A	XM_001134299
NM_001042517_at	2.83e-26	1.55e-28	20.5	54.755	1.99	DIAPH3	NM_001042517
NM_001005414_at	2.83e-26	1.55e-28	20.5	54.7548	2.28	ZWINT	NM_001005414
NM_032495_at	2.85e-26	1.56e-28	-20.5	54.7444	-2.37	HOP	NM_032495
NM_153282_at	2.91e-26	1.6e-28	-20.5	54.7206	-1.86	HYAL1	NM_153282
NM_002933_at	2.96e-26	1.64e-28	-20.4	54.6996	-2.28	RNASE1	NM_002933
NM_001014794_at	3.05e-26	1.69e-28	-20.4	54.6662	-1.18	ILK	NM_001014794
NM_000555_at	3.05e-26	1.69e-28	20.4	54.6642	4.03	DCX	NM_000555
NM_018124_at	3.08e-26	1.72e-28	20.4	54.6501	1.81	RFWD3	NM_018124
NM_019554_at	3.08e-26	1.72e-28	-20.4	54.6472	-2.98	S100A4	NM_019554
NM_006403_at	3.14e-26	1.76e-28	-20.4	54.6238	-3.24	NEDD9	NM_006403
NM_003016_at	3.18e-26	1.79e-28	20.4	54.6096	1.25	SFRS2	NM_003016
NM_005610_at	3.23e-26	1.83e-28	20.4	54.5901	1.81	RBBP4	NM_005610
NM_014988_at	3.3e-26	1.87e-28	-20.4	54.5669	-2.72	DKFZP686A01247	NM_014988
NM_198234_at	3.43e-26	1.96e-28	-20.4	54.5199	-2.27	RNASE1	NM_198234
NM_198235_at	3.43e-26	1.96e-28	-20.4	54.5199	-2.27	RNASE1	NM_198235
NM_000361_at	3.45e-26	1.98e-28	-20.4	54.5111	-2.81	THBD	NM_000361
NM_175748_at	3.45e-26	1.98e-28	20.4	54.5075	1.97	C14orf130	NM_175748
NM_001237_at	3.5e-26	2.02e-28	20.4	54.4905	2.78	CCNA2	NM_001237
NM_024772_at	3.56e-26	2.06e-28	20.4	54.4703	1.58	ZMYM1	NM_024772
NM_001018112_at	3.75e-26	2.17e-28	20.3	54.417	3.46	FANCA	NM_001018112
NM_022154_at	3.78e-26	2.2e-28	-20.3	54.4058	-3.7	SLC39A8	NM_022154
NM_198887_at	4.02e-26	2.34e-28	20.3	54.3414	1.32	NUP43	NM_198887
NM_015294_at	4.52e-26	2.64e-28	20.3	54.2215	1.62	TRIM37	NM_015294
NM_018972_at	4.52e-26	2.65e-28	20.3	54.2184	3.03	GDAP1	NM_018972
NM_007086_at	4.63e-26	2.73e-28	20.2	54.1903	2.67	WDHD1	NM_007086
NM_205854_at	4.64e-26	2.74e-28	-20.2	54.1852	-2.7	SFTPG	NM_205854
NM_001009183_at	4.64e-26	2.74e-28	20.2	54.1834	1.51	SIP1	NM_001009183
NM_001014795_at	4.74e-26	2.81e-28	-20.2	54.1599	-1.2	ILK	NM_001014795
NM_014880_at	4.85e-26	2.89e-28	-20.2	54.1327	-2.49	CD302	NM_014880
NM_017933_at	4.95e-26	2.96e-28	-20.2	54.1093	-1.63	PID1	NM_017933
4119310_at	5e-26	2.99e-28	-20.2	54.0969	-2.62
NM_023938_at	5.22e-26	3.14e-28	-20.2	54.0494	-2.7	C1orf116	NM_023938
NM_001005207_at	5.22e-26	3.14e-28	20.2	54.0482	1.59	TRIM37	NM_001005207
NM_015687_at	5.4e-26	3.26e-28	-20.2	54.0118	-2.37	FILIP1	NM_015687
NM_198578_at	5.41e-26	3.28e-28	-20.2	54.0062	-4.6	LRRK2	NM_198578
NM_016511_at	5.71e-26	3.47e-28	-20.2	53.9503	-1.82	CLEC1A	NM_016511
XM_929980_at	6.08e-26	3.71e-28	20.1	53.8821	1.49	LOC647000	XM_929980
XM_941325_at	6.08e-26	3.71e-28	20.1	53.8821	1.49	LOC652025	XM_941325
NM_002243_at	6.15e-26	3.77e-28	-20.1	53.8672	-3.37	KCNJ15	NM_002243
NM_198080_at	6.2e-26	3.81e-28	-20.1	53.8559	-1.7	MSRB3	NM_198080
NM_000633_at	6.39e-26	3.94e-28	20.1	53.8228	1.72	BCL2	NM_000633
NM_006695_at	6.5e-26	4.02e-28	20.1	53.8025	1.87	RPIP8	NM_006695
NM_030771_at	6.51e-26	4.04e-28	20.1	53.799	1.62	CCDC34	NM_030771
NM_018024_at	6.55e-26	4.08e-28	20.1	53.7892	1.22	C8orf32	NM_018024
NM_003439_at	6.68e-26	4.17e-28	20.1	53.7673	1.26	ZKSCAN1	NM_003439
NM_013423_at	7.38e-26	4.62e-28	-20	53.665	-1.82	ARHGAP6	NM_013423
NM_021058_at	7.58e-26	4.75e-28	20	53.6358	2.52	HIST1H2BJ	NM_021058
NM_152717_at	7.72e-26	4.86e-28	-20	53.6144	-2.76	MGC35295	NM_152717
NM_000458_at	7.84e-26	4.95e-28	-20	53.5961	-1.77	TCF2	NM_000458
NM_004219_at	8.5e-26	5.38e-28	20	53.513	3.08	PTTG1	NM_004219
NM_153286_at	9.11e-26	5.78e-28	-20	53.441	-1.71	HYAL1	NM_153286
NM_015434_at	9.17e-26	5.83e-28	20	53.4321	2.39	INTS7	NM_015434
NM_001017402_at	9.67e-26	6.17e-28	-19.9	53.3764	-1.78	LAMB3	NM_001017402
NM_017734_at	9.77e-26	6.25e-28	-19.9	53.3631	-2.38	PALMD	NM_017734
NM_032335_at	9.92e-26	6.36e-28	19.9	53.3456	2.13	PHF6	NM_032335
NM_000715_at	1e-25	6.44e-28	-19.9	53.3325	-4.73	C4BPA	NM_000715
NM_002594_at	1.03e-25	6.65e-28	19.9	53.3004	3.02	PCSK2	NM_002594
NM_001077693_at	1.11e-25	7.16e-28	-19.9	53.2273	-1.63	ECSM2	NM_001077693
NM_005915_at	1.13e-25	7.34e-28	19.9	53.2021	2.23	MCM6	NM_005915
NM_002763_at	1.13e-25	7.38e-28	19.9	53.1974	3	PROX1	NM_002763
NM_001449_at	1.19e-25	7.75e-28	-19.8	53.1487	-2.9	FHL1	NM_001449
NM_003128_at	1.19e-25	7.81e-28	-19.8	53.1413	-1.96	SPTBN1	NM_003128
NM_007358_at	1.3e-25	8.54e-28	19.8	53.0518	1.6	MTF2	NM_007358
NM_130791_at	1.39e-25	9.15e-28	19.8	52.983	1.85	WWOX	NM_130791
NM_020750_at	1.39e-25	9.18e-28	19.8	52.9799	1.48	XPO5	NM_020750
XM_936336_at	1.39e-25	9.21e-28	-19.8	52.9759	-2.23	SYNPO2	XM_936336
NM_004450_at	1.4e-25	9.31e-28	19.8	52.966	1.88	ERH	NM_004450
NM_024843_at	1.42e-25	9.42e-28	-19.8	52.9535	-2.65	CYBRD1	NM_024843
NM_006307_at	1.46e-25	9.71e-28	-19.8	52.9237	-1.87	SRPX	NM_006307
NM_005562_at	1.53e-25	1.02e-27	-19.7	52.8706	-2.21	LAMC2	NM_005562
NM_206840_at	1.55e-25	1.04e-27	19.7	52.8594	1.37	NVL	NM_206840
NM_000946_at	1.55e-25	1.04e-27	19.7	52.8573	2.46	PRIM1	NM_000946
NM_000228_at	1.67e-25	1.13e-27	-19.7	52.7755	-1.83	LAMB3	NM_000228
NM_153281_at	1.68e-25	1.13e-27	-19.7	52.768	-1.62	HYAL1	NM_153281
NM_000091_at	1.68e-25	1.13e-27	-19.7	52.7679	-1.53	COL4A3	NM_000091
NM_020675_at	1.71e-25	1.16e-27	19.7	52.7436	2.83	SPC25	NM_020675
NM_003529_at	1.74e-25	1.18e-27	19.7	52.7268	3.3	HIST1H3A	NM_003529
NM_024650_at	1.76e-25	1.2e-27	19.7	52.7124	1.79	C11orf80	NM_024650
NM_030932_at	1.76e-25	1.2e-27	19.7	52.711	1.99	DIAPH3	NM_030932
NM_031362_at	1.76e-25	1.21e-27	-19.7	52.704	-1.52	COL4A3	NM_031362
NM_001017420_at	1.79e-25	1.23e-27	19.7	52.6895	2.73	ESCO2	NM_001017420
NM_198232_at	1.81e-25	1.25e-27	-19.7	52.6734	-2.18	RNASE1	NM_198232
NM_013427_at	1.82e-25	1.26e-27	-19.7	52.6675	-1.65	ARHGAP6	NM_013427
NM_007300_at	1.88e-25	1.31e-27	19.6	52.6286	1.86	BRCA1	NM_007300
NM_007299_at	1.9e-25	1.32e-27	19.6	52.616	1.88	BRCA1	NM_007299
NM_175085_at	2.03e-25	1.42e-27	19.6	52.5472	1.5	GART	NM_175085
NM_019055_at	2.09e-25	1.46e-27	-19.6	52.5167	-2.12	ROBO4	NM_019055
NM_016206_at	2.12e-25	1.48e-27	-19.6	52.5	-2.02	VGLL3	NM_016206
NM_001081640_at	2.13e-25	1.5e-27	19.6	52.4927	1.75	PRKDC	NM_001081640
XM_001129414_at	2.13e-25	1.5e-27	19.6	52.4918	1.74	LOC731751	XM_001129414
NM_018204_at	2.21e-25	1.56e-27	19.6	52.4527	3.13	CKAP2	NM_018204
NM_006904_at	2.25e-25	1.59e-27	19.6	52.4304	1.75	PRKDC	NM_006904
NM_031365_at	2.48e-25	1.76e-27	-19.5	52.3307	-1.46	COL4A3	NM_031365
NM_001040101_at	2.48e-25	1.76e-27	19.5	52.329	1.69	D4S234E	NM_001040101
NM_133477_at	2.64e-25	1.88e-27	-19.5	52.2621	-2.24	SYNPO2	NM_133477
NM_014624_at	2.74e-25	1.96e-27	-19.5	52.2254	-1.36	S100A6	NM_014624
NM_001031679_at	2.77e-25	1.99e-27	-19.5	52.2098	-1.78	MSRB3	NM_001031679
NM_181716_at	3.13e-25	2.24e-27	19.4	52.0879	2.68	PRR6	NM_181716
XM_001126107_at	3.16e-25	2.27e-27	19.4	52.0744	1.64	PXMP2	XM_001126107
NM_006807_at	3.2e-25	2.31e-27	19.4	52.059	1.85	CBX1	NM_006807
NM_007297_at	3.27e-25	2.37e-27	19.4	52.0352	1.86	BRCA1	NM_007297
NM_032727_at	3.41e-25	2.48e-27	19.4	51.99	3.72	INA	NM_032727
NM_033159_at	3.41e-25	2.48e-27	-19.4	51.9888	-1.74	HYAL1	NM_033159
NM_003146_at	3.53e-25	2.57e-27	19.4	51.9517	1.23	SSRP1	NM_003146
NM_024844_at	3.54e-25	2.58e-27	19.4	51.947	1.07	NUP85	NM_024844
NM_030941_at	3.57e-25	2.61e-27	19.4	51.937	2.04	LOC81691	NM_030941
NM_173083_at	3.58e-25	2.63e-27	19.4	51.9299	1.32	LIN9	NM_173083
NM_006283_at	3.71e-25	2.73e-27	-19.4	51.8934	-2.03	TACC1	NM_006283
NM_198194_at	3.81e-25	2.81e-27	-19.4	51.8645	-1.8	STOM	NM_198194
NR_002560_at	3.92e-25	2.9e-27	19.3	51.8321	2.98	SNORD31	NR_002560
NM_007200_at	4.09e-25	3.03e-27	-19.3	51.7882	-1.43	AKAP13	NM_007200
NM_001032281_at	4.17e-25	3.1e-27	-19.3	51.7644	-2.8	TFPI	NM_001032281
NM_002431_at	4.17e-25	3.11e-27	19.3	51.7635	1.63	MNAT1	NM_002431
NM_031366_at	4.2e-25	3.13e-27	-19.3	51.7555	-1.43	COL4A3	NM_031366
NM_006770_at	4.28e-25	3.2e-27	-19.3	51.7329	-2.74	MARCO	NM_006770
NM_006287_at	4.34e-25	3.26e-27	-19.3	51.7159	-2.92	TFPI	NM_006287
NM_001003679_at	4.5e-25	3.38e-27	-19.3	51.6795	-2.68	LEPR	NM_001003679
NM_024908_at	4.5e-25	3.39e-27	19.3	51.6763	2.67	WDR76	NM_024908
NM_001357_at	4.57e-25	3.45e-27	19.3	51.6575	1.58	DHX9	NM_001357
NM_001032394_at	5.09e-25	3.85e-27	-19.2	51.5485	-2.55	GPR126	NM_001032394
NM_016373_at	5.14e-25	3.91e-27	19.2	51.5346	1.4	WWOX	NM_016373
NM_012134_at	5.14e-25	3.91e-27	-19.2	51.5339	-1.59	LMOD1	NM_012134
NM_001032395_at	5.19e-25	3.96e-27	-19.2	51.5222	-2.55	GPR126	NM_001032395
NM_182966_at	5.2e-25	3.97e-27	-19.2	51.5173	-2.92	NEDD9	NM_182966
NM_006738_at	5.25e-25	4.02e-27	-19.2	51.505	-1.42	AKAP13	NM_006738
NM_007303_at	5.25e-25	4.03e-27	19.2	51.5043	1.85	BRCA1	NM_007303
NM_015589_at	5.41e-25	4.17e-27	-19.2	51.4706	-1.7	SAMD4A	NM_015589
NM_007304_at	5.49e-25	4.25e-27	19.2	51.4514	1.89	BRCA1	NM_007304
NM_007168_at	5.49e-25	4.25e-27	-19.2	51.4501	-2.64	ABCA8	NM_007168
NM_001018159_at	5.49e-25	4.25e-27	19.2	51.4497	1.83	APPBP1	NM_001018159
NM_182975_at	5.75e-25	4.47e-27	19.2	51.4008	1.66	ZNF326	NM_182975
NM_007312_at	5.81e-25	4.53e-27	-19.2	51.3877	-1.74	HYAL1	NM_007312
NM_053053_at	5.81e-25	4.53e-27	19.2	51.3871	1.34	TADA1L	NM_053053
NM_002533_at	5.86e-25	4.6e-27	19.2	51.3705	1.38	NVL	NM_002533
NM_020936_at	5.86e-25	4.61e-27	19.2	51.3687	1.17	DDX55	NM_020936
NM_007305_at	5.86e-25	4.61e-27	19.2	51.3683	1.95	BRCA1	NM_007305
NM_007294_at	5.86e-25	4.62e-27	19.2	51.3665	1.87	BRCA1	NM_007294
NM_007296_at	5.86e-25	4.62e-27	19.2	51.3665	1.87	BRCA1	NM_007296
NM_006089_at	5.87e-25	4.64e-27	19.2	51.3623	2.17	SCML2	NM_006089
NM_153285_at	5.95e-25	4.72e-27	-19.2	51.3463	-1.65	HYAL1	NM_153285
NM_012426_at	6.05e-25	4.8e-27	19.2	51.3285	1.37	SF3B3	NM_012426
NM_016575_at	6.26e-25	4.98e-27	19.1	51.2917	2.44	NT5DC3	NM_016575
NM_172217_at	6.26e-25	5e-27	-19.1	51.2892	-1.67	IL16	NM_172217
NM_001008744_at	6.26e-25	5.01e-27	19.1	51.2868	1.88	TDP1	NM_001008744
NM_001827_at	6.37e-25	5.1e-27	19.1	51.268	3.02	CKS2	NM_001827
NM_000610_at	6.47e-25	5.19e-27	-19.1	51.2505	-2.64	CD44	NM_000610
NM_002266_at	6.52e-25	5.25e-27	19.1	51.2393	2.66	KPNA2	NM_002266
NM_018891_at	6.62e-25	5.34e-27	-19.1	51.2219	-2.29	LAMC2	NM_018891
NM_007302_at	6.73e-25	5.44e-27	19.1	51.2039	1.9	BRCA1	NM_007302
NM_032279_at	6.73e-25	5.45e-27	-19.1	51.2019	-3.04	ATP13A4	NM_032279
NM_007295_at	6.85e-25	5.56e-27	19.1	51.1814	1.87	BRCA1	NM_007295
NM_007298_at	6.97e-25	5.68e-27	19.1	51.1608	1.9	BRCA1	NM_007298
NM_198569_at	6.97e-25	5.69e-27	-19.1	51.1598	-2.51	GPR126	NM_198569
NM_001003680_at	7.35e-25	6.01e-27	-19.1	51.1053	-2.69	LEPR	NM_001003680
NM_032336_at	7.51e-25	6.15e-27	19.1	51.0817	1.57	GINS4	NM_032336
NM_014264_at	7.51e-25	6.17e-27	19.1	51.0791	1.7	PLK4	NM_014264
NM_178313_at	7.85e-25	6.46e-27	-19	51.0332	-1.93	SPTBN1	NM_178313
NM_001001389_at	7.94e-25	6.55e-27	-19	51.0193	-2.65	CD44	NM_001001389
NM_020455_at	8.69e-25	7.18e-27	-19	50.9265	-2.51	GPR126	NM_020455
NM_013975_at	8.75e-25	7.25e-27	19	50.9177	0.928	LIG3	NM_013975
NM_018193_at	8.79e-25	7.29e-27	19	50.9113	3.22	KIAA1794	NM_018193
NM_000947_at	9.07e-25	7.54e-27	19	50.8781	1.85	PRIM2A	NM_000947
NM_201591_at	9.1e-25	7.58e-27	-19	50.8723	-3.11	GPM6A	NM_201591
NM_006232_at	9.32e-25	7.78e-27	19	50.8468	1.28	POLR2H	NM_006232
NM_024302_at	9.36e-25	7.84e-27	-19	50.8396	-1.45	MMP28	NM_024302
NM_018085_at	9.5e-25	7.96e-27	19	50.8236	1.49	IPO9	NM_018085
NM_018048_at	9.72e-25	8.19e-27	19	50.7962	1.39	FLJ10292	NM_018048
NM_001039724_at	9.72e-25	8.19e-27	-19	50.796	-2.35	NOSTRIN	NM_001039724
NM_001018160_at	9.74e-25	8.24e-27	18.9	50.7901	1.84	APPBP1	NM_001018160
NM_003905_at	9.74e-25	8.24e-27	18.9	50.7901	1.84	APPBP1	NM_003905
NM_052946_at	1.01e-24	8.53e-27	-18.9	50.7548	-2.32	NOSTRIN	NM_052946
NM_003616_at	1.04e-24	8.84e-27	18.9	50.7193	1.4	SIP1	NM_003616
NM_000373_at	1.06e-24	8.99e-27	18.9	50.7025	1.47	UMPS	NM_000373
NM_173582_at	1.06e-24	9.03e-27	18.9	50.6987	1.9	PGM2L1	NM_173582
NM_022059_at	1.06e-24	9.09e-27	-18.9	50.6918	-3.19	CXCL16	NM_022059
NM_003878_at	1.08e-24	9.23e-27	18.9	50.6765	3	GGH	NM_003878
NM_006397_at	1.08e-24	9.28e-27	18.9	50.6707	2.18	RNASEH2A	NM_006397
NM_016147_at	1.11e-24	9.56e-27	18.9	50.641	1.07	PPME1	NM_016147
NM_000574_at	1.11e-24	9.57e-27	-18.9	50.6399	-2.31	CD55	NM_000574
NM_002914_at	1.13e-24	9.78e-27	18.9	50.6185	1.86	RFC2	NM_002914
NM_016580_at	1.14e-24	9.82e-27	-18.9	50.6141	-1.47	PCDH12	NM_016580
NM_001790_at	1.14e-24	9.84e-27	18.9	50.6122	1.86	CDC25C	NM_001790
NM_005441_at	1.14e-24	9.93e-27	18.9	50.6037	1.81	CHAF1B	NM_005441
NM_006392_at	1.17e-24	1.02e-26	18.9	50.5781	1.57	NOL5A	NM_006392
XM_938027_at	1.17e-24	1.02e-26	18.9	50.576	1.24	MGC57346	XM_938027
NM_024490_at	1.24e-24	1.08e-26	-18.8	50.5187	-1.57	ATP10A	NM_024490
NM_001211_at	1.31e-24	1.15e-26	18.8	50.458	3.03	BUB1B	NM_001211
NM_032838_at	1.33e-24	1.17e-26	18.8	50.4416	2.01	ZNF566	NM_032838
NM_006559_at	1.36e-24	1.2e-26	18.8	50.4174	1.27	KHDRBS1	NM_006559
NM_007145_at	1.36e-24	1.2e-26	18.8	50.4162	2.08	ZNF146	NM_007145
NM_152280_at	1.37e-24	1.21e-26	18.8	50.4036	2.08	SYT11	NM_152280
NM_000855_at	1.37e-24	1.22e-26	-18.8	50.4011	-1.83	GUCY1A2	NM_000855
NM_181803_at	1.43e-24	1.27e-26	18.8	50.3601	3.55	UBE2C	NM_181803
NM_181471_at	1.45e-24	1.29e-26	18.8	50.3427	1.91	RFC2	NM_181471
NM_002893_at	1.51e-24	1.34e-26	18.8	50.3011	1.68	RBBP7	NM_002893
NM_000685_at	1.52e-24	1.36e-26	-18.8	50.292	-1.39	AGTR1	NM_000685
NM_213600_at	1.55e-24	1.38e-26	-18.8	50.2738	-2.41	PLA2G4F	NM_213600
NM_006696_at	1.57e-24	1.41e-26	18.8	50.2529	1.4	BRD8	NM_006696
NM_018101_at	1.63e-24	1.46e-26	18.7	50.2193	2.18	CDCA8	NM_018101
NM_001001391_at	1.64e-24	1.48e-26	-18.7	50.2066	-2.58	CD44	NM_001001391
NM_024636_at	1.65e-24	1.49e-26	-18.7	50.1983	-4.29	STEAP4	NM_024636
NM_006988_at	1.68e-24	1.51e-26	-18.7	50.1829	-3.18	ADAMTS1	NM_006988
NM_016095_at	1.7e-24	1.54e-26	18.7	50.1654	2.26	GINS2	NM_016095
NM_000906_at	1.74e-24	1.58e-26	-18.7	50.1426	-2.27	NPR1	NM_000906
NM_006009_at	1.76e-24	1.6e-26	18.7	50.1283	1.77	TUBA1A	NM_006009
NM_018319_at	1.76e-24	1.6e-26	18.7	50.1261	1.83	TDP1	NM_018319
NM_004067_at	1.83e-24	1.67e-26	18.7	50.086	2.31	CHN2	NM_004067
NM_178517_at	1.83e-24	1.67e-26	18.7	50.0841	1.65	PIGW	NM_178517
NM_175065_at	1.88e-24	1.72e-26	18.7	50.0539	2.59	HIST2H2AB	NM_175065
NM_012117_at	1.91e-24	1.75e-26	18.7	50.0375	1.73	CBX5	NM_012117
NM_001001390_at	2.05e-24	1.88e-26	-18.6	49.9635	-2.57	CD44	NM_001001390
NM_001762_at	2.1e-24	1.93e-26	18.6	49.9372	2.08	CCT6A	NM_001762
NM_001620_at	2.15e-24	1.98e-26	-18.6	49.9118	-2.84	AHNAK	NM_001620
NM_172313_at	2.18e-24	2.02e-26	-18.6	49.8964	-2.52	CSF3R	NM_172313
NM_015013_at	2.23e-24	2.06e-26	18.6	49.8725	1.8	AOF2	NM_015013
NM_001618_at	2.28e-24	2.12e-26	18.6	49.8463	2.07	PARP1	NM_001618
NM_001174_at	2.33e-24	2.16e-26	-18.6	49.8262	-1.42	ARHGAP6	NM_001174
NM_152446_at	2.35e-24	2.19e-26	18.6	49.8154	1.8	C14orf145	NM_152446
NM_004028_at	2.37e-24	2.21e-26	-18.6	49.806	-4.73	AQP4	NM_004028
NM_005277_at	2.38e-24	2.22e-26	-18.6	49.7999	-2.82	GPM6A	NM_005277
NM_175625_at	2.43e-24	2.27e-26	18.6	49.7758	2.31	RAB3IP	NM_175625
NM_001009186_at	2.5e-24	2.35e-26	18.6	49.7448	2.08	CCT6A	NM_001009186
NM_003519_at	2.58e-24	2.43e-26	18.6	49.7101	2.49	HIST1H2BL	NM_003519
NM_174918_at	2.64e-24	2.48e-26	-18.5	49.6877	-3.68	C19orf59	NM_174918
NM_156038_at	2.65e-24	2.5e-26	-18.5	49.6825	-2.44	CSF3R	NM_156038
NM_006452_at	2.75e-24	2.6e-26	18.5	49.6408	1.93	PAICS	NM_006452
NM_002303_at	2.76e-24	2.62e-26	-18.5	49.6329	-2.57	LEPR	NM_002303
NM_002101_at	2.76e-24	2.63e-26	-18.5	49.6318	-1.67	GYPC	NM_002101
NM_016815_at	2.76e-24	2.63e-26	-18.5	49.6318	-1.67	GYPC	NM_016815
NM_003526_at	2.8e-24	2.67e-26	18.5	49.6151	2.54	HIST1H2BC	NM_003526
NM_002129_at	2.8e-24	2.68e-26	18.5	49.6134	2.7	HMGB2	NM_002129
NM_175623_at	2.83e-24	2.7e-26	18.5	49.6038	2.33	RAB3IP	NM_175623
NM_017785_at	2.85e-24	2.73e-26	18.5	49.5943	2.27	CCDC99	NM_017785
NM_000067_at	2.88e-24	2.76e-26	-18.5	49.5806	-2.23	CA2	NM_000067
NM_022071_at	2.88e-24	2.77e-26	-18.5	49.5792	-1.35	SH2D4A	NM_022071
XM_001134002_at	2.91e-24	2.8e-26	18.5	49.5684	2.22	ATAD5	XM_001134002
NM_021197_at	2.96e-24	2.85e-26	-18.5	49.5486	-1.78	WFDC1	NM_021197
NM_003071_at	3.09e-24	2.99e-26	18.5	49.5021	1.84	HLTF	NM_003071
NM_024322_at	3.17e-24	3.06e-26	18.5	49.4777	1.82	CENPO	NM_024322
NM_175624_at	3.34e-24	3.24e-26	18.4	49.4217	2.38	RAB3IP	NM_175624
NM_174896_at	3.37e-24	3.27e-26	-18.4	49.4121	-2.91	C1orf162	NM_174896
NM_144576_at	3.38e-24	3.29e-26	18.4	49.4065	1.37	COQ10A	NM_144576
NM_006125_at	3.38e-24	3.29e-26	-18.4	49.406	-1.63	ARHGAP6	NM_006125
NM_014285_at	3.38e-24	3.3e-26	18.4	49.4028	1.52	EXOSC2	NM_014285
NM_024857_at	3.38e-24	3.31e-26	18.4	49.4004	2.29	ATAD5	NM_024857
NM_001025160_at	3.39e-24	3.33e-26	-18.4	49.3935	-2.94	CD97	NM_001025160
NM_078481_at	3.39e-24	3.33e-26	-18.4	49.3935	-2.94	CD97	NM_078481
NM_133334_at	3.43e-24	3.38e-26	18.4	49.3802	1.78	WHSC1	NM_133334
NM_022456_at	3.53e-24	3.48e-26	18.4	49.3516	2.39	RAB3IP	NM_022456
NM_152520_at	3.75e-24	3.7e-26	-18.4	49.2892	-1.8	ZNF533	NM_152520
NM_001784_at	3.79e-24	3.76e-26	-18.4	49.2735	-2.95	CD97	NM_001784
NM_001009881_at	3.79e-24	3.77e-26	18.4	49.2716	1.6	ZCCHC11	NM_001009881
NM_001009882_at	3.79e-24	3.77e-26	18.4	49.2716	1.6	ZCCHC11	NM_001009882
NM_015269_at	3.79e-24	3.77e-26	18.4	49.2716	1.6	ZCCHC11	NM_015269
NM_014875_at	3.8e-24	3.79e-26	18.4	49.2659	2.73	KIF14	NM_014875
NM_014767_at	3.83e-24	3.84e-26	-18.4	49.2532	-2.76	SPOCK2	NM_014767
NM_002387_at	3.83e-24	3.84e-26	-18.4	49.2521	-1.05	MCC	NM_002387
NM_001079524_at	3.83e-24	3.84e-26	18.4	49.2518	1.78	PAICS	NM_001079524
NM_001079525_at	3.83e-24	3.84e-26	18.4	49.2518	1.78	PAICS	NM_001079525
NM_014756_at	3.83e-24	3.85e-26	18.4	49.2493	1.73	CKAP5	NM_014756
NM_020931_at	3.87e-24	3.9e-26	18.4	49.237	1.71	KIAA1586	NM_020931
NM_017791_at	3.87e-24	3.91e-26	-18.4	49.2353	-2.23	C14orf58	NM_017791
NM_183359_at	3.96e-24	4.01e-26	18.4	49.2101	1.42	BRD8	NM_183359
NM_001650_at	3.99e-24	4.04e-26	-18.4	49.2026	-4.57	AQP4	NM_001650
NM_000760_at	4e-24	4.06e-26	-18.4	49.1979	-2.39	CSF3R	NM_000760
NM_002796_at	4.06e-24	4.13e-26	18.4	49.1796	1.15	PSMB4	NM_002796
NM_004577_at	4.11e-24	4.19e-26	18.4	49.1656	1.28	PSPH	NM_004577
NM_017715_at	4.13e-24	4.21e-26	18.4	49.1612	0.957	ZNF3	NM_017715
NM_001617_at	4.25e-24	4.34e-26	18.3	49.1298	1.95	ADD2	NM_001617
NM_015534_at	4.27e-24	4.38e-26	18.3	49.121	1.45	ZZZ3	NM_015534
NM_004237_at	4.27e-24	4.38e-26	18.3	49.1206	1.39	TRIP13	NM_004237
NM_003504_at	4.28e-24	4.4e-26	18.3	49.1166	2.06	CDC45L	NM_003504
NM_001001392_at	4.31e-24	4.44e-26	-18.3	49.1072	-2.5	CD44	NM_001001392
NM_139048_at	4.31e-24	4.45e-26	18.3	49.1062	1.82	HLTF	NM_139048
NM_015355_at	4.34e-24	4.49e-26	18.3	49.097	1.9	SUZ12	NM_015355
NM_156039_at	4.34e-24	4.49e-26	-18.3	49.0966	-2.33	CSF3R	NM_156039
NM_014783_at	4.35e-24	4.51e-26	18.3	49.092	3.23	ARHGAP11A	NM_014783
NM_014698_at	4.44e-24	4.61e-26	-18.3	49.0699	-1.5	TMEM63A	NM_014698
NM_024756_at	4.46e-24	4.64e-26	-18.3	49.0637	-1.91	MMRN2	NM_024756
NM_017980_at	4.57e-24	4.76e-26	-18.3	49.0377	-1.62	LIMS2	NM_017980
NM_015993_at	4.64e-24	4.84e-26	-18.3	49.0221	-2.24	PLLP	NM_015993
NM_001024847_at	4.69e-24	4.9e-26	-18.3	49.0082	-3.23	TGFBR2	NM_001024847
NM_001008938_at	5.04e-24	5.27e-26	18.3	48.9356	1.74	CKAP5	NM_001008938
NM_003991_at	5.14e-24	5.38e-26	-18.3	48.915	-3.59	EDNRB	NM_003991
NM_022778_at	5.23e-24	5.5e-26	18.3	48.8943	1.84	CCDC21	NM_022778
NM_001017415_at	5.24e-24	5.51e-26	18.3	48.8922	2.55	USP1	NM_001017415
NM_003368_at	5.31e-24	5.6e-26	18.2	48.8758	2.43	USP1	NM_003368
NM_153366_at	5.31e-24	5.61e-26	-18.2	48.8741	-3.19	SVEP1	NM_153366
NM_002976_at	5.5e-24	5.81e-26	-18.2	48.8383	-3.43	SCN7A	NM_002976
NM_138342_at	5.81e-24	6.15e-26	18.2	48.7814	1.54	LOC89944	NM_138342
NM_144767_at	6.3e-24	6.68e-26	-18.2	48.6993	-1.51	AKAP13	NM_144767
NM_017483_at	6.49e-24	6.92e-26	18.2	48.6647	2.01	ADD2	NM_017483
NM_001005619_at	6.49e-24	6.92e-26	-18.2	48.6646	-1.3	ITGB4	NM_001005619
NM_001141_at	6.49e-24	6.92e-26	-18.2	48.6635	-1.99	ALOX15B	NM_001141
NM_003242_at	6.71e-24	7.17e-26	-18.2	48.6286	-3.26	TGFBR2	NM_003242
NM_003533_at	6.82e-24	7.31e-26	18.2	48.6093	4.32	HIST1H3I	NM_003533
NM_001031701_at	6.82e-24	7.31e-26	18.2	48.6092	2.37	NT5DC3	NM_001031701
NM_001009182_at	7.01e-24	7.52e-26	18.1	48.5811	1.3	SIP1	NM_001009182
NM_002898_at	7.03e-24	7.56e-26	-18.1	48.5759	-1.65	RBMS2	NM_002898
NM_003544_at	7.03e-24	7.57e-26	18.1	48.5744	2.72	HIST1H4B	NM_003544
NM_000902_at	7.11e-24	7.67e-26	-18.1	48.5615	-3.18	MME	NM_000902
NM_004697_at	7.15e-24	7.72e-26	18.1	48.5549	1.4	PRPF4	NM_004697
NM_002689_at	7.16e-24	7.76e-26	18.1	48.5501	1.87	POLA2	NM_002689
NM_018997_at	7.16e-24	7.76e-26	18.1	48.5498	1.37	MRPS21	NM_018997
NM_002311_at	7.17e-24	7.78e-26	18.1	48.547	0.875	LIG3	NM_002311
NM_007289_at	7.17e-24	7.8e-26	-18.1	48.5444	-3.22	MME	NM_007289
NM_007007_at	7.22e-24	7.86e-26	18.1	48.5369	1.91	CPSF6	NM_007007
XR_018160_at	7.22e-24	7.88e-26	18.1	48.5348	1.67	LOC642234	XR_018160
NM_021721_at	7.22e-24	7.89e-26	18.1	48.5336	2.54	ADAM22	NM_021721
NM_007288_at	7.22e-24	7.9e-26	-18.1	48.5315	-3.17	MME	NM_007288
NM_022963_at	7.66e-24	8.4e-26	-18.1	48.4704	-2.18	FGFR4	NM_022963
NM_001025077_at	7.84e-24	8.61e-26	-18.1	48.4459	-2.27	CUGBP2	NM_001025077
NM_003920_at	7.96e-24	8.75e-26	18.1	48.4296	2.68	TIMELESS	NM_003920
NM_000115_at	8.1e-24	8.92e-26	-18.1	48.4101	-3.52	EDNRB	NM_000115
NM_004506_at	8.61e-24	9.5e-26	18.1	48.3469	1.55	HSF2	NM_004506
NM_003512_at	9.28e-24	1.03e-25	18	48.2712	2.02	HIST1H2AC	NM_003512
NM_001025249_at	9.29e-24	1.03e-25	18	48.2681	1.57	DUT	NM_001025249
NM_198947_at	9.42e-24	1.04e-25	18	48.2532	3.78	FAM111B	NM_198947
NM_006341_at	9.5e-24	1.06e-25	18	48.2422	1.89	MAD2L2	NM_006341
NM_181799_at	9.59e-24	1.07e-25	18	48.2319	3.02	UBE2C	NM_181799
NM_001025109_at	9.68e-24	1.08e-25	-18	48.2206	-2.33	CD34	NM_001025109
NM_001948_at	1.01e-23	1.13e-25	18	48.1743	1.72	DUT	NM_001948
NM_001024647_at	1.02e-23	1.14e-25	18	48.1667	2.45	RAB3IP	NM_001024647
NM_000690_at	1.02e-23	1.15e-25	-18	48.1595	-2.58	ALDH2	NM_000690
XM_048070_at	1.05e-23	1.18e-25	18	48.1319	1.52	ZNF292	XM_048070
NM_005424_at	1.05e-23	1.18e-25	-18	48.1295	-2.15	TIE1	NM_005424
NM_016351_at	1.08e-23	1.21e-25	18	48.1034	2.53	ADAM22	NM_016351
NM_004099_at	1.08e-23	1.22e-25	-18	48.0974	-1.86	STOM	NM_004099
NM_002263_at	1.1e-23	1.24e-25	18	48.0777	2.34	KIFC1	NM_002263
NM_006086_at	1.14e-23	1.29e-25	17.9	48.0408	1.44	TUBB3	NM_006086
NM_014583_at	1.21e-23	1.37e-25	-17.9	47.9782	-2.12	LMCD1	NM_014583
NM_003875_at	1.22e-23	1.38e-25	17.9	47.9753	1.58	GMPS	NM_003875
XM_929312_at	1.23e-23	1.39e-25	-17.9	47.9638	-2.36	KIAA1462	XM_929312
XM_940811_at	1.23e-23	1.39e-25	-17.9	47.9638	-2.36	KIAA1462	XM_940811
NM_007287_at	1.23e-23	1.41e-25	-17.9	47.9562	-3.22	MME	NM_007287
NM_176096_at	1.24e-23	1.42e-25	17.9	47.949	0.954	CDK5RAP3	NM_176096
NM_001005731_at	1.24e-23	1.42e-25	-17.9	47.9454	-1.26	ITGB4	NM_001005731
NM_000213_at	1.28e-23	1.46e-25	-17.9	47.9176	-1.24	ITGB4	NM_000213
NM_012424_at	1.29e-23	1.48e-25	17.9	47.9045	1.08	RPS6KC1	NM_012424
NM_021977_at	1.3e-23	1.49e-25	-17.9	47.8945	-2.18	SLC22A3	NM_021977
NM_001039130_at	1.3e-23	1.5e-25	-17.9	47.8914	-2.03	ALOX15B	NM_001039130
NM_018192_at	1.32e-23	1.53e-25	-17.9	47.8741	-2.2	LEPREL1	NM_018192
NM_018151_at	1.35e-23	1.55e-25	17.9	47.8554	1.56	RIF1	NM_018151
NM_018421_at	1.39e-23	1.6e-25	-17.9	47.8258	-1.87	TBC1D2	NM_018421
NM_016426_at	1.4e-23	1.62e-25	17.9	47.8157	1.56	GTSE1	NM_016426
NM_021723_at	1.42e-23	1.64e-25	17.9	47.7995	2.48	ADAM22	NM_021723
NM_153283_at	1.43e-23	1.66e-25	-17.9	47.7894	-1.53	HYAL1	NM_153283
NM_004194_at	1.43e-23	1.67e-25	17.9	47.7857	2.49	ADAM22	NM_004194
NM_031217_at	1.44e-23	1.67e-25	17.9	47.7828	2.17	KIF18A	NM_031217
NM_030756_at	1.48e-23	1.72e-25	-17.8	47.7542	-1.64	TCF7L2	NM_030756
XM_931515_at	1.53e-23	1.78e-25	17.8	47.7188	1.84	TOX3	XM_931515
NM_000092_at	1.55e-23	1.81e-25	-17.8	47.7047	-1.22	COL4A4	NM_000092
NM_001773_at	1.62e-23	1.9e-25	-17.8	47.6561	-2.24	CD34	NM_001773
NM_005969_at	1.65e-23	1.94e-25	17.8	47.6339	1.18	NAP1L4	NM_005969
NM_009585_at	1.66e-23	1.95e-25	-17.8	47.6262	-1.36	AGTR1	NM_009585
XM_938563_at	1.72e-23	2.02e-25	17.8	47.5921	1.52	ZNF292	XM_938563
NM_022726_at	1.82e-23	2.15e-25	17.8	47.5332	2.49	ELOVL4	NM_022726
NM_014568_at	1.86e-23	2.2e-25	-17.8	47.5083	-2.74	GALNT5	NM_014568
XM_001126256_at	1.96e-23	2.31e-25	-17.7	47.4575	-2.23	PGM5	XM_001126256
NM_000767_at	1.97e-23	2.34e-25	-17.7	47.4479	-2.31	CYP2B6	NM_000767
NM_000694_at	1.99e-23	2.36e-25	-17.7	47.4394	-1.45	ALDH3B1	NM_000694
NM_002607_at	2e-23	2.37e-25	-17.7	47.4321	-1.38	PDGFA	NM_002607
NM_033023_at	2e-23	2.37e-25	-17.7	47.4321	-1.38	PDGFA	NM_033023
NM_001017416_at	2.01e-23	2.39e-25	17.7	47.4248	2.63	USP1	NM_001017416
NM_001030010_at	2.01e-23	2.39e-25	-17.7	47.4237	-1.58	ALDH3B1	NM_001030010
NM_018370_at	2.01e-23	2.4e-25	-17.7	47.4199	-3.12	DRAM	NM_018370
NM_002497_at	2.01e-23	2.41e-25	17.7	47.4187	2.24	NEK2	NM_002497
NM_145058_at	2.02e-23	2.42e-25	-17.7	47.4136	-1.46	MGC7036	NM_145058
NM_001048166_at	2.02e-23	2.42e-25	17.7	47.4122	2.68	STIL	NM_001048166
NM_003035_at	2.02e-23	2.42e-25	17.7	47.4122	2.68	STIL	NM_003035
XM_166132_at	2.02e-23	2.43e-25	-17.7	47.4089	-2.23	KIAA1462	XM_166132
XM_944819_at	2.02e-23	2.43e-25	-17.7	47.4089	-2.23	KIAA1462	XM_944819
NM_007192_at	2.06e-23	2.48e-25	17.7	47.3878	1.82	SUPT16H	NM_007192
XM_931557_at	2.07e-23	2.5e-25	17.7	47.3802	1.92	FBXO45	XM_931557
XM_946180_at	2.07e-23	2.5e-25	17.7	47.3802	1.92	FBXO45	XM_946180
NM_198042_at	2.07e-23	2.51e-25	-17.7	47.3777	-1.86	PDLIM2	NM_198042
NM_014444_at	2.08e-23	2.53e-25	17.7	47.3686	1.2	76P	NM_014444
NM_014045_at	2.12e-23	2.58e-25	-17.7	47.3506	-1.56	LRP10	NM_014045
NM_001400_at	2.2e-23	2.68e-25	-17.7	47.3097	-2.12	EDG1	NM_001400
NM_175060_at	2.24e-23	2.73e-25	-17.7	47.2933	-2.14	CLEC14A	NM_175060
NM_005994_at	2.33e-23	2.85e-25	-17.7	47.2493	-1.68	TBX2	NM_005994
NM_001044393_at	2.34e-23	2.86e-25	-17.7	47.2448	-3.1	MUC1	NM_001044393
NM_016195_at	2.38e-23	2.92e-25	17.7	47.2261	1.44	MPHOSPH1	NM_016195
NM_024913_at	2.41e-23	2.96e-25	-17.7	47.2129	-2.22	FLJ21986	NM_024913
NM_001078166_at	2.42e-23	2.97e-25	17.6	47.2082	1.4	SFRS1	NM_001078166
NM_002573_at	2.53e-23	3.11e-25	17.6	47.162	1.6	PAFAH1B3	NM_002573
NM_014398_at	2.53e-23	3.12e-25	-17.6	47.1584	-3.85	LAMP3	NM_014398
NM_003510_at	2.62e-23	3.23e-25	17.6	47.1256	2.51	HIST1H2AK	NM_003510
NM_144978_at	2.65e-23	3.28e-25	17.6	47.1098	1.33	FLJ32745	NM_144978
XM_001134277_at	2.66e-23	3.29e-25	17.6	47.1059	1.85	LOC221362	XM_001134277
NM_021722_at	2.7e-23	3.34e-25	17.6	47.091	2.48	ADAM22	NM_021722
NM_002417_at	2.75e-23	3.41e-25	17.6	47.0686	3.22	MKI67	NM_002417
NM_014312_at	2.78e-23	3.45e-25	-17.6	47.0573	-1.34	VSIG2	NM_014312
NM_001018016_at	2.87e-23	3.57e-25	-17.6	47.0243	-3.17	MUC1	NM_001018016
NM_017488_at	2.97e-23	3.7e-25	17.6	46.9888	1.86	ADD2	NM_017488
NM_019105_at	2.97e-23	3.7e-25	-17.6	46.987	-2.36	TNXB	NM_019105
NM_006924_at	3.01e-23	3.76e-25	17.6	46.9733	1.36	SFRS1	NM_006924
NM_006347_at	3.21e-23	4.02e-25	17.5	46.9061	1.2	PPIH	NM_006347
NM_016625_at	3.26e-23	4.08e-25	17.5	46.8906	1.29	RSRC1	NM_016625
NM_021630_at	3.28e-23	4.11e-25	-17.5	46.8827	-1.96	PDLIM2	NM_021630
NM_000070_at	3.32e-23	4.18e-25	-17.5	46.8668	-1.57	CAPN3	NM_000070
NM_024344_at	3.32e-23	4.18e-25	-17.5	46.8668	-1.57	CAPN3	NM_024344
NM_018131_at	3.33e-23	4.2e-25	17.5	46.8614	2.08	CEP55	NM_018131
NM_000317_at	3.39e-23	4.28e-25	17.5	46.8429	1.5	PTS	NM_000317
NM_007331_at	3.39e-23	4.28e-25	17.5	46.8422	1.74	WHSC1	NM_007331
NM_000062_at	3.44e-23	4.35e-25	-17.5	46.8254	-2.57	SERPING1	NM_000062
NM_001018017_at	3.47e-23	4.39e-25	-17.5	46.8173	-3.23	MUC1	NM_001018017
NM_018663_at	3.55e-23	4.51e-25	17.5	46.791	1.44	PXMP2	NM_018663
NM_015621_at	3.59e-23	4.56e-25	-17.5	46.7793	-2.15	CCDC69	NM_015621
NM_152633_at	3.62e-23	4.61e-25	17.5	46.7689	2.08	FANCB	NM_152633
NM_031420_at	3.73e-23	4.75e-25	17.5	46.7386	1.09	MRPL9	NM_031420
NM_004773_at	3.75e-23	4.78e-25	17.5	46.7325	1.26	ZNHIT3	NM_004773
NM_145061_at	3.75e-23	4.79e-25	17.5	46.7308	1.97	C13orf3	NM_145061
NM_015462_at	3.89e-23	4.98e-25	17.5	46.6913	1.25	NOL11	NM_015462
XM_001132173_at	3.91e-23	5e-25	-17.5	46.6863	-1.62	SLC16A5	XM_001132173
NM_018488_at	4.14e-23	5.31e-25	-17.4	46.6265	-2.13	TBX4	NM_018488
NM_001039131_at	4.22e-23	5.42e-25	-17.4	46.6075	-1.92	ALOX15B	NM_001039131
NM_001018113_at	4.35e-23	5.59e-25	17.4	46.5754	1.98	FANCB	NM_001018113
NM_022173_at	4.36e-23	5.62e-25	17.4	46.5698	1.82	TIA1	NM_022173
NM_002011_at	4.36e-23	5.63e-25	-17.4	46.5686	-2.16	FGFR4	NM_002011
NM_001608_at	4.37e-23	5.65e-25	-17.4	46.5657	-2.62	ACADL	NM_001608
XR_016069_at	4.48e-23	5.8e-25	17.4	46.5388	1.85	LOC730101	XR_016069
NM_012170_at	4.48e-23	5.8e-25	17.4	46.5386	1.1	FBXO22	NM_012170
NM_018685_at	4.62e-23	5.99e-25	17.4	46.5065	3.11	ANLN	NM_018685
NM_022355_at	4.64e-23	6.02e-25	-17.4	46.5011	-1.56	DPEP2	NM_022355
NM_003276_at	4.65e-23	6.04e-25	17.4	46.4979	2.15	TMPO	NM_003276
NM_006561_at	4.75e-23	6.19e-25	-17.4	46.4737	-2.2	CUGBP2	NM_006561
NM_006485_at	4.81e-23	6.27e-25	-17.4	46.4613	-1.86	FBLN1	NM_006485
NM_001044390_at	5e-23	6.53e-25	-17.4	46.4202	-3.11	MUC1	NM_001044390
NM_003428_at	5.04e-23	6.59e-25	17.4	46.4115	1.67	ZNF84	NM_003428
NM_001543_at	5.08e-23	6.65e-25	-17.4	46.4021	-1.45	NDST1	NM_001543
NM_002456_at	5.19e-23	6.81e-25	-17.4	46.3786	-3.3	MUC1	NM_002456
NM_032237_at	5.27e-23	6.92e-25	17.4	46.3616	1.78	FLJ23356	NM_032237
NM_000476_at	5.33e-23	7.01e-25	-17.3	46.3492	-1.42	AK1	NM_000476
NM_001146_at	5.37e-23	7.06e-25	-17.3	46.3415	-2.41	ANGPT1	NM_001146
NM_001527_at	5.38e-23	7.1e-25	17.3	46.3371	1.85	HDAC2	NM_001527
NM_024870_at	5.43e-23	7.17e-25	-17.3	46.3274	-2.14	DEPDC2	NM_024870
NM_004695_at	5.48e-23	7.24e-25	-17.3	46.3166	-1.42	SLC16A5	NM_004695
NM_022774_at	5.67e-23	7.51e-25	17.3	46.2805	1.49	C1orf176	NM_022774
NM_022344_at	5.67e-23	7.52e-25	17.3	46.2794	1.79	C17orf75	NM_022344
NM_213647_at	5.79e-23	7.68e-25	-17.3	46.2581	-2.05	FGFR4	NM_213647
NM_017861_at	5.87e-23	7.81e-25	17.3	46.2411	1.72	PIGX	NM_017861
NM_003520_at	5.87e-23	7.81e-25	17.3	46.2409	1.8	HIST1H2BN	NM_003520
NM_013422_at	5.91e-23	7.88e-25	-17.3	46.2323	-1.49	ARHGAP6	NM_013422
NM_000888_at	5.92e-23	7.89e-25	-17.3	46.2307	-3.15	ITGB6	NM_000888
NM_173087_at	6.29e-23	8.4e-25	-17.3	46.1679	-1.54	CAPN3	NM_173087
NM_001008800_at	6.49e-23	8.68e-25	17.3	46.1358	1.61	CCT3	NM_001008800
NM_014906_at	6.52e-23	8.74e-25	17.3	46.1293	1.59	PPM1E	NM_014906
NM_004925_at	6.84e-23	9.17e-25	-17.3	46.0805	-2.85	AQP3	NM_004925
NM_199133_at	7.04e-23	9.46e-25	17.2	46.0496	1.24	LOC134145	NM_199133
NM_005400_at	7.09e-23	9.53e-25	-17.2	46.0419	-1.82	PRKCE	NM_005400
NM_080654_at	7.18e-23	9.67e-25	17.2	46.0278	1.4	CCDC34	NM_080654
NM_018448_at	7.32e-23	9.87e-25	17.2	46.0076	2.04	CAND1	NM_018448
NM_033394_at	7.33e-23	9.9e-25	-17.2	46.0037	-1.56	TANC1	NM_033394
XM_941030_at	7.42e-23	1e-24	17.2	45.9915	1.85	TOX3	XM_941030
NM_001629_at	7.71e-23	1.04e-24	-17.2	45.9506	-3.72	ALOX5AP	NM_001629
NM_181802_at	7.91e-23	1.07e-24	17.2	45.9245	2.54	UBE2C	NM_181802
NM_138929_at	7.92e-23	1.08e-24	17.2	45.9211	1.38	DIABLO	NM_138929
NR_002564_at	8.03e-23	1.09e-24	17.2	45.9069	2.69	SNORD26	NR_002564
NM_005444_at	8.07e-23	1.1e-24	17.2	45.9	0.987	RQCD1	NM_005444
NM_005520_at	8.07e-23	1.1e-24	17.2	45.8985	1.05	HNRPH1	NM_005520
NM_001079669_at	8.11e-23	1.11e-24	17.2	45.8927	1.95	TMTC4	NM_001079669
XR_018481_at	8.14e-23	1.11e-24	17.2	45.8882	2.99	LOC648985	XR_018481
NM_022037_at	8.25e-23	1.13e-24	17.2	45.8725	1.82	TIA1	NM_022037
NM_018098_at	8.39e-23	1.15e-24	17.2	45.8549	2.76	ECT2	NM_018098
XM_376902_at	8.45e-23	1.16e-24	-17.2	45.847	-1.37	SNX30	XM_376902
NM_031850_at	8.45e-23	1.16e-24	-17.2	45.8447	-1.19	AGTR1	NM_031850
NM_006691_at	8.47e-23	1.17e-24	-17.2	45.8412	-2.43	XLKD1	NM_006691
NM_182620_at	8.52e-23	1.17e-24	17.2	45.8342	2.19	FAM33A	NM_182620
NM_032290_at	8.65e-23	1.19e-24	17.2	45.8176	2.21	ANKRD32	NM_032290
NM_005030_at	8.68e-23	1.2e-24	17.2	45.8132	2.69	PLK1	NM_005030
XM_001133901_at	8.68e-23	1.2e-24	17.2	45.8105	2.21	GRIP1	XM_001133901
XM_001133924_at	8.68e-23	1.2e-24	17.2	45.8105	2.21	GRIP1	XM_001133924
NM_206853_at	8.71e-23	1.21e-24	-17.2	45.8056	-1.91	QKI	NM_206853
NM_005842_at	8.73e-23	1.21e-24	-17.2	45.802	-1.82	SPRY2	NM_005842
NM_007211_at	8.76e-23	1.22e-24	-17.2	45.7971	-1.49	RASSF8	NM_007211
XR_016002_at	8.8e-23	1.23e-24	17.2	45.7902	1.64	LOC731725	XR_016002
XR_017513_at	8.8e-23	1.23e-24	17.2	45.7902	1.64	LOC644035	XR_017513
NM_016448_at	8.91e-23	1.24e-24	17.1	45.777	3.28	DTL	NM_016448
NM_032813_at	9.06e-23	1.26e-24	17.1	45.7591	1.96	TMTC4	NM_032813
NM_004126_at	9.37e-23	1.31e-24	-17.1	45.7238	-2.69	GNG11	NM_004126
NM_001032295_at	9.46e-23	1.32e-24	-17.1	45.7132	-2.62	SERPING1	NM_001032295
NM_022481_at	9.61e-23	1.35e-24	-17.1	45.6961	-1.53	CENTD3	NM_022481
NM_017412_at	9.84e-23	1.38e-24	17.1	45.6712	2.48	FZD3	NM_017412
XR_017548_at	9.84e-23	1.38e-24	17.1	45.67	1.52	LOC399942	XR_017548
NM_001080430_at	9.94e-23	1.4e-24	17.1	45.6572	1.79	TOX3	NM_001080430
XM_944953_at	9.94e-23	1.4e-24	17.1	45.6572	1.79	TOX3	XM_944953
NM_153345_at	1.03e-22	1.45e-24	-17.1	45.6221	-1.27	TMEM139	NM_153345
NM_138720_at	1.04e-22	1.47e-24	17.1	45.6109	2.66	HIST1H2BD	NM_138720
NM_020771_at	1.09e-22	1.54e-24	17.1	45.5645	1.61	HACE1	NM_020771
NM_014321_at	1.1e-22	1.55e-24	17.1	45.5536	2.05	ORC6L	NM_014321
NR_002561_at	1.13e-22	1.6e-24	17.1	45.5239	2.57	SNORD30	NR_002561
NM_170600_at	1.14e-22	1.62e-24	-17.1	45.5094	-1.91	SH2D3C	NM_170600
NM_138962_at	1.15e-22	1.64e-24	17.1	45.5013	1.98	MSI2	NM_138962
NM_022768_at	1.16e-22	1.64e-24	17.1	45.4968	1.36	RBM15	NM_022768
NM_006431_at	1.16e-22	1.66e-24	17	45.4894	2.13	CCT2	NM_006431
NM_003800_at	1.18e-22	1.68e-24	17	45.473	1.33	RNGTT	NM_003800
NM_206854_at	1.21e-22	1.72e-24	-17	45.4508	-1.95	QKI	NM_206854
NM_199357_at	1.24e-22	1.78e-24	17	45.4188	3.46	ARHGAP11A	NM_199357
XM_001134427_at	1.25e-22	1.79e-24	-17	45.4135	-1.23	C6orf189	XM_001134427
XM_001134443_at	1.25e-22	1.79e-24	-17	45.4135	-1.23	C6orf189	XM_001134443
NM_003280_at	1.28e-22	1.83e-24	-17	45.3872	-2.09	TNNC1	NM_003280
NM_000442_at	1.28e-22	1.84e-24	-17	45.3857	-2.87	PECAM1	NM_000442
NM_006486_at	1.28e-22	1.84e-24	-17	45.3842	-2.05	FBLN1	NM_006486
NM_004571_at	1.3e-22	1.88e-24	17	45.3629	0.989	PKNOX1	NM_004571
NM_003728_at	1.34e-22	1.93e-24	-17	45.3376	-1.13	UNC5C	NM_003728
NM_007349_at	1.35e-22	1.94e-24	17	45.3286	1.48	PAXIP1	NM_007349
NM_002358_at	1.36e-22	1.96e-24	17	45.3201	1.82	MAD2L1	NM_002358
NM_014945_at	1.39e-22	2.01e-24	-17	45.2961	-1.68	ABLIM3	NM_014945
NM_024689_at	1.39e-22	2.02e-24	-17	45.2931	-1.51	CXorf36	NM_024689
NM_170721_at	1.4e-22	2.03e-24	17	45.287	2.12	MSI2	NM_170721
NM_024408_at	1.4e-22	2.03e-24	-17	45.2868	-1.94	NOTCH2	NM_024408
NM_153815_at	1.42e-22	2.07e-24	-17	45.2655	-1.8	RASGRF1	NM_153815
NM_024548_at	1.44e-22	2.1e-24	17	45.2534	2.07	LRRIQ2	NM_024548
NM_006257_at	1.46e-22	2.14e-24	-17	45.235	-1.62	PRKCQ	NM_006257
NM_033213_at	1.47e-22	2.14e-24	17	45.232	1.42	ZNF670	NM_033213
NM_201592_at	1.5e-22	2.19e-24	-17	45.2084	-2.87	GPM6A	NM_201592
NM_004982_at	1.51e-22	2.22e-24	-16.9	45.1976	-1.2	KCNJ8	NM_004982
XM_001132636_at	1.51e-22	2.22e-24	16.9	45.1962	1.15	PRNPIP	XM_001132636
NM_201277_at	1.52e-22	2.22e-24	-16.9	45.1941	-2.27	CNN2	NM_201277
NM_015608_at	1.52e-22	2.23e-24	16.9	45.1922	1.09	C10orf137	NM_015608
NM_001025076_at	1.54e-22	2.26e-24	-16.9	45.1769	-2.15	CUGBP2	NM_001025076
NM_130386_at	1.58e-22	2.32e-24	-16.9	45.1515	-2.52	COLEC12	NM_130386
XM_001133349_at	1.59e-22	2.34e-24	-16.9	45.1432	-1.95	NOTCH2	XM_001133349
NM_022648_at	1.59e-22	2.34e-24	-16.9	45.1426	-2.49	TNS1	NM_022648
NM_025109_at	1.61e-22	2.39e-24	16.9	45.1244	1.29	MYOHD1	NM_025109
NM_021229_at	1.62e-22	2.39e-24	-16.9	45.1206	-2.07	NTN4	NM_021229
NM_003278_at	1.64e-22	2.43e-24	-16.9	45.1069	-2.06	CLEC3B	NM_003278
NM_139247_at	1.64e-22	2.43e-24	-16.9	45.1042	-1.81	ADCY4	NM_139247
NM_025170_at	1.64e-22	2.44e-24	-16.9	45.103	-2.22	DEPDC2	NM_025170
XM_942780_at	1.64e-22	2.44e-24	-16.9	45.1012	-2.34	SYNPO2	XM_942780
NM_001008883_at	1.65e-22	2.46e-24	16.9	45.093	1.63	CCT3	NM_001008883
NM_005998_at	1.65e-22	2.46e-24	16.9	45.093	1.63	CCT3	NM_005998
NM_170710_at	1.7e-22	2.54e-24	16.9	45.063	1.21	WDR17	NM_170710
NM_001955_at	1.75e-22	2.61e-24	-16.9	45.0345	-3.53	EDN1	NM_001955
NM_013327_at	1.78e-22	2.66e-24	-16.9	45.0145	-1.45	PARVB	NM_013327
NM_017774_at	1.86e-22	2.78e-24	16.9	44.9703	2.48	CDKAL1	NM_017774
NM_003494_at	1.92e-22	2.88e-24	-16.9	44.9347	-1.68	DYSF	NM_003494
NM_007191_at	1.93e-22	2.9e-24	-16.9	44.9298	-3.93	WIF1	NM_007191
NM_019591_at	1.93e-22	2.9e-24	16.9	44.9283	1.13	ZNF26	NM_019591
NM_152466_at	1.96e-22	2.94e-24	16.9	44.9139	1.26	C17orf69	NM_152466
NM_001007224_at	1.99e-22	3e-24	-16.8	44.8958	-2.09	GIMAP6	NM_001007224
NM_173089_at	2.02e-22	3.06e-24	-16.8	44.8766	-1.67	CAPN3	NM_173089
NM_173090_at	2.02e-22	3.06e-24	-16.8	44.8766	-1.67	CAPN3	NM_173090
NM_003537_at	2.12e-22	3.2e-24	16.8	44.8311	4.54	HIST1H3B	NM_003537
NM_025214_at	2.15e-22	3.25e-24	-16.8	44.8137	-1.88	CCDC68	NM_025214
NM_144689_at	2.19e-22	3.32e-24	16.8	44.793	1.71	ZNF420	NM_144689
NM_006487_at	2.24e-22	3.4e-24	-16.8	44.7713	-1.88	FBLN1	NM_006487
NM_022809_at	2.3e-22	3.49e-24	16.8	44.743	1.67	CDC25C	NM_022809
NR_002798_at	2.3e-22	3.5e-24	-16.8	44.7394	-1.95	NAPSB	NR_002798
NM_004574_at	2.32e-22	3.54e-24	-16.8	44.7304	-1.28	2019-09-04	NM_004574
NM_001002233_at	2.33e-22	3.55e-24	-16.8	44.7272	-2.25	RAB11FIP1	NM_001002233
NM_000201_at	2.39e-22	3.64e-24	-16.8	44.7014	-3.93	ICAM1	NM_000201
NM_001008392_at	2.66e-22	4.07e-24	-16.7	44.5898	-1.06	CTDSPL	NM_001008392
NM_000960_at	2.72e-22	4.16e-24	-16.7	44.5688	-1.62	PTGIR	NM_000960
XM_001133902_at	2.73e-22	4.19e-24	16.7	44.5605	2.05	GRIP1	XM_001133902
XM_001133925_at	2.73e-22	4.19e-24	16.7	44.5605	2.05	GRIP1	XM_001133925
NM_021150_at	2.78e-22	4.27e-24	16.7	44.542	2.01	GRIP1	NM_021150
NM_014178_at	2.84e-22	4.36e-24	-16.7	44.5205	-2.09	STXBP6	NM_014178
NM_005192_at	2.85e-22	4.38e-24	16.7	44.5154	2.3	CDKN3	NM_005192
XM_941246_at	2.88e-22	4.44e-24	-16.7	44.5033	-1.38	SNX30	XM_941246
NM_025243_at	2.91e-22	4.48e-24	-16.7	44.4934	-1.77	SLC19A3	NM_025243
NM_015161_at	2.91e-22	4.5e-24	16.7	44.4895	1.79	ARL6IP1	NM_015161
NM_001012756_at	2.94e-22	4.55e-24	16.7	44.4786	2.04	ZNF260	NM_001012756
NM_006101_at	2.98e-22	4.61e-24	16.7	44.4653	3.06	NDC80	NM_006101
NM_003005_at	3.08e-22	4.77e-24	-16.7	44.4301	-2.34	SELP	NM_003005
NM_005885_at	3.14e-22	4.88e-24	16.7	44.4087	1.36	2019-03-06	NM_005885
NM_001039936_at	3.16e-22	4.9e-24	16.7	44.4035	2.04	CHN2	NM_001039936
NM_005808_at	3.21e-22	4.99e-24	-16.7	44.3863	-1.07	CTDSPL	NM_005808
NM_019887_at	3.27e-22	5.1e-24	16.7	44.3651	1.41	DIABLO	NM_019887
NM_001012271_at	3.33e-22	5.2e-24	16.7	44.3444	1.83	BIRC5	NM_001012271
NM_001168_at	3.33e-22	5.2e-24	16.7	44.3444	1.83	BIRC5	NM_001168
NM_000504_at	3.35e-22	5.23e-24	-16.7	44.3389	-1.01	F10	NM_000504
NM_144779_at	3.38e-22	5.28e-24	-16.7	44.3288	-1.57	FXYD5	NM_144779
NM_017613_at	3.42e-22	5.35e-24	16.6	44.3168	1.96	DONSON	NM_017613
XR_015116_at	3.47e-22	5.45e-24	16.6	44.2978	1.15	LOC730426	XR_015116
NM_002915_at	3.47e-22	5.46e-24	16.6	44.2968	2.36	RFC3	NM_002915
NM_032485_at	3.47e-22	5.46e-24	16.6	44.2966	2.32	MCM8	NM_032485
NM_002292_at	3.59e-22	5.64e-24	-16.6	44.2626	-1.76	LAMB2	NM_002292
NM_005204_at	3.6e-22	5.67e-24	-16.6	44.2587	-2.06	MAP3K8	NM_005204
XM_001127146_at	3.65e-22	5.76e-24	-16.6	44.2424	-4.08	IL7R	XM_001127146
NM_014330_at	3.68e-22	5.81e-24	-16.6	44.2336	-2.24	PPP1R15A	NM_014330
NM_031901_at	3.69e-22	5.83e-24	16.6	44.2304	1.31	MRPS21	NM_031901
NM_024804_at	3.69e-22	5.84e-24	16.6	44.2286	1.2	ZNF669	NM_024804
NM_052989_at	3.78e-22	5.99e-24	16.6	44.2035	0.898	IFT122	NM_052989
NM_007215_at	3.81e-22	6.04e-24	16.6	44.195	1.28	POLG2	NM_007215
NM_052985_at	3.88e-22	6.16e-24	16.6	44.176	0.903	IFT122	NM_052985
NM_004960_at	3.93e-22	6.24e-24	16.6	44.1623	1.17	FUS	NM_004960
NM_001442_at	4.04e-22	6.43e-24	-16.6	44.132	-3.6	FABP4	NM_001442
NM_001001436_at	4.04e-22	6.43e-24	16.6	44.132	1.82	LOC388272	NM_001001436
NM_000908_at	4.15e-22	6.61e-24	-16.6	44.1046	-2.17	NPR3	NM_000908
NM_052990_at	4.17e-22	6.65e-24	16.6	44.0991	0.878	IFT122	NM_052990
NR_002956_at	4.17e-22	6.66e-24	16.6	44.0965	1.85	SNORA14B	NR_002956
NM_014865_at	4.49e-22	7.18e-24	16.5	44.0214	1.74	NCAPD2	NM_014865
NM_032963_at	4.68e-22	7.49e-24	-16.5	43.9795	-2.92	CCL14	NM_032963
NM_002692_at	4.68e-22	7.51e-24	16.5	43.9771	2.31	POLE2	NM_002692
NM_182757_at	4.74e-22	7.61e-24	-16.5	43.9635	-2.35	IBRDC2	NM_182757
NM_017975_at	4.79e-22	7.7e-24	16.5	43.9518	1.81	ZWILCH	NM_017975
NM_015493_at	4.83e-22	7.77e-24	-16.5	43.9428	-1.63	ANKRD25	NM_015493
NM_194314_at	4.83e-22	7.78e-24	16.5	43.9415	1.58	ZBTB41	NM_194314
NM_014737_at	4.84e-22	7.8e-24	-16.5	43.9395	-2.08	RASSF2	NM_014737
NM_005057_at	4.91e-22	7.92e-24	16.5	43.9235	1.09	RBBP5	NM_005057
NM_004990_at	5.03e-22	8.12e-24	16.5	43.8987	1.19	MARS	NM_004990
NM_182802_at	5.03e-22	8.13e-24	16.5	43.8973	2.27	MCM8	NM_182802
NM_181558_at	5.03e-22	8.14e-24	16.5	43.8963	2.3	RFC3	NM_181558
NM_013339_at	5.05e-22	8.18e-24	16.5	43.8916	1.68	ALG6	NM_013339
XM_942776_at	5.1e-22	8.27e-24	-16.5	43.8806	-1.89	SYNPO2	XM_942776
NM_004624_at	5.14e-22	8.35e-24	-16.5	43.8703	-2.9	VIPR1	NM_004624
NM_152313_at	5.23e-22	8.51e-24	16.5	43.8523	2.6	SLC36A4	NM_152313
NM_018262_at	5.27e-22	8.58e-24	16.5	43.844	0.907	IFT122	NM_018262
NM_025115_at	5.34e-22	8.69e-24	16.5	43.8305	1.06	C8orf41	NM_025115
NM_153485_at	5.36e-22	8.74e-24	16.5	43.8246	1.84	NUP155	NM_153485
NM_014949_at	5.37e-22	8.76e-24	16.5	43.8226	1.33	KIAA0907	NM_014949
XM_001133288_at	5.43e-22	8.88e-24	16.5	43.8096	0.936	LOC728919	XM_001133288
NM_016631_at	5.45e-22	8.92e-24	16.5	43.8046	1.52	C21orf66	NM_016631
NM_206855_at	5.45e-22	8.94e-24	-16.5	43.8025	-1.86	QKI	NM_206855
NM_138930_at	5.45e-22	8.94e-24	16.5	43.8023	1.32	DIABLO	NM_138930
NM_006775_at	5.51e-22	9.04e-24	-16.5	43.7911	-1.72	QKI	NM_006775
NM_007194_at	5.51e-22	9.05e-24	16.5	43.7903	0.825	CHEK2	NM_007194
NM_003006_at	5.51e-22	9.07e-24	-16.5	43.7881	-2.13	SELPLG	NM_003006
NR_002742_at	5.6e-22	9.22e-24	16.5	43.7712	2.16	SNORD52	NR_002742
XM_001131899_at	5.65e-22	9.31e-24	-16.5	43.7616	-2.14	LOC283904	XM_001131899
NR_003105_at	5.68e-22	9.37e-24	16.5	43.7555	1.78	ZWILCH	NR_003105
NM_001460_at	5.68e-22	9.38e-24	-16.5	43.7539	-3.8	FMO2	NM_001460
NM_001034_at	5.72e-22	9.47e-24	16.5	43.7451	2.78	RRM2	NM_001034
NM_001025248_at	5.86e-22	9.71e-24	16.4	43.72	1.21	DUT	NM_001025248
NM_015178_at	5.95e-22	9.86e-24	-16.4	43.7044	-1.7	RHOBTB2	NM_015178
NM_000461_at	6.01e-22	9.98e-24	-16.4	43.6926	-1.45	THRB	NM_000461
NM_000179_at	6.09e-22	1.01e-23	16.4	43.6791	2.12	MSH6	NM_000179
NM_003243_at	6.09e-22	1.01e-23	-16.4	43.6773	-2.38	TGFBR3	NM_003243
NM_003764_at	6.09e-22	1.01e-23	-16.4	43.6764	-3.15	STX11	NM_003764
NM_003137_at	6.17e-22	1.03e-23	16.4	43.6622	1.72	SRPK1	NM_003137
NM_004298_at	6.25e-22	1.04e-23	16.4	43.6481	1.86	NUP155	NM_004298
NM_024711_at	6.58e-22	1.1e-23	-16.4	43.596	-2.08	GIMAP6	NM_024711
NM_172200_at	6.88e-22	1.15e-23	-16.4	43.5501	-1.44	IL15RA	NM_172200
NM_012232_at	6.91e-22	1.16e-23	-16.4	43.5451	-2.5	PTRF	NM_012232
NM_005066_at	6.92e-22	1.16e-23	16.4	43.5426	1.32	SFPQ	NM_005066
NM_001033579_at	6.92e-22	1.16e-23	16.4	43.5411	1.25	MYOHD1	NM_001033579
NM_000722_at	6.99e-22	1.17e-23	16.4	43.5303	3.08	CACNA2D1	NM_000722
NM_005489_at	7e-22	1.18e-23	-16.4	43.5278	-2.07	SH2D3C	NM_005489
NM_001996_at	7.06e-22	1.19e-23	-16.4	43.518	-1.88	FBLN1	NM_001996
NM_078626_at	7.09e-22	1.19e-23	16.4	43.5123	3.72	CDKN2C	NM_078626
NM_198185_at	7.09e-22	1.2e-23	-16.4	43.5114	-1.35	OVCH2	NM_198185
NM_000465_at	7.14e-22	1.2e-23	16.4	43.504	1.64	BARD1	NM_000465
NM_004485_at	7.23e-22	1.22e-23	16.4	43.4893	3.35	GNG4	NM_004485
NM_138347_at	7.25e-22	1.23e-23	16.4	43.4864	1.53	ZNF551	NM_138347
NM_130783_at	7.26e-22	1.23e-23	-16.4	43.4843	-1.98	TSPAN18	NM_130783
NM_032340_at	7.38e-22	1.25e-23	16.4	43.4661	1.56	C6orf125	NM_032340
NM_003503_at	7.53e-22	1.28e-23	16.4	43.4446	2.4	CDC7	NM_003503
NM_017645_at	7.54e-22	1.28e-23	16.4	43.4426	1.88	FAM29A	NM_017645
NM_001673_at	7.59e-22	1.29e-23	16.3	43.4344	2.02	ASNS	NM_001673
NM_001001548_at	7.6e-22	1.29e-23	-16.3	43.432	-3.15	CD36	NM_001001548
NM_181703_at	7.63e-22	1.3e-23	-16.3	43.427	-2.42	GJA5	NM_181703
NM_000459_at	7.64e-22	1.3e-23	-16.3	43.425	-3.03	TEK	NM_000459
NM_024949_at	7.78e-22	1.33e-23	-16.3	43.4059	-2.25	WWC2	NM_024949
NM_172089_at	7.9e-22	1.35e-23	-16.3	43.3894	-2.22	TNFSF12-TNFSF13	NM_172089
NM_199189_at	8.34e-22	1.43e-23	16.3	43.334	1.19	MATR3	NM_199189
NM_006818_at	8.52e-22	1.46e-23	16.3	43.3124	3.41	MLLT11	NM_006818
NM_005630_at	8.57e-22	1.47e-23	-16.3	43.3048	-3.16	SLCO2A1	NM_005630
NM_018304_at	8.7e-22	1.5e-23	16.3	43.2878	2.25	PRR11	NM_018304
NM_004041_at	8.7e-22	1.5e-23	-16.3	43.2866	-2.16	ARRB1	NM_004041
NM_020251_at	8.7e-22	1.5e-23	-16.3	43.2866	-2.16	ARRB1	NM_020251
NM_022090_at	8.74e-22	1.5e-23	16.3	43.2817	2.45	LOC63920	NM_022090
XM_001134297_at	8.82e-22	1.52e-23	16.3	43.2716	1.61	PRIM2A	XM_001134297
NM_004111_at	8.85e-22	1.53e-23	16.3	43.2662	1.74	FEN1	NM_004111
NM_001009555_at	8.93e-22	1.54e-23	-16.3	43.257	-2.37	SH3D19	NM_001009555
NM_001065_at	8.94e-22	1.55e-23	-16.3	43.2548	-1.72	TNFRSF1A	NM_001065
NM_006479_at	9.45e-22	1.63e-23	16.3	43.1983	2.71	RAD51AP1	NM_006479
NM_018186_at	9.51e-22	1.65e-23	16.3	43.1905	1.93	C1orf112	NM_018186
NM_032420_at	9.6e-22	1.67e-23	-16.3	43.1798	-1.26	PCDH1	NM_032420
NM_003513_at	9.63e-22	1.67e-23	16.3	43.176	2.47	HIST1H2AB	NM_003513
NM_005590_at	9.76e-22	1.7e-23	16.3	43.162	1.55	MRE11A	NM_005590
NM_020760_at	9.82e-22	1.71e-23	-16.3	43.1544	-1.95	HECW2	NM_020760
NM_198159_at	9.89e-22	1.72e-23	-16.3	43.1466	-1.43	MITF	NM_198159
NM_004065_at	9.93e-22	1.73e-23	-16.2	43.1411	-3.15	CDR1	NM_004065
NM_017941_at	1.02e-21	1.77e-23	16.2	43.1168	1.32	C17orf80	NM_017941
NM_033280_at	1.02e-21	1.77e-23	16.2	43.1162	2.97	SEC11C	NM_033280
NM_000578_at	1.03e-21	1.81e-23	-16.2	43.0973	-2.62	SLC11A1	NM_000578
NM_002587_at	1.05e-21	1.84e-23	-16.2	43.0826	-1.08	PCDH1	NM_002587
NM_017681_at	1.07e-21	1.87e-23	16.2	43.0632	2.16	NUP62CL	NM_017681
NM_014164_at	1.09e-21	1.91e-23	-16.2	43.0434	-1.64	FXYD5	NM_014164
NM_017646_at	1.09e-21	1.92e-23	16.2	43.0396	1.86	TRIT1	NM_017646
NM_003902_at	1.1e-21	1.92e-23	16.2	43.0349	1.47	FUBP1	NM_003902
NM_144584_at	1.1e-21	1.94e-23	16.2	43.0283	1.51	C1orf59	NM_144584
NM_003265_at	1.11e-21	1.96e-23	-16.2	43.0186	-2.1	TLR3	NM_003265
XR_018072_at	1.12e-21	1.97e-23	16.2	43.0095	1.14	LOC401329	XR_018072
XR_018738_at	1.12e-21	1.97e-23	16.2	43.0095	1.14	LOC647047	XR_018738
NM_012139_at	1.13e-21	1.99e-23	16.2	43.0019	0.997	SERGEF	NM_012139
XM_001129608_at	1.13e-21	1.99e-23	16.2	43.0004	2.1	CCDC5	XM_001129608
NM_014392_at	1.13e-21	2e-23	16.2	42.9975	1.33	D4S234E	NM_014392
NM_000436_at	1.14e-21	2.02e-23	16.2	42.9888	1.66	OXCT1	NM_000436
NM_005016_at	1.15e-21	2.05e-23	16.2	42.9736	1.09	PCBP2	NM_005016
NM_031989_at	1.15e-21	2.05e-23	16.2	42.9736	1.09	PCBP2	NM_031989
NM_080648_at	1.17e-21	2.08e-23	16.2	42.9552	1.33	APEX1	NM_080648
NM_080649_at	1.17e-21	2.08e-23	16.2	42.9552	1.33	APEX1	NM_080649
NM_001116_at	1.18e-21	2.09e-23	-16.2	42.9505	-1.35	ADCY9	NM_001116
NM_004153_at	1.23e-21	2.19e-23	16.2	42.9039	1.47	ORC1L	NM_004153
NM_004181_at	1.25e-21	2.23e-23	16.2	42.8876	3.67	UCHL1	NM_004181
NM_015314_at	1.25e-21	2.24e-23	16.2	42.8832	1.44	KIAA0895	NM_015314
NM_212464_at	1.26e-21	2.25e-23	-16.2	42.8797	-1.45	CAPN3	NM_212464
NM_003610_at	1.26e-21	2.26e-23	16.2	42.8731	1.74	RAE1	NM_003610
NM_170774_at	1.27e-21	2.28e-23	-16.2	42.8656	-2.11	RASSF2	NM_170774
NM_006504_at	1.33e-21	2.38e-23	-16.1	42.823	-1.4	PTPRE	NM_006504
NM_002353_at	1.34e-21	2.4e-23	-16.1	42.8148	-2.44	TACSTD2	NM_002353
NM_152298_at	1.34e-21	2.41e-23	16.1	42.8113	1.64	NASP	NM_152298
NM_013329_at	1.44e-21	2.58e-23	16.1	42.7412	1.36	C21orf66	NM_013329
NM_001033582_at	1.45e-21	2.61e-23	-16.1	42.7302	-1.37	PRKCZ	NM_001033582
NM_033051_at	1.45e-21	2.61e-23	-16.1	42.7282	-1.25	TSCOT	NM_033051
NM_012177_at	1.45e-21	2.62e-23	16.1	42.7261	2.64	FBXO5	NM_012177
XM_933960_at	1.46e-21	2.64e-23	16.1	42.7187	1.07	C9orf105	XM_933960
XM_945545_at	1.46e-21	2.64e-23	16.1	42.7187	1.07	C9orf105	XM_945545
NM_198391_at	1.47e-21	2.65e-23	-16.1	42.714	-3.03	FLRT3	NM_198391
NM_001015885_at	1.47e-21	2.66e-23	16.1	42.7099	1.77	RAE1	NM_001015885
NM_004085_at	1.48e-21	2.68e-23	16.1	42.7047	2.34	TIMM8A	NM_004085
NM_181798_at	1.52e-21	2.76e-23	-16.1	42.6729	-1.26	KCNQ1	NM_181798
NM_016533_at	1.56e-21	2.84e-23	-16.1	42.6449	-1.26	NINJ2	NM_016533
NM_002013_at	1.59e-21	2.89e-23	16.1	42.6277	1.65	FKBP3	NM_002013
NM_198316_at	1.6e-21	2.92e-23	-16.1	42.6189	-2.06	TENC1	NM_198316
NM_003543_at	1.61e-21	2.93e-23	16.1	42.6137	2.05	HIST1H4H	NM_003543
NM_153354_at	1.62e-21	2.96e-23	16.1	42.6033	1.19	TMEM161B	NM_153354
NM_000313_at	1.62e-21	2.96e-23	-16.1	42.6033	-2.11	PROS1	NM_000313
NM_181265_at	1.63e-21	2.98e-23	16.1	42.5966	1.22	WDR17	NM_181265
NM_007259_at	1.63e-21	2.98e-23	16.1	42.5966	1.57	VPS45	NM_007259
NM_212465_at	1.63e-21	2.98e-23	-16.1	42.5959	-1.46	CAPN3	NM_212465
NM_002744_at	1.64e-21	3e-23	-16.1	42.5905	-1.3	PRKCZ	NM_002744
NM_024953_at	1.64e-21	3.01e-23	16.1	42.587	1.3	C12orf30	NM_024953
NM_015319_at	1.7e-21	3.13e-23	-16.1	42.5491	-2.02	TENC1	NM_015319
NM_153367_at	1.72e-21	3.15e-23	-16.1	42.5414	-1.5	C10orf56	NM_153367
NM_080632_at	1.76e-21	3.23e-23	16	42.5164	1.78	UPF3B	NM_080632
NM_004163_at	1.77e-21	3.26e-23	-16	42.5082	-2.41	RAB27B	NM_004163
NM_173088_at	1.82e-21	3.35e-23	-16	42.4788	-1.65	CAPN3	NM_173088
NM_001012991_at	1.82e-21	3.36e-23	16	42.4784	1.31	LOC400506	NM_001012991
NM_000386_at	1.86e-21	3.44e-23	16	42.4533	1.08	BLMH	NM_000386
NM_004368_at	1.9e-21	3.51e-23	-16	42.4339	-2.35	CNN2	NM_004368
NM_001813_at	1.97e-21	3.65e-23	16	42.3956	1.61	CENPE	NM_001813
NM_001005735_at	2e-21	3.7e-23	16	42.3808	0.783	CHEK2	NM_001005735
NM_002204_at	2.06e-21	3.82e-23	-16	42.3487	-2.33	ITGA3	NM_002204
NM_019106_at	2.07e-21	3.84e-23	16	42.3444	1.65	2019-09-03	NM_019106
NM_016037_at	2.07e-21	3.84e-23	16	42.3435	1.18	UTP11L	NM_016037
NM_014572_at	2.13e-21	3.96e-23	-16	42.3136	-1.13	LATS2	NM_014572
NM_198843_at	2.24e-21	4.17e-23	-16	42.2613	-4.16	SFTPB	NM_198843
NM_002253_at	2.25e-21	4.18e-23	-16	42.2582	-2.12	KDR	NM_002253
NM_007027_at	2.26e-21	4.22e-23	16	42.2496	1.94	TOPBP1	NM_007027
NM_000954_at	2.29e-21	4.27e-23	-15.9	42.2377	-3.08	PTGDS	NM_000954
NM_018672_at	2.29e-21	4.27e-23	15.9	42.2361	2.79	ABCA5	NM_018672
NM_022475_at	2.29e-21	4.28e-23	-15.9	42.2353	-2.92	HHIP	NM_022475
NM_020980_at	2.34e-21	4.38e-23	-15.9	42.2127	-3.24	AQP9	NM_020980
NM_138731_at	2.35e-21	4.39e-23	15.9	42.2088	1.63	MIPOL1	NM_138731
NM_032358_at	2.35e-21	4.41e-23	15.9	42.2051	1.5	CCDC77	NM_032358
NM_172088_at	2.37e-21	4.44e-23	-15.9	42.1973	-2.33	TNFSF13	NM_172088
XM_208373_at	2.41e-21	4.53e-23	15.9	42.1782	1.51	hCG_2023776	XM_208373
XM_379885_at	2.41e-21	4.53e-23	15.9	42.1782	1.51	hCG_2023776	XM_379885
XM_939955_at	2.41e-21	4.53e-23	15.9	42.1782	1.51	hCG_2023776	XM_939955
NM_020937_at	2.44e-21	4.6e-23	15.9	42.163	1.41	FANCM	NM_020937
NM_000542_at	2.45e-21	4.62e-23	-15.9	42.159	-4.19	SFTPB	NM_000542
NM_020870_at	2.45e-21	4.62e-23	-15.9	42.1587	-1.16	SH3RF1	NM_020870
NM_145701_at	2.48e-21	4.69e-23	15.9	42.1442	1.92	CDCA4	NM_145701
XM_936790_at	2.49e-21	4.7e-23	15.9	42.1406	1.65	LOC645691	XM_936790
NM_001641_at	2.55e-21	4.82e-23	15.9	42.116	1.36	APEX1	NM_001641
NM_002687_at	2.58e-21	4.89e-23	15.9	42.1008	1.68	PNN	NM_002687
NM_001033581_at	2.59e-21	4.91e-23	-15.9	42.0981	-1.36	PRKCZ	NM_001033581
NM_001928_at	2.64e-21	5.01e-23	-15.9	42.0773	-2.52	CFD	NM_001928
NM_005501_at	2.66e-21	5.05e-23	-15.9	42.0698	-2.34	ITGA3	NM_005501
NM_198859_at	2.66e-21	5.06e-23	-15.9	42.0675	-2.11	PRICKLE2	NM_198859
NM_020443_at	2.7e-21	5.14e-23	15.9	42.0519	0.988	NAV1	NM_020443
NM_198216_at	2.76e-21	5.25e-23	15.9	42.0295	1.45	SNRPB	NM_198216
NM_014502_at	2.77e-21	5.27e-23	15.9	42.0262	1.09	PRPF19	NM_014502
NM_001032283_at	2.77e-21	5.28e-23	15.9	42.0243	2.3	TMPO	NM_001032283
NM_203382_at	2.78e-21	5.31e-23	15.9	42.0192	1.11	AMACR	NM_203382
NM_001089_at	2.78e-21	5.32e-23	-15.9	42.0169	-2.44	ABCA3	NM_001089
NM_172087_at	2.81e-21	5.37e-23	-15.9	42.0069	-2.3	TNFSF13	NM_172087
NM_212467_at	2.81e-21	5.39e-23	-15.9	42.0045	-1.41	CAPN3	NM_212467
XM_928701_at	2.84e-21	5.45e-23	15.9	41.9931	1.66	LOC645691	XM_928701
NM_138709_at	2.85e-21	5.48e-23	-15.9	41.9883	-1.26	DAB2IP	NM_138709
NM_031210_at	2.89e-21	5.56e-23	15.9	41.9733	1.57	C14orf156	NM_031210
NM_005266_at	2.89e-21	5.56e-23	-15.9	41.9721	-2.24	GJA5	NM_005266
NM_002185_at	2.99e-21	5.75e-23	-15.9	41.9401	-3.99	IL7R	NM_002185
NM_000817_at	3e-21	5.79e-23	15.8	41.9327	1.24	GAD1	NM_000817
NM_000552_at	3.15e-21	6.07e-23	-15.8	41.8854	-3.06	VWF	NM_000552
NM_022164_at	3.2e-21	6.18e-23	-15.8	41.8677	-1.79	TINAGL1	NM_022164
NM_007055_at	3.22e-21	6.23e-23	15.8	41.8598	0.882	POLR3A	NM_007055
NM_006005_at	3.31e-21	6.41e-23	-15.8	41.8308	-1.64	WFS1	NM_006005
NM_022731_at	3.35e-21	6.47e-23	15.8	41.8207	1.43	NUCKS1	NM_022731
NM_016491_at	3.4e-21	6.58e-23	15.8	41.8048	0.939	MRPL37	NM_016491
NM_170754_at	3.45e-21	6.69e-23	-15.8	41.7878	-1.96	TENC1	NM_170754
NM_000024_at	3.47e-21	6.73e-23	-15.8	41.781	-2.26	ADRB2	NM_000024
NM_152562_at	3.52e-21	6.84e-23	15.8	41.7648	1.86	CDCA2	NM_152562
NM_147150_at	3.55e-21	6.89e-23	-15.8	41.7578	-1.8	PALM2-AKAP2	NM_147150
NM_004268_at	3.65e-21	7.1e-23	15.8	41.7285	1.32	CRSP6	NM_004268
NM_004835_at	3.81e-21	7.41e-23	-15.8	41.6848	-1.14	AGTR1	NM_004835
NM_007037_at	3.81e-21	7.42e-23	-15.8	41.6834	-1.74	ADAMTS8	NM_007037
NM_172232_at	3.83e-21	7.47e-23	15.8	41.6778	2.77	ABCA5	NM_172232
NM_005103_at	3.85e-21	7.52e-23	-15.8	41.6704	-1.3	FEZ1	NM_005103
NM_015607_at	3.85e-21	7.52e-23	15.8	41.6699	0.703	C1orf77	NM_015607
NM_002725_at	3.88e-21	7.6e-23	-15.8	41.6595	-2.53	PRELP	NM_002725
NM_201348_at	3.88e-21	7.6e-23	-15.8	41.6595	-2.53	PRELP	NM_201348
NM_003384_at	3.9e-21	7.64e-23	15.8	41.6549	3.04	VRK1	NM_003384
NM_018120_at	4.05e-21	7.94e-23	15.7	41.6158	1.66	ARMC1	NM_018120
XR_017337_at	4.07e-21	8.01e-23	15.7	41.6079	1.17	LOC644037	XR_017337
XR_018923_at	4.07e-21	8.01e-23	15.7	41.6079	1.17	LOC648210	XR_018923
NM_000956_at	4.07e-21	8.01e-23	-15.7	41.6072	-1.95	PTGER2	NM_000956
NM_144626_at	4.11e-21	8.09e-23	-15.7	41.5976	-1.46	TMEM125	NM_144626
NM_006617_at	4.15e-21	8.17e-23	-15.7	41.587	-1.35	NES	NM_006617
XM_001133051_at	4.15e-21	8.19e-23	15.7	41.5845	2	LOC728844	XM_001133051
XM_001133058_at	4.15e-21	8.19e-23	15.7	41.5845	2	LOC731172	XM_001133058
NM_012082_at	4.15e-21	8.2e-23	-15.7	41.5844	-1.55	ZFPM2	NM_012082
NM_006424_at	4.17e-21	8.25e-23	-15.7	41.5772	-4.06	SLC34A2	NM_006424
NM_003808_at	4.19e-21	8.28e-23	-15.7	41.5736	-2.36	TNFSF13	NM_003808
NM_176880_at	4.25e-21	8.43e-23	15.7	41.5564	1.13	TRA16	NM_176880
NM_001042467_at	4.3e-21	8.52e-23	-15.7	41.5454	-2.01	MLPH	NM_001042467
NM_001803_at	4.36e-21	8.65e-23	-15.7	41.5305	-3.24	CD52	NM_001803
NM_015881_at	4.39e-21	8.73e-23	-15.7	41.5216	-2.16	DKK3	NM_015881
NM_023010_at	4.4e-21	8.75e-23	15.7	41.5188	1.82	UPF3B	NM_023010
NM_145733_at	4.52e-21	8.99e-23	15.7	41.4915	1.62	2019-09-03	NM_145733
NM_000135_at	4.56e-21	9.09e-23	15.7	41.4807	2.27	FANCA	NM_000135
NM_017915_at	4.61e-21	9.2e-23	15.7	41.4688	1.9	C12orf48	NM_017915
NM_007235_at	4.72e-21	9.41e-23	15.7	41.4458	1.84	XPOT	NM_007235
NM_013281_at	4.86e-21	9.71e-23	-15.7	41.4144	-2.89	FLRT3	NM_013281
NM_001023587_at	4.93e-21	9.86e-23	15.7	41.3991	1.62	ABCC5	NM_001023587
NM_001003828_at	4.93e-21	9.87e-23	-15.7	41.3981	-1.29	PARVB	NM_001003828
NM_006108_at	4.94e-21	9.9e-23	-15.7	41.3951	-2.33	SPON1	NM_006108
NM_007203_at	4.94e-21	9.9e-23	-15.7	41.3947	-1.85	PALM2-AKAP2	NM_007203
NM_001023561_at	4.95e-21	9.94e-23	15.7	41.3912	2.16	ZNF749	NM_001023561
NM_001001547_at	4.99e-21	1e-22	-15.7	41.3831	-3.02	CD36	NM_001001547
NM_014324_at	5.03e-21	1.01e-22	15.7	41.3736	1.09	AMACR	NM_014324
NM_007240_at	5.05e-21	1.02e-22	15.7	41.3687	1.1	DUSP12	NM_007240
NM_012485_at	5.16e-21	1.04e-22	15.7	41.348	1.7	HMMR	NM_012485
NM_022753_at	5.16e-21	1.04e-22	15.7	41.3466	1.2	S100PBP	NM_022753
NM_024101_at	5.16e-21	1.04e-22	-15.7	41.3453	-1.99	MLPH	NM_024101
NM_000527_at	5.16e-21	1.04e-22	-15.7	41.3448	-2.59	LDLR	NM_000527
NM_002957_at	5.19e-21	1.05e-22	-15.7	41.3383	-1.48	RXRA	NM_002957
NM_015278_at	5.24e-21	1.06e-22	-15.7	41.3275	-1.29	SASH1	NM_015278
NM_000518_at	5.24e-21	1.06e-22	-15.7	41.3267	-4.08	HBB	NM_000518
NM_022045_at	5.29e-21	1.07e-22	15.6	41.3167	1.69	MTBP	NM_022045
NM_004645_at	5.3e-21	1.07e-22	15.6	41.3132	0.916	COIL	NM_004645
NM_003011_at	5.35e-21	1.08e-22	15.6	41.3038	1.34	SET	NM_003011
NM_005131_at	5.43e-21	1.1e-22	15.6	41.2875	1.79	THOC1	NM_005131
NM_001032284_at	5.45e-21	1.11e-22	15.6	41.282	2.32	TMPO	NM_001032284
NM_015112_at	5.49e-21	1.12e-22	15.6	41.2739	0.85	MAST2	NM_015112
NM_000845_at	5.61e-21	1.14e-22	15.6	41.2525	1.54	GRM8	NM_000845
NM_004166_at	5.85e-21	1.19e-22	-15.6	41.209	-1.71	CCL14	NM_004166
NM_032964_at	5.85e-21	1.19e-22	-15.6	41.209	-1.71	CCL15	NM_032964
NM_002404_at	5.9e-21	1.2e-22	-15.6	41.1986	-2.93	MFAP4	NM_002404
NM_145862_at	6.18e-21	1.26e-22	15.6	41.1523	0.816	CHEK2	NM_145862
NM_001363_at	6.19e-21	1.27e-22	15.6	41.1486	1.92	DKC1	NM_001363
NM_182976_at	6.23e-21	1.27e-22	15.6	41.1425	1.81	ZNF326	NM_182976
NM_199242_at	6.26e-21	1.28e-22	-15.6	41.1363	-1.59	UNC13D	NM_199242
NM_199420_at	6.27e-21	1.29e-22	15.6	41.1329	2.03	POLQ	NM_199420
NM_001031712_at	6.28e-21	1.29e-22	15.6	41.1314	1.63	TRMT11	NM_001031712
NM_024670_at	6.28e-21	1.29e-22	15.6	41.1309	1.56	SUV39H2	NM_024670
NM_021944_at	6.39e-21	1.31e-22	15.6	41.1119	1.23	C14orf93	NM_021944
NM_005620_at	6.49e-21	1.34e-22	-15.6	41.0949	-2.9	S100A11	NM_005620
NM_001002236_at	6.49e-21	1.34e-22	-15.6	41.0942	-3.58	SERPINA1	NM_001002236
NM_176871_at	6.49e-21	1.34e-22	-15.6	41.094	-1.86	PDLIM2	NM_176871
NM_024629_at	6.53e-21	1.35e-22	15.6	41.0875	2.56	MLF1IP	NM_024629
NM_031292_at	6.56e-21	1.35e-22	15.6	41.0813	1.36	PUS7L	NM_031292
NM_001005914_at	6.61e-21	1.37e-22	-15.6	41.0713	-1.74	SEMA3B	NM_001005914
NM_004636_at	6.61e-21	1.37e-22	-15.6	41.0713	-1.74	SEMA3B	NM_004636
NM_002996_at	6.62e-21	1.37e-22	-15.6	41.0697	-2.39	CX3CL1	NM_002996
NM_018072_at	6.64e-21	1.37e-22	15.6	41.0664	1.37	HEATR1	NM_018072
NM_005983_at	6.73e-21	1.4e-22	15.6	41.0516	1.77	SKP2	NM_005983
NM_001752_at	6.8e-21	1.41e-22	-15.6	41.0395	-1.91	CAT	NM_001752
NM_001034194_at	6.87e-21	1.43e-22	15.6	41.0294	1.11	EXOSC9	NM_001034194
XM_290546_at	7.02e-21	1.46e-22	-15.5	41.0063	-1.06	ENDOD1	XM_290546
XM_937098_at	7.02e-21	1.46e-22	-15.5	41.0063	-1.06	ENDOD1	XM_937098
NM_145014_at	7.21e-21	1.5e-22	15.5	40.9788	1.25	HYLS1	NM_145014
XM_166213_at	7.63e-21	1.59e-22	-15.5	40.92	-1.43	DTX4	XM_166213
XM_937661_at	7.63e-21	1.59e-22	-15.5	40.92	-1.43	DTX4	XM_937661
NM_033084_at	7.64e-21	1.6e-22	15.5	40.9171	1.55	FANCD2	NM_033084
NM_005687_at	7.69e-21	1.61e-22	15.5	40.9098	1.37	FARSB	NM_005687
NM_002482_at	7.71e-21	1.61e-22	15.5	40.907	1.63	NASP	NM_002482
NM_005591_at	7.73e-21	1.62e-22	15.5	40.9027	1.56	MRE11A	NM_005591
NM_182536_at	7.8e-21	1.63e-22	-15.5	40.8936	-3.54	GKN2	NM_182536
NM_017898_at	7.81e-21	1.64e-22	-15.5	40.8914	-1.67	MOSC2	NM_017898
NM_001077484_at	7.82e-21	1.64e-22	15.5	40.8884	2.35	SLC38A1	NM_001077484
NM_001025598_at	7.82e-21	1.64e-22	-15.5	40.8879	-1.76	ARHGAP30	NM_001025598
NM_001042414_at	7.85e-21	1.65e-22	15.5	40.8842	1.08	PSPC1	NM_001042414
NM_198971_at	7.86e-21	1.65e-22	15.5	40.8818	0.852	MIZF	NM_198971
NM_032427_at	7.95e-21	1.67e-22	-15.5	40.8688	-1.75	MAML2	NM_032427
NM_018369_at	8.1e-21	1.71e-22	15.5	40.8483	2.42	DEPDC1B	NM_018369
NM_130435_at	8.1e-21	1.71e-22	-15.5	40.8483	-1.43	PTPRE	NM_130435
NM_000072_at	8.13e-21	1.72e-22	-15.5	40.8445	-3.02	CD36	NM_000072
NM_001071775_at	8.25e-21	1.74e-22	15.5	40.8288	1.93	RP11-11C5.2	NM_001071775
NM_015895_at	8.34e-21	1.76e-22	15.5	40.8166	2.34	GMNN	NM_015895
NM_005037_at	8.59e-21	1.82e-22	-15.5	40.7868	-2.86	PPARG	NM_005037
NM_177551_at	8.67e-21	1.84e-22	-15.5	40.7763	-1.66	GPR109A	NM_177551
NM_000362_at	8.75e-21	1.85e-22	-15.5	40.7668	-2.33	TIMP3	NM_000362
NM_001018115_at	8.76e-21	1.86e-22	15.5	40.7646	1.6	FANCD2	NM_001018115
NM_017482_at	8.94e-21	1.9e-22	15.5	40.7433	1.66	ADD2	NM_017482
NM_014060_at	8.98e-21	1.91e-22	15.5	40.738	1.52	MCTS1	NM_014060
NM_001018057_at	9e-21	1.91e-22	-15.5	40.7351	-2.27	DKK3	NM_001018057
XR_016961_at	9.01e-21	1.92e-22	15.5	40.7326	1.05	LOC647047	XR_016961
NM_002592_at	9.01e-21	1.92e-22	15.5	40.7325	2.6	PCNA	NM_002592
NM_080668_at	9.08e-21	1.94e-22	15.5	40.7239	1.71	CDCA5	NM_080668
NM_013253_at	9.1e-21	1.94e-22	-15.5	40.7207	-2.18	DKK3	NM_013253
NM_172164_at	9.17e-21	1.96e-22	15.5	40.7123	1.64	NASP	NM_172164
NM_005585_at	9.22e-21	1.97e-22	-15.4	40.7062	-2.22	SMAD6	NM_005585
NM_012302_at	9.24e-21	1.98e-22	-15.4	40.7032	-2.96	LPHN2	NM_012302
NM_001488_at	9.44e-21	2.02e-22	15.4	40.68	1.21	TADA2L	NM_001488
NM_173830_at	9.45e-21	2.02e-22	15.4	40.6787	1.33	C6orf182	NM_173830
NM_013443_at	9.55e-21	2.05e-22	-15.4	40.6668	-1.65	ST6GALNAC6	NM_013443
NM_001048210_at	9.78e-21	2.1e-22	15.4	40.6421	1.05	CLCC1	NM_001048210
NM_052854_at	9.79e-21	2.1e-22	-15.4	40.6403	-1.03	CREB3L1	NM_052854
NR_003272_at	9.9e-21	2.13e-22	15.4	40.6291	1.03	PSPC1	NR_003272
NM_005556_at	1.01e-20	2.17e-22	-15.4	40.6103	-2.36	KRT7	NM_005556
XM_001132362_at	1.01e-20	2.18e-22	-15.4	40.6058	-1.23	TIMP2	XM_001132362
NM_006231_at	1.01e-20	2.19e-22	15.4	40.6023	1.73	POLE	NM_006231
NM_017426_at	1.07e-20	2.3e-22	15.4	40.5491	1.2	NUP54	NM_017426
NM_019852_at	1.08e-20	2.33e-22	15.4	40.5385	1.19	METTL3	NM_019852
NM_001001483_at	1.08e-20	2.34e-22	15.4	40.5347	2.26	ZDHHC13	NM_001001483
NM_012160_at	1.1e-20	2.37e-22	15.4	40.5217	0.954	FBXL4	NM_012160
NM_007111_at	1.1e-20	2.37e-22	15.4	40.5195	1.87	TFDP1	NM_007111
NM_002189_at	1.1e-20	2.39e-22	-15.4	40.5133	-1.33	IL15RA	NM_002189
NM_152359_at	1.11e-20	2.4e-22	15.4	40.5079	1.25	CPT1C	NM_152359
NM_207333_at	1.11e-20	2.42e-22	15.4	40.5017	1.65	ZNF320	NM_207333
NM_198474_at	1.11e-20	2.42e-22	-15.4	40.5014	-2.19	OLFML1	NM_198474
NM_015127_at	1.13e-20	2.45e-22	15.4	40.4891	1.03	CLCC1	NM_015127
NM_000143_at	1.13e-20	2.46e-22	15.4	40.4838	1.25	FH	NM_000143
NM_014388_at	1.13e-20	2.46e-22	15.4	40.4821	1.03	C1orf107	NM_014388
NM_019028_at	1.15e-20	2.5e-22	15.4	40.4684	2.2	ZDHHC13	NM_019028
NM_000877_at	1.24e-20	2.71e-22	-15.3	40.387	-2.82	IL1R1	NM_000877
NM_005775_at	1.27e-20	2.78e-22	-15.3	40.3605	-1.12	SORBS3	NM_005775
NM_006722_at	1.3e-20	2.84e-22	-15.3	40.3409	-1.36	MITF	NM_006722
NM_030625_at	1.31e-20	2.86e-22	15.3	40.3342	1.89	CXXC6	NM_030625
NM_030674_at	1.31e-20	2.88e-22	15.3	40.3255	2.25	SLC38A1	NM_030674
NM_001040437_at	1.31e-20	2.88e-22	15.3	40.3255	1.9	C6orf48	NM_001040437
NM_001040438_at	1.31e-20	2.88e-22	15.3	40.3255	1.9	C6orf48	NM_001040438
NM_005033_at	1.32e-20	2.89e-22	15.3	40.3206	1.13	EXOSC9	NM_005033
NM_194429_at	1.34e-20	2.93e-22	15.3	40.307	1.17	FGFR1OP	NM_194429
NM_001071_at	1.34e-20	2.94e-22	15.3	40.3054	3.48	TYMS	NM_001071
NM_017822_at	1.37e-20	3.01e-22	15.3	40.2825	1.17	C12orf41	NM_017822
NM_024066_at	1.38e-20	3.04e-22	15.3	40.2724	0.986	PRNPIP	NM_024066
NM_007045_at	1.42e-20	3.12e-22	15.3	40.2467	1.15	FGFR1OP	NM_007045
NM_001010984_at	1.45e-20	3.2e-22	15.3	40.2203	1.02	C1orf124	NM_001010984
XM_376550_at	1.49e-20	3.29e-22	15.3	40.1924	1.1	TMEM181	XM_376550
XM_941693_at	1.49e-20	3.29e-22	15.3	40.1924	1.1	TMEM181	XM_941693
NM_004557_at	1.51e-20	3.32e-22	-15.3	40.1822	-1.69	NOTCH4	NM_004557
NM_032730_at	1.54e-20	3.41e-22	15.3	40.1578	1.05	RTN4IP1	NM_032730
NM_001042618_at	1.55e-20	3.43e-22	15.3	40.152	1.72	PARP2	NM_001042618
NM_014424_at	1.57e-20	3.48e-22	-15.3	40.1372	-1.36	HSPB7	NM_014424
NM_001042724_at	1.6e-20	3.54e-22	-15.3	40.1202	-1.12	PVRL2	NM_001042724
NM_000377_at	1.6e-20	3.55e-22	-15.3	40.1165	-1.06	WAS	NM_000377
NM_182649_at	1.6e-20	3.55e-22	15.3	40.1154	2.68	PCNA	NM_182649
NM_005484_at	1.63e-20	3.61e-22	15.3	40.0993	1.71	PARP2	NM_005484
NM_015354_at	1.64e-20	3.65e-22	15.2	40.0897	0.909	NUP188	NM_015354
NM_016529_at	1.65e-20	3.68e-22	15.2	40.0806	3.65	ATP8A2	NM_016529
NM_002776_at	1.66e-20	3.69e-22	-15.2	40.0787	-0.997	KLK10	NM_002776
NM_014191_at	1.68e-20	3.74e-22	15.2	40.0641	2.33	SCN8A	NM_014191
NM_182775_at	1.7e-20	3.79e-22	-15.2	40.051	-1.44	ALS2CL	NM_182775
NM_000395_at	1.71e-20	3.83e-22	-15.2	40.041	-1.58	CSF2RB	NM_000395
NM_001552_at	1.71e-20	3.83e-22	-15.2	40.0402	-2.05	IGFBP4	NM_001552
NM_015120_at	1.72e-20	3.84e-22	15.2	40.0384	1.41	ALMS1	NM_015120
NM_002764_at	1.72e-20	3.84e-22	15.2	40.0374	1.67	PRPS1	NM_002764
NM_015230_at	1.72e-20	3.86e-22	-15.2	40.0328	-2.28	CENTD1	NM_015230
NM_018834_at	1.78e-20	3.99e-22	15.2	39.9987	1.3	MATR3	NM_018834
NM_032637_at	1.8e-20	4.04e-22	15.2	39.9861	1.76	SKP2	NM_032637
NM_139182_at	1.83e-20	4.1e-22	-15.2	39.9724	-2.07	CENTD1	NM_139182
NM_152550_at	1.84e-20	4.14e-22	-15.2	39.9633	-1.03	SH3RF2	NM_152550
NM_001080779_at	1.85e-20	4.17e-22	-15.2	39.9555	-1.9	MYO1C	NM_001080779
NM_003974_at	1.86e-20	4.17e-22	-15.2	39.9542	-1.95	DOK2	NM_003974
NM_002750_at	1.86e-20	4.19e-22	15.2	39.9509	1.73	MAPK8	NM_002750
NM_139049_at	1.86e-20	4.19e-22	15.2	39.9509	1.73	MAPK8	NM_139049
NM_015472_at	1.86e-20	4.19e-22	-15.2	39.9504	-2.38	WWTR1	NM_015472
NM_080591_at	1.87e-20	4.23e-22	-15.2	39.9413	-1.28	PTGS1	NM_080591
NM_001012270_at	1.87e-20	4.23e-22	15.2	39.9406	1.69	BIRC5	NM_001012270
NM_021067_at	1.89e-20	4.28e-22	15.2	39.93	2.59	GINS1	NM_021067
NM_001860_at	1.9e-20	4.3e-22	-15.2	39.9243	-2.07	SLC31A2	NM_001860
NR_002943_at	1.91e-20	4.31e-22	15.2	39.9214	1.26	LOC440396	NR_002943
NM_198177_at	1.91e-20	4.33e-22	-15.2	39.9178	-1.46	MITF	NM_198177
NM_001080950_at	1.92e-20	4.35e-22	-15.2	39.9132	-2.01	MYO1C	NM_001080950
NM_022153_at	1.92e-20	4.36e-22	-15.2	39.9114	-1.68	C10orf54	NM_022153
NM_000587_at	1.94e-20	4.41e-22	-15.2	39.8981	-3.52	C7	NM_000587
NM_130759_at	1.98e-20	4.49e-22	-15.2	39.88	-1.44	GIMAP1	NM_130759
NM_001281_at	1.99e-20	4.53e-22	15.2	39.8712	1.61	TBCB	NM_001281
NM_052969_at	1.99e-20	4.54e-22	15.2	39.8703	1.87	RPL39L	NM_052969
NM_170604_at	2.01e-20	4.58e-22	-15.2	39.8603	-0.974	RASGRP4	NM_170604
NM_033375_at	2.02e-20	4.6e-22	-15.2	39.8569	-2	MYO1C	NM_033375
NM_003400_at	2.04e-20	4.65e-22	15.2	39.8451	1.79	XPO1	NM_003400
NM_004593_at	2.06e-20	4.71e-22	15.2	39.8337	1.17	SFRS10	NM_004593
NM_147188_at	2.07e-20	4.73e-22	15.2	39.8285	1.18	FBXO22	NM_147188
NM_000962_at	2.07e-20	4.74e-22	-15.2	39.8267	-1.25	PTGS1	NM_000962
NM_020482_at	2.08e-20	4.75e-22	-15.2	39.8244	-2.04	FHL5	NM_020482
XM_379228_at	2.08e-20	4.76e-22	-15.2	39.8233	-0.895	hCG_1806964	XM_379228
XM_944985_at	2.08e-20	4.76e-22	-15.2	39.8233	-0.895	hCG_1806964	XM_944985
NM_001042441_at	2.12e-20	4.86e-22	-15.2	39.8023	-1.3	CAST	NM_001042441
NM_001033580_at	2.13e-20	4.89e-22	15.2	39.7961	1.44	MYOHD1	NM_001033580
XM_001130804_at	2.16e-20	4.97e-22	-15.1	39.7789	-0.951	LOC729619	XM_001130804
NM_144718_at	2.18e-20	5.02e-22	15.1	39.7697	1.15	CCDC52	NM_144718
XR_016373_at	2.19e-20	5.04e-22	15.1	39.7654	1.27	LOC642817	XR_016373
NM_006325_at	2.23e-20	5.13e-22	15.1	39.7468	1.77	RAN	NM_006325
NM_198516_at	2.23e-20	5.14e-22	-15.1	39.7459	-1.67	GALNTL4	NM_198516
NM_016157_at	2.23e-20	5.14e-22	15.1	39.7447	1.93	TRO	NM_016157
NM_177556_at	2.23e-20	5.14e-22	15.1	39.7447	1.93	TRO	NM_177556
NM_024771_at	2.23e-20	5.15e-22	15.1	39.7434	1.31	NAT11	NM_024771
NM_020186_at	2.29e-20	5.3e-22	15.1	39.7144	1.68	ACN9	NM_020186
NM_002543_at	2.3e-20	5.32e-22	-15.1	39.7116	-3.38	OLR1	NM_002543
NM_016563_at	2.31e-20	5.36e-22	-15.1	39.7043	-1.37	RASL12	NM_016563
NM_004613_at	2.32e-20	5.37e-22	-15.1	39.7009	-3.23	TGM2	NM_004613
NM_015471_at	2.32e-20	5.38e-22	15.1	39.699	0.928	NSL1	NM_015471
NM_001014433_at	2.37e-20	5.51e-22	15.1	39.6759	1.15	CUTA	NM_001014433
NM_018122_at	2.41e-20	5.61e-22	15.1	39.6585	1.26	DARS2	NM_018122
NM_006524_at	2.43e-20	5.65e-22	15.1	39.6509	1.4	ZNF138	NM_006524
NM_005856_at	2.5e-20	5.8e-22	-15.1	39.6239	-2.1	RAMP3	NM_005856
NM_004629_at	2.56e-20	5.96e-22	15.1	39.5974	1.46	FANCG	NM_004629
NM_018137_at	2.6e-20	6.07e-22	15.1	39.5797	1.23	PRMT6	NM_018137
NM_152603_at	2.61e-20	6.08e-22	15.1	39.5773	1.21	ZNF567	NM_152603
NM_016229_at	2.61e-20	6.08e-22	-15.1	39.5771	-1.2	CYB5R2	NM_016229
NM_001006932_at	2.64e-20	6.17e-22	-15.1	39.563	-1.73	RPS6KA2	NM_001006932
NM_018392_at	2.7e-20	6.31e-22	15.1	39.5393	1.52	C4orf21	NM_018392
NR_002773_at	2.72e-20	6.35e-22	-15.1	39.5334	-0.892	LOC90586	NR_002773
NM_138967_at	2.76e-20	6.45e-22	15.1	39.518	1.77	SCAMP5	NM_138967
NM_007208_at	2.76e-20	6.47e-22	15.1	39.5154	1.29	MRPL3	NM_007208
NM_012335_at	2.81e-20	6.59e-22	-15.1	39.4968	-2.16	MYO1F	NM_012335
NM_138712_at	2.81e-20	6.6e-22	-15.1	39.495	-2.79	PPARG	NM_138712
NM_000534_at	2.85e-20	6.69e-22	15.1	39.4814	1.16	PMS1	NM_000534
NM_018230_at	2.93e-20	6.88e-22	15	39.4532	1.38	NUP133	NM_018230
NM_012338_at	2.93e-20	6.88e-22	-15	39.4528	-2.05	TSPAN12	NM_012338
NR_003110_at	2.97e-20	6.99e-22	15	39.4375	1.36	CCT6AP1	NR_003110
NM_004513_at	2.97e-20	7e-22	-15	39.4361	-1.76	IL16	NM_004513
NM_004446_at	3.02e-20	7.1e-22	15	39.4214	1.42	EPRS	NM_004446
NM_003350_at	3.02e-20	7.12e-22	15	39.4195	1.63	UBE2V2	NM_003350
NM_002003_at	3.04e-20	7.18e-22	-15	39.4109	-1.71	FCN1	NM_002003
NM_001750_at	3.07e-20	7.26e-22	-15	39.3994	-1.31	CAST	NM_001750
NM_000748_at	3.14e-20	7.42e-22	15	39.3773	1.35	CHRNB2	NM_000748
NM_152991_at	3.17e-20	7.5e-22	15	39.3666	1.11	EED	NM_152991
NM_006255_at	3.22e-20	7.61e-22	-15	39.3519	-1.9	PRKCH	NM_006255
NM_183356_at	3.23e-20	7.64e-22	15	39.3482	1.86	ASNS	NM_183356
NM_001012409_at	3.26e-20	7.72e-22	15	39.3384	2.18	SGOL1	NM_001012409
NM_152459_at	3.26e-20	7.73e-22	-15	39.3371	-2.21	MGC45438	NM_152459
NM_024096_at	3.27e-20	7.77e-22	15	39.3312	1.48	XTP3TPA	NM_024096
NM_024513_at	3.31e-20	7.86e-22	-15	39.32	-0.992	FYCO1	NM_024513
NM_021141_at	3.33e-20	7.91e-22	15	39.3138	1.24	XRCC5	NM_021141
NM_001010879_at	3.33e-20	7.93e-22	15	39.3117	1.83	ZIK1	NM_001010879
NM_001184_at	3.33e-20	7.93e-22	15	39.3115	1.12	ATR	NM_001184
NM_001792_at	3.33e-20	7.93e-22	15	39.3108	3.66	CDH2	NM_001792
NM_182499_at	3.4e-20	8.1e-22	-15	39.2894	-1.05	TDRD10	NM_182499
NM_013343_at	3.4e-20	8.11e-22	-15	39.2881	-2.39	LOH3CR2A	NM_013343
NM_032552_at	3.45e-20	8.24e-22	-15	39.2721	-1.1	DAB2IP	NM_032552
NM_133439_at	3.51e-20	8.4e-22	15	39.2535	1.15	TADA2L	NM_133439
NM_003747_at	3.52e-20	8.41e-22	15	39.252	1.33	TNKS	NM_003747
NM_014171_at	3.52e-20	8.43e-22	15	39.2499	1.46	CRIPT	NM_014171
NM_181701_at	3.54e-20	8.47e-22	15	39.2453	1.08	QSCN6L1	NM_181701
NM_017955_at	3.55e-20	8.51e-22	15	39.2401	1.75	CDCA4	NM_017955
NM_173063_at	3.55e-20	8.52e-22	-15	39.2395	-1.3	CAST	NM_173063
NM_020356_at	3.56e-20	8.54e-22	-15	39.2368	-1.54	C20orf32	NM_020356
NM_014480_at	3.57e-20	8.58e-22	15	39.2319	1.14	ZNF544	NM_014480
NM_181720_at	3.61e-20	8.67e-22	-15	39.2214	-1.7	ARHGAP30	NM_181720
NM_024060_at	3.62e-20	8.71e-22	-15	39.2168	-1.83	AHNAK	NM_024060
XM_943313_at	3.62e-20	8.71e-22	-15	39.2166	-1.25	LOC648405	XM_943313
NM_205837_at	3.69e-20	8.89e-22	-15	39.1969	-2.06	LST1	NM_205837
XM_936412_at	3.72e-20	8.97e-22	15	39.188	1.09	UBXD7	XM_936412
NM_015190_at	3.75e-20	9.04e-22	15	39.1796	1.33	DNAJC9	NM_015190
NM_021047_at	3.79e-20	9.15e-22	15	39.1672	1.51	ZNF253	NM_021047
NM_018426_at	3.79e-20	9.17e-22	-15	39.1658	-1.13	TMEM63B	NM_018426
NM_033016_at	3.84e-20	9.28e-22	-15	39.1535	-1.99	PDGFB	NM_033016
NM_205839_at	3.84e-20	9.29e-22	-14.9	39.1523	-2.31	LST1	NM_205839
NM_013417_at	3.9e-20	9.45e-22	14.9	39.1355	1.36	IARS	NM_013417
NM_021965_at	3.93e-20	9.53e-22	-14.9	39.1266	-1.74	PGM5	NM_021965
NM_015341_at	4.05e-20	9.82e-22	14.9	39.0971	1.63	NCAPH	NM_015341
NM_017831_at	4.09e-20	9.93e-22	-14.9	39.0858	-1.65	RNF125	NM_017831
NM_001006635_at	4.17e-20	1.01e-21	14.9	39.0649	1.19	MTX2	NM_001006635
NM_004644_at	4.22e-20	1.02e-21	14.9	39.0541	1.26	AP3B2	NM_004644
NM_001042549_at	4.24e-20	1.03e-21	14.9	39.0475	0.917	NSL1	NM_001042549
NM_015517_at	4.29e-20	1.04e-21	14.9	39.0357	0.78	MIZF	NM_015517
NM_005499_at	4.39e-20	1.07e-21	14.9	39.0106	1.63	SAE2	NM_005499
NM_000779_at	4.43e-20	1.08e-21	-14.9	39.0008	-4.02	CYP4B1	NM_000779
NM_018023_at	4.44e-20	1.08e-21	14.9	38.9989	0.908	YEATS2	NM_018023
NM_014053_at	4.49e-20	1.1e-21	14.9	38.9864	1.69	FLVCR	NM_014053
XM_001128652_at	4.52e-20	1.1e-21	-14.9	38.98	-2.25	FLJ34515	XM_001128652
NM_006871_at	4.61e-20	1.13e-21	-14.9	38.9592	-1.1	RIPK3	NM_006871
NM_002161_at	4.65e-20	1.14e-21	14.9	38.9501	1.34	IARS	NM_002161
NM_000433_at	4.68e-20	1.15e-21	-14.9	38.9431	-3.16	NCF2	NM_000433
NM_001042440_at	4.71e-20	1.15e-21	-14.9	38.9357	-1.29	CAST	NM_001042440
NM_001269_at	4.73e-20	1.16e-21	14.9	38.9302	1.16	RCC1	NM_001269
NM_001114_at	4.77e-20	1.17e-21	-14.9	38.9221	-1.71	ADCY7	NM_001114
NM_173685_at	4.77e-20	1.17e-21	14.9	38.9204	1.26	NSMCE2	NM_173685
NM_001798_at	4.94e-20	1.21e-21	14.9	38.885	1.77	CDK2	NM_001798
NM_001299_at	4.97e-20	1.22e-21	-14.9	38.8786	-1.54	CNN1	NM_001299
NM_194292_at	5e-20	1.23e-21	14.9	38.8707	1.5	SASS6	NM_194292
NM_006039_at	5e-20	1.23e-21	-14.9	38.8701	-1.75	MRC2	NM_006039
NM_032867_at	5.05e-20	1.24e-21	-14.9	38.8606	-1.19	MICALCL	NM_032867
NM_014573_at	5.12e-20	1.26e-21	14.9	38.8459	1.41	TMEM97	NM_014573
NM_004235_at	5.14e-20	1.27e-21	-14.9	38.841	-2.82	KLF4	NM_004235
NM_006590_at	5.21e-20	1.29e-21	14.8	38.827	1.07	USP39	NM_006590
NM_005990_at	5.22e-20	1.29e-21	-14.8	38.8243	-1.68	STK10	NM_005990
NM_001008897_at	5.24e-20	1.3e-21	14.8	38.8181	1.52	TCP1	NM_001008897
NM_030752_at	5.24e-20	1.3e-21	14.8	38.8181	1.52	TCP1	NM_030752
NM_020784_at	5.28e-20	1.31e-21	14.8	38.8096	1.93	KIAA1344	NM_020784
NM_176889_at	5.3e-20	1.31e-21	14.8	38.8057	1.76	TAS2R49	NM_176889
NM_012133_at	5.3e-20	1.31e-21	14.8	38.8053	1.68	COPG2	NM_012133
NM_012115_at	5.4e-20	1.34e-21	14.8	38.7846	1.54	CASP8AP2	NM_012115
NM_139046_at	5.46e-20	1.36e-21	14.8	38.7721	1.71	MAPK8	NM_139046
NM_139047_at	5.46e-20	1.36e-21	14.8	38.7721	1.71	MAPK8	NM_139047
NM_024525_at	5.54e-20	1.38e-21	14.8	38.7576	0.874	TTC13	NM_024525
NM_018238_at	5.54e-20	1.38e-21	14.8	38.7566	1.45	AGK	NM_018238
NM_001042442_at	5.58e-20	1.39e-21	-14.8	38.7481	-1.3	CAST	NM_001042442
NM_018690_at	5.59e-20	1.39e-21	-14.8	38.7458	-1.3	APOB48R	NM_018690
NM_004284_at	5.62e-20	1.4e-21	14.8	38.7411	1.14	CHD1L	NM_004284
NM_006082_at	5.63e-20	1.4e-21	14.8	38.7383	0.866	TUBA1B	NM_006082
NM_003091_at	5.67e-20	1.42e-21	14.8	38.73	1.39	SNRPB	NM_003091
NM_003600_at	5.96e-20	1.49e-21	14.8	38.6786	2.57	AURKA	NM_003600
NM_003156_at	6.02e-20	1.51e-21	-14.8	38.6689	-1.06	STIM1	NM_003156
NM_003189_at	6.03e-20	1.51e-21	-14.8	38.6658	-1.36	TAL1	NM_003189
NM_198433_at	6.03e-20	1.51e-21	14.8	38.665	2.5	AURKA	NM_198433
NM_033396_at	6.09e-20	1.53e-21	-14.8	38.6544	-1.04	TNKS1BP1	NM_033396
NM_017738_at	6.25e-20	1.57e-21	14.8	38.6289	1.52	C9orf39	NM_017738
NM_001125_at	6.3e-20	1.58e-21	-14.8	38.6194	-1.32	ADPRH	NM_001125
NM_001048199_at	6.34e-20	1.59e-21	14.8	38.6131	1.2	SNHG3-RCC1	NM_001048199
XM_933963_at	6.38e-20	1.6e-21	14.8	38.6052	1.29	C9orf105	XM_933963
XM_945546_at	6.38e-20	1.6e-21	14.8	38.6052	1.29	C9orf105	XM_945546
NR_002565_at	6.4e-20	1.61e-21	14.8	38.6011	2.18	SNORD25	NR_002565
XM_001131387_at	6.57e-20	1.66e-21	14.8	38.5731	1.13	ATR	XM_001131387
NM_003644_at	6.62e-20	1.67e-21	-14.8	38.5661	-1.33	GAS7	NM_003644
NM_001001662_at	6.74e-20	1.7e-21	14.8	38.5469	0.964	ZNF782	NM_001001662
NM_153321_at	6.82e-20	1.72e-21	-14.8	38.5341	-2.86	PMP22	NM_153321
NM_032621_at	6.89e-20	1.74e-21	14.8	38.5227	1.54	BEX2	NM_032621
NM_003677_at	7.07e-20	1.79e-21	14.7	38.4966	1.27	DENR	NM_003677
NM_001002814_at	7.07e-20	1.79e-21	-14.7	38.4957	-1.84	RAB11FIP1	NM_001002814
NM_017745_at	7.13e-20	1.8e-21	14.7	38.4876	1.19	BCOR	NM_017745
NM_000698_at	7.26e-20	1.84e-21	-14.7	38.4683	-2.84	ALOX5	NM_000698
NM_033286_at	7.3e-20	1.85e-21	14.7	38.4622	2.13	C15orf23	NM_033286
NM_001033577_at	7.34e-20	1.86e-21	14.7	38.4559	1.39	ZNHIT3	NM_001033577
NM_001436_at	7.47e-20	1.9e-21	14.7	38.4368	1.44	FBL	NM_001436
NM_021135_at	7.62e-20	1.94e-21	-14.7	38.4164	-1.75	RPS6KA2	NM_021135
NM_145207_at	7.62e-20	1.94e-21	14.7	38.4156	1.18	SPATA5	NM_145207
XR_016810_at	7.68e-20	1.95e-21	14.7	38.4072	1.16	LOC644811	XR_016810
NM_198178_at	7.71e-20	1.96e-21	-14.7	38.4032	-1.34	MITF	NM_198178
NM_174926_at	7.83e-20	2e-21	14.7	38.3863	1.4	TMEM136	NM_174926
NM_015056_at	7.85e-20	2e-21	14.7	38.3835	0.805	KIAA0179	NM_015056
NM_017666_at	7.9e-20	2.01e-21	14.7	38.377	1.73	SUHW3	NM_017666
NM_006701_at	7.9e-20	2.02e-21	14.7	38.3752	1.42	TXNL4A	NM_006701
NM_014181_at	7.92e-20	2.02e-21	-14.7	38.3723	-2	HSPC159	NM_014181
NM_001012411_at	7.99e-20	2.04e-21	14.7	38.3627	2.1	SGOL1	NM_001012411
NM_004755_at	8.1e-20	2.07e-21	14.7	38.3481	1.8	RPS6KA5	NM_004755
NM_001008566_at	8.11e-20	2.08e-21	-14.7	38.3472	-1.15	TPST2	NM_001008566
NM_017952_at	8.19e-20	2.1e-21	14.7	38.3359	1.26	PTCD3	NM_017952
NM_032689_at	8.21e-20	2.11e-21	14.7	38.3326	1.42	ZNF607	NM_032689
NM_173833_at	8.25e-20	2.12e-21	-14.7	38.3276	-1.73	SCARA5	NM_173833
NM_001077511_at	8.29e-20	2.13e-21	14.7	38.3213	2.24	TCF19	NM_001077511
XM_001127464_at	8.29e-20	2.13e-21	-14.7	38.3211	-2.91	ALOX5	XM_001127464
NM_015869_at	8.32e-20	2.14e-21	-14.7	38.3167	-2.81	PPARG	NM_015869
NM_007161_at	8.53e-20	2.19e-21	-14.7	38.2912	-2.14	LST1	NM_007161
NM_198435_at	8.54e-20	2.2e-21	14.7	38.2892	2.78	AURKA	NM_198435
NM_198437_at	8.54e-20	2.2e-21	14.7	38.2892	2.78	AURKA	NM_198437
NM_153322_at	8.55e-20	2.2e-21	-14.7	38.2869	-2.9	PMP22	NM_153322
NM_133259_at	8.56e-20	2.21e-21	14.7	38.2852	1.49	LRPPRC	NM_133259
NM_031912_at	8.62e-20	2.22e-21	-14.7	38.2775	-1.76	SYT15	NM_031912
NM_152496_at	8.62e-20	2.23e-21	14.7	38.2763	2.19	MANEAL	NM_152496
NM_006202_at	8.65e-20	2.24e-21	-14.7	38.2728	-1.23	PDE4A	NM_006202
NM_152835_at	8.65e-20	2.24e-21	14.7	38.2722	1.39	PDIK1L	NM_152835
NM_001774_at	8.66e-20	2.24e-21	-14.7	38.2704	-2.61	CD37	NM_001774
NM_017850_at	8.66e-20	2.24e-21	14.7	38.2698	0.936	C1orf109	NM_017850
NM_001005851_at	8.68e-20	2.25e-21	14.7	38.2661	1.8	ZNF780B	NM_001005851
NM_000304_at	8.84e-20	2.29e-21	-14.7	38.2472	-2.86	PMP22	NM_000304
NM_004718_at	8.94e-20	2.32e-21	14.7	38.2354	1.05	COX7A2L	NM_004718
NM_001004470_at	8.99e-20	2.33e-21	-14.7	38.2291	-2.32	ST8SIA6	NM_001004470
NM_014740_at	9.06e-20	2.36e-21	14.7	38.22	1.27	EIF4A3	NM_014740
NM_080920_at	9.09e-20	2.36e-21	-14.7	38.2164	-1.91	GGTLA4	NM_080920
NM_178312_at	9.09e-20	2.36e-21	-14.7	38.2164	-1.91	GGTLA4	NM_178312
NM_205838_at	9.32e-20	2.43e-21	-14.6	38.19	-2.52	LST1	NM_205838
NM_205840_at	9.32e-20	2.43e-21	-14.6	38.19	-2.52	LST1	NM_205840
NM_024164_at	9.32e-20	2.43e-21	-14.6	38.1889	-3.53	TPSB2	NM_024164
NM_007268_at	9.32e-20	2.43e-21	-14.6	38.1881	-3.58	VSIG4	NM_007268
NM_003123_at	9.34e-20	2.44e-21	-14.6	38.1852	-2.09	SPN	NM_003123
NM_002332_at	9.35e-20	2.44e-21	-14.6	38.1833	-2.11	LRP1	NM_002332
NM_032118_at	9.4e-20	2.46e-21	14.6	38.1775	1.55	WDR54	NM_032118
NM_024053_at	9.45e-20	2.47e-21	14.6	38.1713	1.28	CENPM	NM_024053
NM_006112_at	9.54e-20	2.5e-21	14.6	38.1607	0.832	PPIE	NM_006112
NM_203457_at	9.54e-20	2.5e-21	14.6	38.1607	0.832	PPIE	NM_203457
NM_005662_at	9.62e-20	2.52e-21	14.6	38.1516	1.63	VDAC3	NM_005662
NM_004406_at	9.62e-20	2.53e-21	-14.6	38.15	-4.03	DMBT1	NM_004406
NM_198951_at	9.62e-20	2.53e-21	-14.6	38.1498	-2.99	TGM2	NM_198951
NM_004768_at	9.63e-20	2.53e-21	14.6	38.1489	1.09	SFRS11	NM_004768
XM_087353_at	9.63e-20	2.53e-21	14.6	38.1482	1.1	UBXD7	XM_087353
NM_001031730_at	9.69e-20	2.55e-21	-14.6	38.1406	-1.92	TSPAN18	NM_001031730
NM_014745_at	9.69e-20	2.55e-21	-14.6	38.1403	-1.61	FAM38A	NM_014745
NM_021063_at	1e-19	2.64e-21	14.6	38.1078	2.88	HIST1H2BD	NM_021063
NM_012286_at	1.01e-19	2.65e-21	14.6	38.1023	1.68	MORF4L2	NM_012286
NM_013380_at	1.02e-19	2.68e-21	14.6	38.0914	1.62	ZNF228	NM_013380
NM_032470_at	1.03e-19	2.72e-21	-14.6	38.0757	-2.09	TNXB	NM_032470
NM_013243_at	1.04e-19	2.74e-21	14.6	38.0693	3.02	SCG3	NM_013243
NM_015692_at	1.04e-19	2.74e-21	-14.6	38.069	-1.37	CPAMD8	NM_015692
NM_020242_at	1.04e-19	2.75e-21	14.6	38.0666	2.16	KIF15	NM_020242
XR_015818_at	1.05e-19	2.79e-21	14.6	38.0509	1.54	LOC728914	XR_015818
XR_015935_at	1.05e-19	2.79e-21	14.6	38.0509	1.54	LOC731676	XR_015935
NM_014871_at	1.06e-19	2.81e-21	14.6	38.0442	1.2	USP52	NM_014871
NM_002265_at	1.06e-19	2.81e-21	14.6	38.0429	1.09	KPNB1	NM_002265
NM_020826_at	1.06e-19	2.82e-21	14.6	38.0417	2.09	SYT13	NM_020826
NM_007329_at	1.06e-19	2.82e-21	-14.6	38.0411	-4	DMBT1	NM_007329
NM_145071_at	1.08e-19	2.87e-21	-14.6	38.0221	-1.49	CISH	NM_145071
NM_017579_at	1.1e-19	2.92e-21	-14.6	38.0043	-4.03	DMBT1	NM_017579
NM_002136_at	1.1e-19	2.93e-21	14.6	38.003	1.29	HNRPA1	NM_002136
NM_201541_at	1.11e-19	2.96e-21	-14.6	37.993	-1.74	NDRG2	NM_201541
NM_006530_at	1.12e-19	2.99e-21	14.6	37.9821	2.08	YEATS4	NM_006530
NM_000218_at	1.13e-19	3.02e-21	-14.6	37.9722	-1.11	KCNQ1	NM_000218
NM_001040031_at	1.14e-19	3.06e-21	-14.6	37.9596	-2.58	CD37	NM_001040031
NM_001017406_at	1.15e-19	3.07e-21	14.6	37.955	1.22	S100PBP	NM_001017406
NM_058191_at	1.19e-19	3.19e-21	14.6	37.9167	1.08	C21orf66	NM_058191
XR_019614_at	1.2e-19	3.22e-21	14.6	37.9076	1.93	LOC648279	XR_019614
NM_030884_at	1.22e-19	3.26e-21	-14.6	37.8956	-1.1	MAP4	NM_030884
NM_201432_at	1.23e-19	3.3e-21	-14.6	37.8828	-1.33	GAS7	NM_201432
NM_001424_at	1.26e-19	3.38e-21	-14.5	37.8593	-2.16	EMP2	NM_001424
NM_005892_at	1.3e-19	3.49e-21	-14.5	37.826	-1.51	FMNL1	NM_005892
NM_000507_at	1.32e-19	3.55e-21	-14.5	37.8087	-3.04	FBP1	NM_000507
NM_001029991_at	1.34e-19	3.59e-21	14.5	37.7985	0.819	METT11D1	NM_001029991
NM_003407_at	1.35e-19	3.61e-21	-14.5	37.7912	-3.14	ZFP36	NM_003407
NM_024768_at	1.35e-19	3.63e-21	-14.5	37.786	-1.24	CCDC48	NM_024768
NM_145888_at	1.35e-19	3.64e-21	-14.5	37.785	-0.974	KLK10	NM_145888
NM_012262_at	1.36e-19	3.66e-21	14.5	37.7775	1.29	HS2ST1	NM_012262
NM_201540_at	1.38e-19	3.71e-21	-14.5	37.7657	-1.7	NDRG2	NM_201540
NM_198434_at	1.38e-19	3.72e-21	14.5	37.7616	2.67	AURKA	NM_198434
NM_198436_at	1.38e-19	3.72e-21	14.5	37.7616	2.67	AURKA	NM_198436
NM_001010851_at	1.38e-19	3.73e-21	14.5	37.7598	1.49	ZNF766	NM_001010851
NM_007109_at	1.39e-19	3.76e-21	14.5	37.7505	2.27	TCF19	NM_007109
NM_033520_at	1.44e-19	3.89e-21	-14.5	37.7173	-1.2	C19orf33	NM_033520
NM_004516_at	1.44e-19	3.9e-21	14.5	37.715	1.49	ILF3	NM_004516
NM_018384_at	1.44e-19	3.9e-21	-14.5	37.7144	-2.4	GIMAP5	NM_018384
NM_004669_at	1.45e-19	3.94e-21	-14.5	37.7061	-1.78	CLIC3	NM_004669
NM_001042683_at	1.46e-19	3.95e-21	14.5	37.7013	1	SHPRH	NM_001042683
NM_032814_at	1.52e-19	4.12e-21	14.5	37.6604	1.38	TMEM118	NM_032814
NM_004217_at	1.53e-19	4.15e-21	14.5	37.653	1.35	AURKB	NM_004217
NM_013442_at	1.53e-19	4.16e-21	14.5	37.6498	1.41	STOML2	NM_013442
NM_018170_at	1.54e-19	4.18e-21	14.5	37.6446	1.81	P15RS	NM_018170
NM_201429_at	1.54e-19	4.19e-21	14.5	37.6427	0.989	RTN3	NM_201429
NM_052827_at	1.55e-19	4.21e-21	14.5	37.6396	1.71	CDK2	NM_052827
NM_003218_at	1.56e-19	4.25e-21	14.5	37.63	1.48	TERF1	NM_003218
NM_017489_at	1.56e-19	4.25e-21	14.5	37.63	1.48	TERF1	NM_017489
NM_003579_at	1.56e-19	4.25e-21	14.5	37.6286	1.79	RAD54L	NM_003579
NM_144772_at	1.58e-19	4.3e-21	14.5	37.618	1.16	APOA1BP	NM_144772
NM_000860_at	1.58e-19	4.32e-21	-14.5	37.6115	-3.47	HPGD	NM_000860
NM_015385_at	1.61e-19	4.4e-21	-14.5	37.5943	-1.64	SORBS1	NM_015385
NM_021115_at	1.63e-19	4.46e-21	14.5	37.5814	2.5	SEZ6L	NM_021115
NM_018025_at	1.64e-19	4.5e-21	14.5	37.5722	0.918	GPATCH1	NM_018025
NM_201538_at	1.65e-19	4.5e-21	-14.5	37.5714	-1.79	NDRG2	NM_201538
NM_001034954_at	1.67e-19	4.56e-21	-14.4	37.5585	-1.46	SORBS1	NM_001034954
NM_032181_at	1.71e-19	4.67e-21	-14.4	37.5337	-0.896	TMEM166	NM_032181
NM_201539_at	1.71e-19	4.7e-21	-14.4	37.528	-1.75	NDRG2	NM_201539
NM_138711_at	1.72e-19	4.71e-21	-14.4	37.527	-2.77	PPARG	NM_138711
NM_003650_at	1.75e-19	4.81e-21	-14.4	37.5056	-1.39	CST7	NM_003650
NM_004390_at	1.76e-19	4.85e-21	-14.4	37.497	-3.06	CTSH	NM_004390
XM_941191_at	1.81e-19	4.99e-21	14.4	37.4684	1.15	LOC651921	XM_941191
XM_001134346_at	1.83e-19	5.02e-21	14.4	37.4617	1.16	THOC4	XM_001134346
NM_003264_at	1.83e-19	5.05e-21	-14.4	37.4565	-2.02	TLR2	NM_003264
NM_017858_at	1.83e-19	5.05e-21	14.4	37.456	1.68	TIPIN	NM_017858
XM_001129820_at	1.84e-19	5.06e-21	14.4	37.4545	0.924	TTC13	XM_001129820
NM_022756_at	1.84e-19	5.06e-21	14.4	37.4534	1.32	C1orf149	NM_022756
NM_006481_at	1.84e-19	5.07e-21	-14.4	37.4522	-1.35	TCF2	NM_006481
NM_130385_at	1.84e-19	5.08e-21	-14.4	37.4512	-0.935	MRVI1	NM_130385
NM_014236_at	1.85e-19	5.12e-21	14.4	37.4428	1.28	GNPAT	NM_014236
NM_012484_at	1.87e-19	5.16e-21	14.4	37.4337	1.55	HMMR	NM_012484
NM_004167_at	1.89e-19	5.24e-21	-14.4	37.4184	-1.65	CCL15	NM_004167
NM_032962_at	1.89e-19	5.24e-21	-14.4	37.4184	-1.65	CCL14	NM_032962
NM_006554_at	1.9e-19	5.26e-21	14.4	37.4148	1.17	MTX2	NM_006554
NM_031262_at	1.92e-19	5.32e-21	14.4	37.4044	0.954	HNRPK	NM_031262
NM_178177_at	1.93e-19	5.35e-21	14.4	37.3991	0.925	NMNAT3	NM_178177
NM_001033506_at	1.95e-19	5.41e-21	14.4	37.3878	1.69	CSTF3	NM_001033506
NM_152793_at	1.96e-19	5.45e-21	14.4	37.3798	1.46	C7orf41	NM_152793
NM_014021_at	1.96e-19	5.46e-21	14.4	37.3783	2.19	SSX2IP	NM_014021
NM_001080425_at	1.96e-19	5.46e-21	14.4	37.3781	1.49	BEXL1	NM_001080425
XM_936467_at	1.96e-19	5.46e-21	14.4	37.3781	1.49	BEXL1	XM_936467
NM_022734_at	1.98e-19	5.52e-21	14.4	37.3666	0.822	METT11D1	NM_022734
NM_001018111_at	1.99e-19	5.54e-21	-14.4	37.3627	-1.55	PODXL	NM_001018111
NM_005397_at	1.99e-19	5.54e-21	-14.4	37.3627	-1.55	PODXL	NM_005397
NM_005500_at	2.04e-19	5.69e-21	14.4	37.3371	1.22	SAE1	NM_005500
NM_080416_at	2.07e-19	5.77e-21	-14.4	37.3233	-1.07	2019-09-04	NM_080416
NM_016126_at	2.07e-19	5.79e-21	14.4	37.3196	1.52	C1orf41	NM_016126
NM_012381_at	2.1e-19	5.87e-21	14.4	37.3048	1.17	ORC3L	NM_012381
NM_181837_at	2.1e-19	5.87e-21	14.4	37.3048	1.17	ORC3L	NM_181837
NM_182398_at	2.1e-19	5.88e-21	14.4	37.3039	1.85	RPS6KA5	NM_182398
NM_007317_at	2.1e-19	5.89e-21	14.4	37.3028	1.46	KIF22	NM_007317
NM_001030288_at	2.11e-19	5.91e-21	-14.4	37.2989	-1.94	SPN	NM_001030288
NM_016468_at	2.12e-19	5.94e-21	14.4	37.2943	1.31	C14orf112	NM_016468
NM_015900_at	2.12e-19	5.94e-21	-14.4	37.2932	-1.78	PLA1A	NM_015900
NM_024813_at	2.23e-19	6.25e-21	14.4	37.2419	1.53	C1orf82	NM_024813
NM_194271_at	2.23e-19	6.27e-21	14.3	37.239	1.07	RNF34	NM_194271
NM_080415_at	2.24e-19	6.3e-21	-14.3	37.2348	-0.972	2019-09-04	NM_080415
NM_000757_at	2.25e-19	6.32e-21	-14.3	37.2318	-1.87	CSF1	NM_000757
NM_138409_at	2.25e-19	6.33e-21	14.3	37.2302	2.46	C6orf117	NM_138409
NM_052889_at	2.26e-19	6.37e-21	-14.3	37.2228	-1.67	COP1	NM_052889
NM_178565_at	2.28e-19	6.42e-21	-14.3	37.216	-2	RSPO2	NM_178565
NM_003797_at	2.29e-19	6.46e-21	14.3	37.2087	1.08	EED	NM_003797
NM_025201_at	2.3e-19	6.48e-21	-14.3	37.2069	-1.88	PLEKHQ1	NM_025201
NM_147190_at	2.31e-19	6.53e-21	14.3	37.1992	1.06	LASS5	NM_147190
NM_147129_at	2.31e-19	6.53e-21	-14.3	37.1988	-1.44	ALS2CL	NM_147129
NM_033119_at	2.33e-19	6.6e-21	-14.3	37.1883	-1.14	NKD1	NM_033119
NM_003380_at	2.34e-19	6.63e-21	-14.3	37.184	-1.75	VIM	NM_003380
NM_025073_at	2.36e-19	6.68e-21	14.3	37.1752	1.1	SIKE	NM_025073
NM_005257_at	2.39e-19	6.77e-21	-14.3	37.1627	-1.26	GATA6	NM_005257
NM_206862_at	2.42e-19	6.87e-21	-14.3	37.1481	-1.58	TACC2	NM_206862
NM_001008699_at	2.43e-19	6.89e-21	-14.3	37.1444	-2.33	IL4R	NM_001008699
NM_014255_at	2.44e-19	6.93e-21	14.3	37.1397	0.864	TMEM4	NM_014255
NM_016486_at	2.47e-19	7.01e-21	14.3	37.128	1.2	TMEM69	NM_016486
NM_005854_at	2.5e-19	7.11e-21	-14.3	37.114	-1.94	RAMP2	NM_005854
NM_016424_at	2.52e-19	7.18e-21	14.3	37.104	1.67	CROP	NM_016424
NM_017643_at	2.53e-19	7.18e-21	14.3	37.103	1.42	MBTD1	NM_017643
NM_017807_at	2.53e-19	7.19e-21	14.3	37.1018	1.1	OSGEP	NM_017807
NM_007061_at	2.54e-19	7.24e-21	-14.3	37.0951	-1.84	CDC42EP1	NM_007061
NM_152243_at	2.54e-19	7.24e-21	-14.3	37.0951	-1.84	CDC42EP1	NM_152243
NM_019032_at	2.57e-19	7.34e-21	-14.3	37.0816	-1.69	ADAMTSL4	NM_019032
NM_152621_at	2.59e-19	7.39e-21	-14.3	37.075	-3.29	SGMS2	NM_152621
NM_032352_at	2.61e-19	7.46e-21	14.3	37.0649	1.3	BRMS1L	NM_032352
NM_024991_at	2.64e-19	7.53e-21	-14.3	37.0556	-1.68	SORBS1	NM_024991
NM_006938_at	2.64e-19	7.55e-21	14.3	37.0538	1.83	SNRPD1	NM_006938
NM_024539_at	2.64e-19	7.56e-21	-14.3	37.052	-1.87	RNF128	NM_024539
NM_001013437_at	2.66e-19	7.61e-21	14.3	37.0457	1.24	SEH1L	NM_001013437
NM_181673_at	2.68e-19	7.69e-21	14.3	37.0351	0.946	OGT	NM_181673
NM_003517_at	2.69e-19	7.71e-21	14.3	37.0321	1.69	HIST2H2AC	NM_003517
NM_014380_at	2.71e-19	7.78e-21	14.3	37.0229	1.6	NGFRAP1	NM_014380
NM_000418_at	2.72e-19	7.8e-21	-14.3	37.0202	-2.38	IL4R	NM_000418
NM_031430_at	2.73e-19	7.84e-21	-14.3	37.0154	-1.19	RILP	NM_031430
NM_004814_at	2.75e-19	7.89e-21	14.3	37.009	1.19	WDR57	NM_004814
NM_152265_at	2.77e-19	7.98e-21	14.3	36.9981	1.37	BTF3L4	NM_152265
NM_004105_at	2.78e-19	8e-21	-14.3	36.9952	-3.14	EFEMP1	NM_004105
NM_021785_at	2.78e-19	8.01e-21	-14.3	36.9933	-1.28	RAI2	NM_021785
NM_002140_at	2.78e-19	8.02e-21	14.3	36.9926	0.96	HNRPK	NM_002140
NM_031263_at	2.78e-19	8.02e-21	14.3	36.9926	0.96	HNRPK	NM_031263
NM_203456_at	2.79e-19	8.04e-21	14.3	36.99	0.85	PPIE	NM_203456
NM_002960_at	2.8e-19	8.07e-21	-14.3	36.9865	-2.31	S100A3	NM_002960
NM_001033505_at	2.81e-19	8.12e-21	14.3	36.9803	1.77	CSTF3	NM_001033505
NM_201412_at	2.85e-19	8.22e-21	14.3	36.9675	0.868	LUC7L	NM_201412
NM_013241_at	2.87e-19	8.3e-21	-14.3	36.9579	-1.24	FHOD1	NM_013241
NM_006969_at	2.89e-19	8.36e-21	14.3	36.9507	1.18	ZNF28	NM_006969
NM_032437_at	2.89e-19	8.37e-21	14.3	36.9495	1.83	KIAA1799	NM_032437
NM_032609_at	2.9e-19	8.39e-21	-14.3	36.9473	-1.33	COX4I2	NM_032609
NM_004595_at	2.92e-19	8.47e-21	14.3	36.9377	1.42	SMS	NM_004595
NM_001012413_at	2.92e-19	8.48e-21	14.3	36.9369	2.07	SGOL1	NM_001012413
NM_148979_at	2.96e-19	8.59e-21	-14.3	36.924	-3.09	CTSH	NM_148979
NM_130469_at	3.01e-19	8.73e-21	-14.2	36.9071	-2.02	JDP2	NM_130469
NM_004552_at	3.01e-19	8.75e-21	14.2	36.9051	1.1	NDUFS5	NM_004552
XM_927624_at	3.06e-19	8.91e-21	14.2	36.8869	1.47	LOC644498	XM_927624
XM_939591_at	3.06e-19	8.91e-21	14.2	36.8869	1.47	LOC644498	XM_939591
XM_376062_at	3.1e-19	9.04e-21	14.2	36.8727	1.78	KIAA1155	XM_376062
NM_152586_at	3.1e-19	9.04e-21	-14.2	36.8726	-1.01	USP54	NM_152586
XM_001129908_at	3.16e-19	9.2e-21	14.2	36.8548	1.49	RUVBL1	XM_001129908
XM_001133623_at	3.25e-19	9.47e-21	14.2	36.8262	1.37	PTPLAD1	XM_001133623
NM_020458_at	3.25e-19	9.49e-21	-14.2	36.8237	-1.37	TTC7A	NM_020458
NM_001007563_at	3.27e-19	9.56e-21	14.2	36.8171	1.46	IGFBPL1	NM_001007563
NR_003103_at	3.27e-19	9.56e-21	14.2	36.817	1.42	POT1	NR_003103
NM_006585_at	3.27e-19	9.56e-21	14.2	36.8166	1.48	CCT8	NM_006585
NM_020662_at	3.27e-19	9.57e-21	14.2	36.8155	1.26	MRS2L	NM_020662
NM_012474_at	3.28e-19	9.6e-21	14.2	36.8127	1.4	UCK2	NM_012474
NM_018937_at	3.28e-19	9.61e-21	14.2	36.8117	2.53	PCDHB3	NM_018937
NM_003595_at	3.3e-19	9.66e-21	-14.2	36.806	-1.1	TPST2	NM_003595
NM_001039348_at	3.3e-19	9.67e-21	-14.2	36.8047	-3.14	EFEMP1	NM_001039348
NM_024989_at	3.33e-19	9.76e-21	14.2	36.7959	2.6	PGAP1	NM_024989
NM_173082_at	3.33e-19	9.78e-21	14.2	36.7934	0.984	SHPRH	NM_173082
NM_021953_at	3.4e-19	1e-20	14.2	36.7717	2.04	FOXM1	NM_021953
NM_001003810_at	3.41e-19	1e-20	14.2	36.7708	1.04	HNRPD	NM_001003810
NM_001034955_at	3.43e-19	1.01e-20	-14.2	36.7638	-1.53	SORBS1	NM_001034955
XR_017284_at	3.44e-19	1.01e-20	14.2	36.7594	1.89	LOC646903	XR_017284
XR_019133_at	3.44e-19	1.01e-20	14.2	36.7594	1.89	LOC646903	XR_019133
NM_170681_at	3.46e-19	1.02e-20	14.2	36.7512	1.24	GFM2	NM_170681
NM_001772_at	3.47e-19	1.02e-20	-14.2	36.7482	-1.26	CD33	NM_001772
NM_016438_at	3.48e-19	1.03e-20	-14.2	36.7467	-1.45	HIGD1B	NM_016438
NM_001077500_at	3.49e-19	1.03e-20	-14.2	36.7429	-0.877	KLK10	NM_001077500
XR_015550_at	3.56e-19	1.05e-20	-14.2	36.7208	-1.73	LOC729450	XR_015550
NM_015347_at	3.57e-19	1.06e-20	14.2	36.7168	1.45	RIMBP2	NM_015347
NM_152611_at	3.62e-19	1.07e-20	-14.2	36.7022	-2.2	C20orf75	NM_152611
NM_005592_at	3.64e-19	1.08e-20	-14.2	36.6972	-1.17	MUSK	NM_005592
NM_032049_at	3.65e-19	1.08e-20	-14.2	36.6944	-1.22	AGTR1	NM_032049
NM_018037_at	3.66e-19	1.08e-20	14.2	36.6909	1.77	RALGPS2	NM_018037
NM_001002876_at	3.7e-19	1.1e-20	14.2	36.6791	1.23	CENPM	NM_001002876
NM_004596_at	3.78e-19	1.12e-20	14.2	36.6567	1.15	SNRPA	NM_004596
NM_007276_at	3.83e-19	1.14e-20	14.2	36.6442	2.12	CBX3	NM_007276
NM_024745_at	3.87e-19	1.15e-20	14.2	36.6328	1.82	SHCBP1	NM_024745
NM_001821_at	3.88e-19	1.15e-20	14.2	36.6286	1.48	CHML	NM_001821
NM_002662_at	3.94e-19	1.17e-20	-14.2	36.6126	-1.32	PLD1	NM_002662
NM_015450_at	4e-19	1.19e-20	14.2	36.5965	1.42	POT1	NM_015450
NR_003102_at	4e-19	1.19e-20	14.2	36.5965	1.42	POT1	NR_003102
NR_003104_at	4e-19	1.19e-20	14.2	36.5965	1.42	POT1	NR_003104
NM_016587_at	4.02e-19	1.2e-20	14.1	36.5904	1.99	CBX3	NM_016587
NM_181672_at	4.02e-19	1.2e-20	14.1	36.59	0.946	OGT	NM_181672
NM_212539_at	4.08e-19	1.22e-20	-14.1	36.5757	-1.76	PRKCD	NM_212539
NM_006254_at	4.1e-19	1.22e-20	-14.1	36.5698	-1.72	PRKCD	NM_006254
NM_152830_at	4.21e-19	1.26e-20	-14.1	36.5414	-2.24	ACE	NM_152830
NM_002138_at	4.22e-19	1.26e-20	14.1	36.5385	1.02	HNRPD	NM_002138
NM_194463_at	4.23e-19	1.26e-20	-14.1	36.5363	-1.84	RNF128	NM_194463
NM_138369_at	4.25e-19	1.27e-20	14.1	36.5303	0.887	FAM44B	NM_138369
NM_031370_at	4.28e-19	1.28e-20	14.1	36.5234	1.04	HNRPD	NM_031370
NM_138779_at	4.32e-19	1.3e-20	14.1	36.5122	1.93	C13orf27	NM_138779
NM_003546_at	4.33e-19	1.3e-20	14.1	36.5091	1.74	HIST1H4L	NM_003546
NM_144617_at	4.38e-19	1.31e-20	-14.1	36.4984	-1.4	HSPB6	NM_144617
XM_001130199_at	4.38e-19	1.31e-20	14.1	36.4973	0.903	LOC731602	XM_001130199
NM_202003_at	4.4e-19	1.32e-20	14.1	36.492	2.01	FOXM1	NM_202003
NM_202002_at	4.42e-19	1.33e-20	14.1	36.4877	2.02	FOXM1	NM_202002
NM_017824_at	4.47e-19	1.34e-20	14.1	36.4757	1.17	2019-03-05	NM_017824
NR_002739_at	4.49e-19	1.35e-20	14.1	36.4701	2.56	SNORD56	NR_002739
NM_022131_at	4.54e-19	1.37e-20	14.1	36.459	1.56	CLSTN2	NM_022131
NM_012322_at	4.54e-19	1.37e-20	14.1	36.4576	1.99	LSM5	NM_012322
NM_000237_at	4.56e-19	1.37e-20	-14.1	36.4528	-2.67	LPL	NM_000237
NM_001419_at	4.56e-19	1.38e-20	14.1	36.4515	1.19	ELAVL1	NM_001419
NM_015455_at	4.57e-19	1.38e-20	14.1	36.4494	1.12	CNOT6	NM_015455
NM_031369_at	4.64e-19	1.4e-20	14.1	36.4329	1.05	HNRPD	NM_031369
NM_172212_at	4.68e-19	1.41e-20	-14.1	36.4246	-1.84	CSF1	NM_172212
NM_000632_at	4.81e-19	1.45e-20	-14.1	36.3971	-2.02	ITGAM	NM_000632
NM_138969_at	4.81e-19	1.45e-20	-14.1	36.3964	-2.19	RDHE2	NM_138969
NM_033445_at	4.86e-19	1.47e-20	14.1	36.3846	2.85	HIST3H2A	NM_033445
NM_145236_at	4.88e-19	1.48e-20	-14.1	36.3795	-1.66	B3GNT7	NM_145236
NM_003542_at	4.91e-19	1.49e-20	14.1	36.3742	2.34	HIST1H4C	NM_003542
NM_005809_at	4.97e-19	1.51e-20	14.1	36.3613	1.47	PRDX2	NM_005809
NM_005012_at	4.97e-19	1.51e-20	-14.1	36.3583	-1.08	ROR1	NM_005012
NM_001048197_at	4.97e-19	1.51e-20	14.1	36.3581	1.15	SNHG3-RCC1	NM_001048197
NM_001048198_at	4.97e-19	1.51e-20	14.1	36.3581	1.15	SNHG3-RCC1	NM_001048198
NM_198066_at	5.02e-19	1.53e-20	14.1	36.3476	1.33	GNPNAT1	NM_198066
NM_003372_at	5.04e-19	1.53e-20	14.1	36.3444	2	VBP1	NM_003372
NM_001039844_at	5.08e-19	1.54e-20	14.1	36.3359	2.15	ACBD7	NM_001039844
NM_000411_at	5.11e-19	1.55e-20	14.1	36.3297	1.03	HLCS	NM_000411
NM_001736_at	5.22e-19	1.59e-20	-14.1	36.3077	-2.48	C5AR1	NM_001736
NM_003419_at	5.25e-19	1.6e-20	14.1	36.3	1.54	ZNF345	NM_003419
NM_001002800_at	5.43e-19	1.66e-20	14	36.2662	2.19	SMC4	NM_001002800
NM_020401_at	5.46e-19	1.67e-20	14	36.2601	1.93	NUP107	NM_020401
NM_152515_at	5.49e-19	1.68e-20	14	36.2544	1.97	CKAP2L	NM_152515
NM_002486_at	5.55e-19	1.7e-20	14	36.2424	1.11	NCBP1	NM_002486
NM_005496_at	5.58e-19	1.71e-20	14	36.2364	2.19	SMC4	NM_005496
NM_001034956_at	5.66e-19	1.73e-20	-14	36.2209	-1.6	SORBS1	NM_001034956
NM_212551_at	5.76e-19	1.76e-20	14	36.2034	1.07	LYSMD1	NM_212551
NM_018410_at	5.79e-19	1.77e-20	14	36.1984	1.4	DKFZp762E1312	NM_018410
NM_153634_at	5.88e-19	1.8e-20	-14	36.1809	-1.35	CPNE8	NM_153634
NM_053031_at	5.9e-19	1.81e-20	-14	36.1775	-1.67	MYLK	NM_053031
NM_053032_at	5.9e-19	1.81e-20	-14	36.1775	-1.67	MYLK	NM_053032
NM_025188_at	5.93e-19	1.82e-20	14	36.1709	1.01	TRIM45	NM_025188
NM_174942_at	6e-19	1.84e-20	14	36.1585	2	GAS2L3	NM_174942
XM_938906_at	6.1e-19	1.87e-20	14	36.1422	2.51	LOC649841	XM_938906
NM_144664_at	6.17e-19	1.9e-20	14	36.1299	1.19	FAM76B	NM_144664
NM_016039_at	6.21e-19	1.91e-20	14	36.1228	1.34	C14orf166	NM_016039
NM_033631_at	6.25e-19	1.92e-20	-14	36.1161	-0.872	LUZP1	NM_033631
NM_023077_at	6.27e-19	1.93e-20	14	36.1116	1.22	C1orf163	NM_023077
NM_014787_at	6.3e-19	1.94e-20	14	36.1068	1.71	DNAJC6	NM_014787
NM_014227_at	6.35e-19	1.96e-20	-14	36.0981	-1.2	SLC5A4	NM_014227
NM_004877_at	6.35e-19	1.96e-20	-14	36.0974	-2.57	GMFG	NM_004877
NM_005483_at	6.36e-19	1.96e-20	14	36.0962	1.48	CHAF1A	NM_005483
NM_032866_at	6.43e-19	1.99e-20	-14	36.0839	-2	CGNL1	NM_032866
NM_000068_at	6.54e-19	2.02e-20	14	36.0655	3.3	CACNA1A	NM_000068
NM_023035_at	6.54e-19	2.02e-20	14	36.0655	3.3	CACNA1A	NM_023035
NM_004137_at	6.55e-19	2.03e-20	-14	36.0633	-1.38	KCNMB1	NM_004137
NM_000295_at	6.55e-19	2.03e-20	-14	36.0628	-3.86	SERPINA1	NM_000295
NM_201535_at	6.58e-19	2.04e-20	-14	36.0587	-1.74	NDRG2	NM_201535
NM_001042594_at	6.61e-19	2.05e-20	14	36.0524	1.42	POT1	NM_001042594
NM_001039705_at	6.63e-19	2.06e-20	14	36.0493	1.49	TRO	NM_001039705
NM_153464_at	6.66e-19	2.07e-20	14	36.0441	1.39	ILF3	NM_153464
NM_024094_at	6.68e-19	2.07e-20	14	36.0409	1.72	DCC1	NM_024094
NM_016250_at	6.69e-19	2.08e-20	-14	36.0384	-1.77	NDRG2	NM_016250
NM_006109_at	6.75e-19	2.1e-20	14	36.0284	1.16	PRMT5	NM_006109
XR_015190_at	6.76e-19	2.1e-20	14	36.0266	1.42	LOC728037	XR_015190
NM_024830_at	6.88e-19	2.14e-20	-14	36.0094	-1.49	AYTL2	NM_024830
NM_001033002_at	6.88e-19	2.14e-20	14	36.0079	1.26	RPAIN	NM_001033002
NM_152663_at	6.97e-19	2.17e-20	14	35.994	1.59	RALGPS2	NM_152663
NM_181519_at	6.98e-19	2.18e-20	-14	35.9926	-1.79	SYT15	NM_181519
NM_001039349_at	7e-19	2.18e-20	-14	35.9893	-3.18	EFEMP1	NM_001039349
NM_133436_at	7.04e-19	2.2e-20	14	35.9823	1.72	ASNS	NM_133436
NM_152296_at	7.1e-19	2.22e-20	14	35.9739	1.31	ATP1A3	NM_152296
NM_000963_at	7.12e-19	2.23e-20	-14	35.9698	-3.34	PTGS2	NM_000963
NM_005358_at	7.18e-19	2.24e-20	-14	35.962	-2.63	LMO7	NM_005358
NM_024122_at	7.21e-19	2.25e-20	14	35.9569	1.77	APOO	NM_024122
NM_138443_at	7.27e-19	2.28e-20	14	35.9473	1.76	CCDC5	NM_138443
NM_153206_at	7.31e-19	2.29e-20	-14	35.9415	-2.92	AMICA1	NM_153206
XM_001126712_at	7.35e-19	2.3e-20	-13.9	35.9353	-1.63	LOC728154	XM_001126712
XM_001131924_at	7.35e-19	2.3e-20	-13.9	35.9353	-1.63	LOC732122	XM_001131924
NM_001011725_at	7.43e-19	2.33e-20	13.9	35.9236	1.48	RP11-78J21.1	NM_001011725
NM_001107_at	7.43e-19	2.33e-20	13.9	35.9229	1.34	ACYP1	NM_001107
NM_006435_at	7.5e-19	2.36e-20	-13.9	35.9127	-2.44	IFITM2	NM_006435
NM_020770_at	7.54e-19	2.37e-20	-13.9	35.9073	-1.31	CGN	NM_020770
NM_018133_at	7.55e-19	2.37e-20	13.9	35.9054	0.745	MSL2L1	NM_018133
NM_018440_at	7.63e-19	2.4e-20	-13.9	35.8948	-2.01	PAG1	NM_018440
NM_021705_at	7.69e-19	2.42e-20	13.9	35.8864	1.16	NFYA	NM_021705
NM_006430_at	7.73e-19	2.43e-20	13.9	35.8806	1.52	CCT4	NM_006430
NM_005657_at	7.77e-19	2.45e-20	13.9	35.874	1.08	TP53BP1	NM_005657
NM_201536_at	7.81e-19	2.46e-20	-13.9	35.8688	-1.82	NDRG2	NM_201536
NM_152547_at	7.91e-19	2.49e-20	-13.9	35.8559	-1.86	BTNL9	NM_152547
NM_001042443_at	7.91e-19	2.5e-20	-13.9	35.855	-1.31	CAST	NM_001042443
NM_002967_at	7.91e-19	2.5e-20	13.9	35.8545	1.04	SAFB	NM_002967
NM_004299_at	8e-19	2.53e-20	13.9	35.8423	1.52	ABCB7	NM_004299
NM_014339_at	8e-19	2.53e-20	-13.9	35.8421	-1.38	IL17RA	NM_014339
NM_024603_at	8.21e-19	2.6e-20	13.9	35.8146	1.49	C1orf165	NM_024603
NM_021061_at	8.41e-19	2.66e-20	13.9	35.7905	0.911	ZNF250	NM_021061
NM_002608_at	8.48e-19	2.69e-20	-13.9	35.7815	-1.98	PDGFB	NM_002608
NM_006432_at	8.64e-19	2.74e-20	-13.9	35.7623	-1.55	NPC2	NM_006432
NR_002562_at	8.7e-19	2.76e-20	13.9	35.7547	2.55	SNORD28	NR_002562
NM_201626_at	8.75e-19	2.78e-20	13.9	35.7484	1.13	USP33	NM_201626
NM_001171_at	8.78e-19	2.79e-20	-13.9	35.7447	-0.951	ABCC6	NM_001171
NM_201537_at	8.84e-19	2.81e-20	-13.9	35.7371	-1.78	NDRG2	NM_201537
XM_001129198_at	8.89e-19	2.82e-20	13.9	35.7313	1.93	LOC729063	XM_001129198
NM_005782_at	8.93e-19	2.84e-20	13.9	35.7264	1.12	THOC4	NM_005782
NM_001039618_at	8.95e-19	2.85e-20	13.9	35.7226	1.17	CREBZF	NM_001039618
NM_001080547_at	8.98e-19	2.86e-20	-13.9	35.7191	-1.86	SPI1	NM_001080547
NM_003120_at	8.98e-19	2.86e-20	-13.9	35.7191	-1.86	SPI1	NM_003120
NM_001014840_at	8.98e-19	2.86e-20	13.9	35.718	1.05	CUTA	NM_001014840
NM_003707_at	9.01e-19	2.87e-20	13.9	35.7145	1.45	RUVBL1	NM_003707
NM_001005505_at	9.09e-19	2.9e-20	-13.9	35.7043	-2.06	CACNA2D2	NM_001005505
NM_006030_at	9.09e-19	2.9e-20	-13.9	35.7043	-2.06	CACNA2D2	NM_006030
NM_001011708_at	9.13e-19	2.92e-20	13.9	35.6991	1.03	GTPBP9	NM_001011708
NM_152398_at	9.17e-19	2.93e-20	13.9	35.694	1.44	OCIAD2	NM_152398
NM_015017_at	9.33e-19	2.98e-20	13.9	35.6762	1.16	USP33	NM_015017
NM_001262_at	9.44e-19	3.02e-20	13.9	35.6635	2.21	CDKN2C	NM_001262
NM_003692_at	9.48e-19	3.03e-20	13.9	35.6589	2.66	TMEFF1	NM_003692
NM_003316_at	9.51e-19	3.04e-20	13.9	35.6555	1.7	TTC3	NM_003316
NM_201433_at	9.51e-19	3.05e-20	-13.9	35.6554	-1.23	GAS7	NM_201433
NM_033256_at	9.57e-19	3.07e-20	-13.9	35.6482	-1.76	PPP1R14A	NM_033256
NM_004279_at	9.59e-19	3.08e-20	13.9	35.645	1.46	PMPCB	NM_004279
NM_032439_at	9.78e-19	3.14e-20	13.9	35.6251	1.98	PHYHIPL	NM_032439
NM_031913_at	9.81e-19	3.15e-20	-13.9	35.6218	-1.37	FAM62C	NM_031913
XM_292895_at	9.85e-19	3.17e-20	13.9	35.6164	1.05	LOC344065	XM_292895
XM_936762_at	9.85e-19	3.17e-20	13.9	35.6164	1.05	LOC344065	XM_936762
NM_138729_at	9.9e-19	3.18e-20	13.8	35.6107	1.01	ST7L	NM_138729
NM_001761_at	9.93e-19	3.2e-20	13.8	35.6067	1.42	CCNF	NM_001761
NM_015150_at	1e-18	3.22e-20	-13.8	35.6	-1.71	RFTN1	NM_015150
NM_006105_at	1.03e-18	3.33e-20	-13.8	35.5664	-0.984	RAPGEF3	NM_006105
NM_181781_at	1.05e-18	3.4e-20	13.8	35.5451	1.71	ZNF326	NM_181781
XR_017020_at	1.07e-18	3.45e-20	13.8	35.529	1.35	LOC646438	XR_017020
NM_024918_at	1.08e-18	3.47e-20	13.8	35.5243	1.67	DSN1	NM_024918
XR_018564_at	1.08e-18	3.47e-20	13.8	35.5242	1.5	LOC642817	XR_018564
NM_173530_at	1.08e-18	3.5e-20	13.8	35.5162	1.38	ZNF610	NM_173530
NM_002505_at	1.09e-18	3.51e-20	13.8	35.513	1.14	NFYA	NM_002505
NM_017956_at	1.09e-18	3.52e-20	13.8	35.5108	0.848	TRMT12	NM_017956
NM_139071_at	1.09e-18	3.53e-20	13.8	35.506	0.898	SMARCD1	NM_139071
NM_004461_at	1.1e-18	3.55e-20	13.8	35.5015	0.859	FARSA	NM_004461
NM_014660_at	1.1e-18	3.56e-20	13.8	35.498	1.38	PHF14	NM_014660
NM_031266_at	1.1e-18	3.57e-20	13.8	35.4961	1.24	HNRPAB	NM_031266
NM_001007157_at	1.11e-18	3.59e-20	13.8	35.4914	1.41	PHF14	NM_001007157
NM_012073_at	1.11e-18	3.62e-20	13.8	35.4831	1.31	CCT5	NM_012073
NM_018706_at	1.13e-18	3.68e-20	13.8	35.4662	0.914	DHTKD1	NM_018706
NM_016242_at	1.15e-18	3.75e-20	-13.8	35.4468	-2.52	EMCN	NM_016242
NM_001083116_at	1.16e-18	3.77e-20	-13.8	35.4423	-2.22	PRF1	NM_001083116
NM_005041_at	1.16e-18	3.77e-20	-13.8	35.4423	-2.22	PRF1	NM_005041
NM_018032_at	1.16e-18	3.77e-20	13.8	35.4415	0.81	LUC7L	NM_018032
NM_145869_at	1.17e-18	3.82e-20	-13.8	35.4277	-1.68	ANXA11	NM_145869
NM_001082618_at	1.18e-18	3.84e-20	-13.8	35.4227	-1.28	CD33	NM_001082618
NM_014049_at	1.18e-18	3.84e-20	13.8	35.4223	0.946	ACAD9	NM_014049
NM_002808_at	1.18e-18	3.86e-20	13.8	35.4188	1.04	PSMD2	NM_002808
NM_014461_at	1.19e-18	3.88e-20	-13.8	35.4136	-1.87	CNTN6	NM_014461
NM_001039477_at	1.22e-18	3.99e-20	-13.8	35.3852	-2.29	C1orf38	NM_001039477
NM_033054_at	1.22e-18	3.99e-20	-13.8	35.3849	-1.65	MYO1G	NM_033054
NM_005897_at	1.23e-18	4.01e-20	13.8	35.3796	1.78	IPP	NM_005897
NM_001686_at	1.23e-18	4.01e-20	13.8	35.3784	0.847	ATP5B	NM_001686
NM_001014446_at	1.24e-18	4.07e-20	13.8	35.3646	1.43	OCIAD2	NM_001014446
NM_003201_at	1.25e-18	4.09e-20	13.8	35.3597	1.3	TFAM	NM_003201
NM_001002235_at	1.27e-18	4.16e-20	-13.8	35.3432	-3.88	SERPINA1	NM_001002235
NM_001157_at	1.27e-18	4.16e-20	-13.8	35.3432	-1.69	ANXA11	NM_001157
NM_001048195_at	1.27e-18	4.17e-20	13.8	35.3393	1.06	RCC1	NM_001048195
NM_018455_at	1.28e-18	4.21e-20	13.8	35.3314	1.58	CENPN	NM_018455
NM_032574_at	1.29e-18	4.23e-20	13.8	35.3267	1.48	LOC84661	NM_032574
NM_016001_at	1.31e-18	4.29e-20	13.8	35.3115	0.879	UTP18	NM_016001
NM_201624_at	1.31e-18	4.29e-20	13.8	35.3113	1.15	USP33	NM_201624
XM_371461_at	1.31e-18	4.3e-20	-13.8	35.3095	-0.924	CTA-221G9.4	XM_371461
NM_003076_at	1.32e-18	4.34e-20	13.8	35.3011	0.9	SMARCD1	NM_003076
NM_015921_at	1.32e-18	4.36e-20	13.8	35.2962	1	CUTA	NM_015921
XM_001134430_at	1.35e-18	4.44e-20	13.7	35.278	2.01	LOC400986	XM_001134430
NM_001014838_at	1.35e-18	4.44e-20	13.7	35.2774	1.02	CUTA	NM_001014838
NM_001077394_at	1.35e-18	4.46e-20	13.7	35.2738	1.75	DPH5	NM_001077394
NM_001077395_at	1.35e-18	4.46e-20	13.7	35.2738	1.75	DPH5	NM_001077395
NM_015958_at	1.35e-18	4.46e-20	13.7	35.2738	1.75	DPH5	NM_015958
XM_001131046_at	1.36e-18	4.48e-20	-13.7	35.2675	-1.42	TUBB6	XM_001131046
NM_014967_at	1.4e-18	4.62e-20	13.7	35.2384	1.71	MTMR15	NM_014967
NM_001042444_at	1.4e-18	4.64e-20	-13.7	35.2342	-1.29	CAST	NM_001042444
NM_016058_at	1.4e-18	4.64e-20	13.7	35.233	1.27	TPRKB	NM_016058
NM_001042446_at	1.41e-18	4.65e-20	-13.7	35.2301	-1.3	CAST	NM_001042446
NM_005681_at	1.44e-18	4.77e-20	13.7	35.2065	1.08	TAF1A	NM_005681
NM_004522_at	1.45e-18	4.79e-20	13.7	35.2008	2.89	KIF5C	NM_004522
NM_001048194_at	1.45e-18	4.81e-20	13.7	35.1961	0.984	RCC1	NM_001048194
NM_207123_at	1.47e-18	4.89e-20	-13.7	35.1815	-1.62	GAB1	NM_207123
NM_017547_at	1.48e-18	4.9e-20	13.7	35.1787	1.14	FOXRED1	NM_017547
NM_006824_at	1.48e-18	4.9e-20	13.7	35.1783	1.18	EBNA1BP2	NM_006824
NM_030912_at	1.48e-18	4.91e-20	-13.7	35.1756	-1.37	TRIM8	NM_030912
NM_001870_at	1.48e-18	4.93e-20	-13.7	35.173	-3.32	CPA3	NM_001870
NM_005578_at	1.48e-18	4.93e-20	-13.7	35.1723	-1.76	LPP	NM_005578
NM_020373_at	1.49e-18	4.95e-20	-13.7	35.1674	-1.47	TMEM16B	NM_020373
NM_005429_at	1.49e-18	4.97e-20	-13.7	35.1641	-1.1	VEGFC	NM_005429
NM_030958_at	1.5e-18	4.98e-20	13.7	35.1618	2.5	SLCO5A1	NM_030958
NM_025126_at	1.5e-18	4.99e-20	13.7	35.161	1.11	RNF34	NM_025126
NM_019083_at	1.5e-18	5e-20	13.7	35.1585	1.43	CCDC76	NM_019083
NM_013437_at	1.5e-18	5.01e-20	13.7	35.1565	1.53	LRP12	NM_013437
NM_004501_at	1.51e-18	5.05e-20	13.7	35.1487	1.19	HNRPU	NM_004501
NM_001001894_at	1.53e-18	5.1e-20	13.7	35.1388	1.68	TTC3	NM_001001894
NM_018295_at	1.53e-18	5.11e-20	-13.7	35.137	-1.89	TMEM140	NM_018295
NM_001042729_at	1.53e-18	5.11e-20	-13.7	35.1361	-2.26	FGR	NM_001042729
NM_004848_at	1.53e-18	5.12e-20	-13.7	35.1338	-2.24	C1orf38	NM_004848
NM_000023_at	1.54e-18	5.14e-20	-13.7	35.1308	-1.24	SGCA	NM_000023
XM_938779_at	1.54e-18	5.14e-20	13.7	35.1308	2.03	LOC653972	XM_938779
NM_005445_at	1.55e-18	5.19e-20	13.7	35.1211	1.74	SMC3	NM_005445
NM_173632_at	1.56e-18	5.22e-20	13.7	35.1145	1.75	ZNF776	NM_173632
NM_005431_at	1.61e-18	5.41e-20	13.7	35.0793	2.23	XRCC2	NM_005431
NM_023034_at	1.62e-18	5.42e-20	13.7	35.077	1.44	WHSC1L1	NM_023034
NM_001081450_at	1.62e-18	5.43e-20	-13.7	35.0758	-1.76	LILRB3	NM_001081450
NM_006864_at	1.62e-18	5.43e-20	-13.7	35.0758	-1.76	LILRB3	NM_006864
NM_002621_at	1.62e-18	5.43e-20	-13.7	35.0752	-1	CFP	NM_002621
NM_014813_at	1.68e-18	5.63e-20	13.7	35.0386	0.808	LRIG2	NM_014813
NM_002068_at	1.68e-18	5.65e-20	-13.7	35.0361	-1.36	GNA15	NM_002068
NM_003634_at	1.69e-18	5.7e-20	13.7	35.0274	1.01	NIPSNAP1	NM_003634
NM_007375_at	1.7e-18	5.73e-20	13.7	35.0221	1.92	TARDBP	NM_007375
NM_016848_at	1.71e-18	5.76e-20	-13.7	35.0166	-1.33	SHC3	NM_016848
NM_173496_at	1.71e-18	5.77e-20	-13.7	35.0147	-1.82	MPP7	NM_173496
NM_001232_at	1.72e-18	5.81e-20	-13.7	35.0085	-1.22	CASQ2	NM_001232
NM_025008_at	1.72e-18	5.82e-20	-13.7	35.0063	-1.5	ADAMTSL4	NM_025008
NM_054016_at	1.75e-18	5.9e-20	13.7	34.9929	1.29	FUSIP1	NM_054016
NM_016485_at	1.75e-18	5.91e-20	13.7	34.9901	1.23	C6orf55	NM_016485
NM_031844_at	1.76e-18	5.96e-20	13.7	34.983	1.18	HNRPU	NM_031844
NM_001011724_at	1.78e-18	6.01e-20	13.7	34.9745	1.43	RP11-78J21.1	NM_001011724
NM_004785_at	1.78e-18	6.02e-20	-13.7	34.9716	-2.31	SLC9A3R2	NM_004785
NM_021029_at	1.79e-18	6.06e-20	13.7	34.9651	1.3	RPL36A	NM_021029
NM_001004065_at	1.79e-18	6.08e-20	-13.7	34.963	-2.61	AKAP2	NM_001004065
NM_030923_at	1.8e-18	6.1e-20	-13.7	34.9582	-1.9	TMEM163	NM_030923
NM_000789_at	1.83e-18	6.2e-20	-13.6	34.942	-2.43	ACE	NM_000789
NM_001636_at	1.87e-18	6.33e-20	13.6	34.9221	1.11	SLC25A6	NM_001636
XM_001128828_at	1.9e-18	6.44e-20	13.6	34.9041	1.4	LOC728927	XM_001128828
XM_001128919_at	1.9e-18	6.44e-20	13.6	34.9041	1.4	LOC731241	XM_001128919
NM_001080827_at	1.93e-18	6.56e-20	13.6	34.8859	1.32	C10orf37	NM_001080827
NM_014252_at	1.93e-18	6.57e-20	13.6	34.8851	1.21	SLC25A15	NM_014252
XM_209363_at	1.94e-18	6.58e-20	-13.6	34.8824	-1.65	SIRPB2	XM_209363
XM_939897_at	1.94e-18	6.58e-20	-13.6	34.8824	-1.65	SIRPB2	XM_939897
NM_173728_at	1.97e-18	6.7e-20	-13.6	34.8647	-1.31	ARHGEF15	NM_173728
NM_024672_at	1.98e-18	6.74e-20	13.6	34.8586	1.18	THAP9	NM_024672
NM_153719_at	2e-18	6.8e-20	13.6	34.8502	0.937	NUP62	NM_153719
NM_018676_at	2e-18	6.82e-20	-13.6	34.8475	-1.24	THSD1	NM_018676
XM_942628_at	2e-18	6.83e-20	13.6	34.8454	1.89	LOC652900	XM_942628
XM_114303_at	2.01e-18	6.86e-20	-13.6	34.8412	-1.88	FRMD4B	XM_114303
NM_033439_at	2.05e-18	6.99e-20	-13.6	34.8223	-2.04	IL33	NM_033439
NM_002183_at	2.06e-18	7.03e-20	-13.6	34.8167	-1.45	IL3RA	NM_002183
XM_001134464_at	2.08e-18	7.12e-20	-13.6	34.8037	-1.89	FRMD4B	XM_001134464
NM_001014837_at	2.11e-18	7.22e-20	13.6	34.7894	1.03	CUTA	NM_001014837
NM_000565_at	2.13e-18	7.29e-20	-13.6	34.7807	-1.77	IL6R	NM_000565
NM_000269_at	2.13e-18	7.31e-20	13.6	34.7777	1.69	NME1	NM_000269
NM_172210_at	2.18e-18	7.46e-20	-13.6	34.7566	-1.89	CSF1	NM_172210
NM_000989_at	2.19e-18	7.49e-20	13.6	34.753	0.859	RPL30	NM_000989
NM_014985_at	2.19e-18	7.5e-20	13.6	34.7523	1.57	CEP152	NM_014985
NM_001077691_at	2.2e-18	7.56e-20	13.6	34.7438	0.97	ALG9	NM_001077691
NM_001077692_at	2.2e-18	7.56e-20	13.6	34.7438	0.97	ALG9	NM_001077692
NM_181724_at	2.21e-18	7.59e-20	-13.6	34.7406	-1.54	TMEM119	NM_181724
NM_001042445_at	2.21e-18	7.6e-20	-13.6	34.7385	-1.3	CAST	NM_001042445
NM_005997_at	2.22e-18	7.62e-20	13.6	34.7359	0.995	VPS72	NM_005997
NM_031892_at	2.22e-18	7.62e-20	-13.6	34.7358	-1.66	SH3KBP1	NM_031892
NM_170691_at	2.23e-18	7.68e-20	13.6	34.7286	1.23	GFM2	NM_170691
NM_001079515_at	2.23e-18	7.69e-20	13.6	34.7272	0.984	TBCE	NM_001079515
NM_138363_at	2.25e-18	7.76e-20	13.6	34.7177	1.31	CCDC45	NM_138363
NM_001039697_at	2.29e-18	7.88e-20	13.6	34.7018	1.24	SNAPC3	NM_001039697
XM_940755_at	2.31e-18	7.96e-20	-13.6	34.6926	-3.45	LOC651581	XM_940755
NM_031299_at	2.33e-18	8.05e-20	13.6	34.6813	1.51	CDCA3	NM_031299
NM_012431_at	2.34e-18	8.07e-20	-13.6	34.6779	-1.18	SEMA3E	NM_012431
NM_173060_at	2.34e-18	8.1e-20	-13.6	34.6749	-1.3	CAST	NM_173060
NM_031216_at	2.35e-18	8.11e-20	13.6	34.6741	1.28	SEH1L	NM_031216
NM_021204_at	2.35e-18	8.13e-20	13.6	34.6716	1.25	ENOPH1	NM_021204
NM_006503_at	2.35e-18	8.14e-20	13.6	34.6694	0.995	PSMC4	NM_006503
NM_020130_at	2.37e-18	8.19e-20	-13.6	34.6637	-2.2	C8orf4	NM_020130
NM_001012410_at	2.37e-18	8.2e-20	13.6	34.6619	1.96	SGOL1	NM_001012410
NM_175709_at	2.39e-18	8.28e-20	-13.6	34.6532	-1.33	CBX7	NM_175709
NM_000136_at	2.39e-18	8.29e-20	13.6	34.652	1.2	FANCC	NM_000136
NM_172211_at	2.43e-18	8.43e-20	-13.6	34.6353	-1.88	CSF1	NM_172211
NM_013296_at	2.44e-18	8.46e-20	13.6	34.6315	2.1	GPSM2	NM_013296
XM_001128444_at	2.44e-18	8.46e-20	13.6	34.6306	1.73	ZNF66	XM_001128444
XM_001132102_at	2.44e-18	8.46e-20	13.6	34.6306	1.73	ZNF66	XM_001132102
NM_003107_at	2.44e-18	8.49e-20	13.6	34.6271	1.73	SOX4	NM_003107
NM_139352_at	2.45e-18	8.51e-20	13.6	34.6253	1.08	TAF1A	NM_139352
NM_014947_at	2.47e-18	8.58e-20	13.5	34.6166	1.13	FOXJ3	NM_014947
NM_152259_at	2.5e-18	8.71e-20	13.5	34.6024	1.89	C15orf42	NM_152259
NM_153702_at	2.52e-18	8.77e-20	13.5	34.5949	1.38	ELMOD2	NM_153702
XM_945908_at	2.52e-18	8.77e-20	13.5	34.5948	1.82	KIAA1155	XM_945908
NM_001035518_at	2.53e-18	8.8e-20	13.5	34.5912	1.23	CEP250	NM_001035518
NM_057749_at	2.54e-18	8.85e-20	13.5	34.5865	3.65	CCNE2	NM_057749
NM_031206_at	2.58e-18	9.02e-20	13.5	34.5669	0.966	LAS1L	NM_031206
NM_001042747_at	2.59e-18	9.03e-20	-13.5	34.566	-2.08	FGR	NM_001042747
NM_032895_at	2.61e-18	9.11e-20	-13.5	34.557	-1.59	MGC14376	NM_032895
NM_022840_at	2.62e-18	9.15e-20	13.5	34.5531	1.58	METTL4	NM_022840
NM_002856_at	2.64e-18	9.24e-20	-13.5	34.5427	-1.06	PVRL2	NM_002856
NM_145868_at	2.68e-18	9.38e-20	-13.5	34.5273	-1.71	ANXA11	NM_145868
NM_020365_at	2.68e-18	9.38e-20	13.5	34.5271	1.11	EIF2B3	NM_020365
NM_024832_at	2.69e-18	9.42e-20	-13.5	34.5238	-1.11	RIN3	NM_024832
NM_032189_at	2.7e-18	9.45e-20	-13.5	34.5198	-1.59	ATP11A	NM_032189
NM_005512_at	2.7e-18	9.46e-20	-13.5	34.5193	-2.68	LRRC32	NM_005512
4081138_at	2.74e-18	9.6e-20	-13.5	34.5047	-3.24
NM_001039619_at	2.8e-18	9.81e-20	13.5	34.4827	1.11	PRMT5	NM_001039619
NM_152269_at	2.83e-18	9.95e-20	13.5	34.4683	0.926	C12orf65	NM_152269
NM_002126_at	2.84e-18	9.99e-20	-13.5	34.4647	-1.93	HLF	NM_002126
NM_016293_at	2.85e-18	1e-19	-13.5	34.4626	-1.66	BIN2	NM_016293
XM_938689_at	2.86e-18	1e-19	-13.5	34.459	-0.919	CTA-221G9.4	XM_938689
NM_017768_at	2.88e-18	1.01e-19	13.5	34.4521	1.2	LRRC40	NM_017768
NM_153001_at	2.88e-18	1.01e-19	13.5	34.4504	0.986	PSMC4	NM_153001
NM_006107_at	2.88e-18	1.02e-19	13.5	34.4477	1.52	CROP	NM_006107
NR_003007_at	2.9e-18	1.02e-19	13.5	34.4435	2.28	SCARNA23	NR_003007
XM_290615_at	2.9e-18	1.02e-19	13.5	34.4397	2.22	GPR137C	XM_290615
XM_941182_at	2.9e-18	1.02e-19	13.5	34.4397	2.22	GPR137C	XM_941182
NM_002039_at	2.91e-18	1.03e-19	-13.5	34.4374	-1.6	GAB1	NM_002039
NM_015024_at	2.92e-18	1.03e-19	13.5	34.4344	0.991	XPO7	NM_015024
NM_153688_at	2.93e-18	1.03e-19	13.5	34.4299	1.12	ZFP1	NM_153688
NM_032380_at	2.95e-18	1.04e-19	13.5	34.4234	1.23	GFM2	NM_032380
NM_022111_at	2.97e-18	1.05e-19	13.5	34.4149	2.2	CLSPN	NM_022111
NM_152905_at	2.98e-18	1.05e-19	13.5	34.4102	1.36	NEDD1	NM_152905
XM_001125694_at	2.98e-18	1.06e-19	13.5	34.4094	2.9	KIF5C	XM_001125694
NM_025027_at	2.99e-18	1.06e-19	13.5	34.4057	0.988	ZNF606	NM_025027
NM_001935_at	3e-18	1.06e-19	-13.5	34.4023	-2.09	DPP4	NM_001935
XM_942509_at	3.04e-18	1.08e-19	13.5	34.3873	0.988	LOC652826	XM_942509
XM_931774_at	3.06e-18	1.08e-19	13.5	34.382	1.18	LOC643749	XM_931774
XM_944444_at	3.06e-18	1.08e-19	13.5	34.382	1.18	LOC643749	XM_944444
[truncated: 28,090 more rows]

## Sheet: GSE99316    GPL570
GSE99316 GPL570，samples data were screened using GEO2R ，an interactive web tool.
ID	adj.P.Val	P.Value	t	B	logFC	Gene.symbol	Gene.title
206102_at	3.13e-08	5.72e-13	13.1269	17.0129	8.63397	GINS1	GINS complex subunit 1
219918_s_at	1.62e-07	5.94e-12	11.8229	15.321	8.9336	ASPM	abnormal spindle microtubule assembly
204886_at	2.96e-06	1.63e-10	10.1357	12.7854	8.04706	PLK4	polo like kinase 4
224839_s_at	6.24e-06	6.65e-10	9.46641	11.66	5.84128	GPT2	glutamic--pyruvic transaminase 2
236641_at	6.24e-06	6.82e-10	9.45463	11.6395	7.95613	KIF14	kinesin family member 14
235572_at	6.24e-06	6.85e-10	9.45261	11.636	5.98604	SPC24	SPC24, NDC80 kinetochore complex component
204092_s_at	8.8e-06	1.13e-09	9.22312	11.2331	5.48991	AURKA	aurora kinase A
201107_s_at	2.11e-05	3.29e-09	-8.7377	10.3522	-6.69799	THBS1	thrombospondin 1
205046_at	2.11e-05	3.47e-09	8.71483	10.3097	6.89299	CENPE	centromere protein E
204162_at	3.16e-05	6.21e-09	8.45733	9.82562	7.35173	NDC80	NDC80, kinetochore complex component
222796_at	3.16e-05	6.35e-09	8.44756	9.80704	5.40047	ATP5J2-PTCD1///PTCD1	ATP5J2-PTCD1 readthrough///pentatricopeptide repeat domain 1
209891_at	4.93e-05	1.08e-08	8.21563	9.36116	5.90601	SPC25	SPC25, NDC80 kinetochore complex component
202094_at	5.78e-05	1.38e-08	8.11234	9.15971	6.11459	BIRC5	baculoviral IAP repeat containing 5
204709_s_at	6.67e-05	1.71e-08	8.01971	8.97752	6.97895	KIF23	kinesin family member 23
215170_s_at	9.9e-05	2.71e-08	7.82245	8.58483	6.72514	CEP152	centrosomal protein 152
1555236_a_at	0.000101	2.95e-08	-7.78683	8.51323	-7.58463	PGC	progastricsin
228729_at	0.000122	3.81e-08	7.68006	8.29735	6.54071	CCNB1	cyclin B1
201292_at	0.00016	5.28e-08	7.54333	8.01819	6.25987	TOP2A	topoisomerase (DNA) II alpha
1556088_at	0.000184	6.4e-08	7.46331	7.85338	6.34243	RPAIN	RPA interacting protein
204642_at	0.000186	6.82e-08	-7.43711	7.79921	-4.52447	S1PR1	sphingosine-1-phosphate receptor 1
227015_at	0.000186	7.31e-08	7.40832	7.73955	4.83448	ASPHD2	aspartate beta-hydroxylase domain containing 2
204775_at	0.000186	7.48e-08	7.39879	7.71976	5.02849	CHAF1B	chromatin assembly factor 1 subunit B
236417_at	0.000187	8.17e-08	7.36232	7.64394	5.94914
226980_at	0.000187	8.23e-08	7.35942	7.63789	7.47192	DEPDC1B	DEP domain containing 1B
227883_at	0.000217	9.93e-08	-7.28185	7.47587	-5.96279	CCDC71L	coiled-coil domain containing 71-like
242175_at	0.000225	1.07e-07	7.25067	7.41046	5.17407
232790_at	0.000228	1.18e-07	7.21263	7.33045	6.19624	RNASEH1-AS1	RNASEH1 antisense RNA 1
203764_at	0.000228	1.18e-07	7.21134	7.32774	5.72009	DLGAP5	DLG associated protein 5
207542_s_at	0.000228	1.21e-07	-7.20198	7.30802	-4.94212	AQP1	aquaporin 1 (Colton blood group)
204026_s_at	0.000251	1.42e-07	7.13574	7.16806	4.73324	ZWINT	ZW10 interacting kinetochore protein
222039_at	0.000251	1.42e-07	7.13535	7.16724	5.35222	KIF18B	kinesin family member 18B
226548_at	0.000309	1.81e-07	7.03705	6.95826	6.95588	SBK1	SH3 domain binding kinase 1
229243_at	0.000338	2.04e-07	6.98875	6.85504	7.54504
220840_s_at	0.000338	2.1e-07	6.97605	6.82784	3.99585	C1orf112	chromosome 1 open reading frame 112
202580_x_at	0.000348	2.23e-07	6.95253	6.77738	6.18042	FOXM1	forkhead box M1
223381_at	0.000365	2.4e-07	6.92215	6.7121	5.84599	NUF2	NUF2, NDC80 kinetochore complex component
220651_s_at	0.000366	2.5e-07	6.90576	6.67682	6.40417	MCM10	minichromosome maintenance 10 replication initiation factor
204146_at	0.000366	2.6e-07	6.8904	6.64373	5.86158	RAD51AP1	RAD51 associated protein 1
203362_s_at	0.000366	2.61e-07	6.88837	6.63936	4.87104	MAD2L1	MAD2 mitotic arrest deficient-like 1 (yeast)
218039_at	0.000375	2.77e-07	6.86507	6.58906	4.86141	NUSAP1	nucleolar and spindle associated protein 1
212949_at	0.000375	2.84e-07	6.8545	6.56623	5.14011	NCAPH	non-SMC condensin I complex subunit H
1554697_at	0.000375	2.88e-07	-6.84937	6.55515	-7.05179	ADAMTS9	ADAM metallopeptidase with thrombospondin type 1 motif 9
223229_at	0.000376	2.96e-07	6.8388	6.53227	5.39934	UBE2T	ubiquitin conjugating enzyme E2 T
202095_s_at	0.000432	3.48e-07	6.77377	6.39126	5.79924	BIRC5	baculoviral IAP repeat containing 5
204531_s_at	0.00045	3.7e-07	6.74842	6.3361	3.74903	BRCA1	BRCA1, DNA repair associated
204023_at	0.000485	4.16e-07	6.70189	6.23464	3.95104	RFC4	replication factor C subunit 4
235609_at	0.000485	4.17e-07	6.70088	6.23242	4.59427	BRIP1	BRCA1 interacting protein C-terminal helicase 1
205339_at	0.000579	5.08e-07	6.62201	6.05972	4.5861	STIL	SCL/TAL1 interrupting locus
226661_at	0.000606	5.48e-07	6.59225	5.99431	4.8202	CDCA2	cell division cycle associated 2
204817_at	0.000606	5.54e-07	6.58796	5.98486	6.88505	ESPL1	extra spindle pole bodies like 1, separase
204641_at	0.000647	6.21e-07	6.54252	5.88474	5.41987	NEK2	NIMA related kinase 2
222608_s_at	0.000647	6.28e-07	6.53821	5.87522	4.42226	ANLN	anillin actin binding protein
1569864_at	0.000647	6.36e-07	6.53289	5.86347	5.79017	SERAC1	serine active site containing 1
206364_at	0.000647	6.39e-07	6.53107	5.85946	5.00783	KIF14	kinesin family member 14
1560503_a_at	0.000655	6.68e-07	6.51348	5.82057	4.57314	TFAP2A-AS1	TFAP2A antisense RNA 1
206273_at	0.000655	6.71e-07	6.51209	5.81751	5.07163	PRELID3A	PRELI domain containing 3A
202705_at	0.00066	6.88e-07	6.50169	5.79451	4.50361	CCNB2	cyclin B2
204822_at	0.000664	7.12e-07	6.48859	5.76551	5.16891	TTK	TTK protein kinase
205207_at	0.000664	7.17e-07	-6.48564	5.75896	-7.09466	IL6	interleukin 6
243229_at	0.000684	7.51e-07	6.4672	5.7181	4.93498
218350_s_at	0.000688	7.7e-07	6.45716	5.69583	3.64841	GMNN	geminin, DNA replication inhibitor
203665_at	0.000688	7.8e-07	-6.45243	5.68534	-5.51041	HMOX1	heme oxygenase 1
213226_at	0.000709	8.17e-07	6.43417	5.64477	4.02253	CCNA2	cyclin A2
232067_at	0.000714	8.35e-07	6.42524	5.62494	5.36687	FAXC	failed axon connections homolog
207630_s_at	0.000745	8.85e-07	-6.40232	5.57394	-4.55913	CREM	cAMP responsive element modulator
210069_at	0.000766	9.25e-07	6.38518	5.53575	5.57523	CHKB-CPT1B///CPT1B	CHKB-CPT1B readthrough (NMD candidate)///carnitine palmitoyltransferase 1B
243840_at	0.000798	9.78e-07	6.36325	5.48684	4.79748	CLSPN	claspin
213524_s_at	0.000809	1.01e-06	-6.35039	5.45814	-4.40438	G0S2	G0/G1 switch 2
207828_s_at	0.000809	1.03e-06	6.34342	5.44257	5.03741	CENPF	centromere protein F
201710_at	0.000809	1.04e-06	6.34062	5.43631	5.54447	MYBL2	MYB proto-oncogene like 2
230148_at	0.00091	1.18e-06	6.28867	5.32004	4.85442	AHSA2	AHA1, activator of heat shock 90kDa protein ATPase homolog 2 (yeast)
1556065_at	0.000921	1.21e-06	6.27865	5.29757	3.4729	CDPF1	cysteine rich DPF motif domain containing 1
204825_at	0.000949	1.3e-06	6.25237	5.23858	5.59882	MELK	maternal embryonic leucine zipper kinase
207165_at	0.000949	1.3e-06	6.25099	5.23547	5.02088	HMMR	hyaluronan mediated motility receptor
220223_at	0.000949	1.3e-06	6.25079	5.23502	3.5976	ATAD5	ATPase family, AAA domain containing 5
214696_at	0.000956	1.35e-06	-6.23771	5.20562	-4.13182	MIR22///MIR22HG	microRNA 22///MIR22 host gene
242573_at	0.000956	1.35e-06	6.23766	5.2055	4.41663
1553285_s_at	0.000987	1.41e-06	6.21989	5.16554	3.90661	RAD9B	RAD9 checkpoint clamp component B
237076_at	0.00103	1.49e-06	6.1985	5.11738	3.93211	NCSTN	nicastrin
206205_at	0.00107	1.58e-06	6.17522	5.06488	3.84189	MPHOSPH9	M-phase phosphoprotein 9
218741_at	0.00107	1.58e-06	6.17454	5.06334	4.56224	CENPM	centromere protein M
204653_at	0.00123	1.85e-06	6.11441	4.92745	5.63657	TFAP2A	transcription factor AP-2 alpha
209304_x_at	0.00123	1.87e-06	-6.11018	4.91787	-4.09826	GADD45B	growth arrest and DNA damage inducible beta
201495_x_at	0.00128	1.97e-06	-6.08917	4.87026	-5.60144	MYH11	myosin heavy chain 11
238508_at	0.00134	2.11e-06	6.06182	4.8082	4.1337	DBF4B	DBF4 zinc finger B
216015_s_at	0.00134	2.12e-06	-6.06021	4.80456	-4.76087	NLRP3	NLR family pyrin domain containing 3
218252_at	0.00134	2.14e-06	6.05595	4.79487	3.86393	CKAP2	cytoskeleton associated protein 2
201890_at	0.00134	2.15e-06	6.05448	4.79154	4.39187	RRM2	ribonucleotide reductase regulatory subunit M2
210632_s_at	0.00134	2.18e-06	-6.05029	4.78203	-3.68001	SGCA	sarcoglycan alpha
220914_at	0.00137	2.25e-06	6.03752	4.75301	4.52176
219105_x_at	0.00139	2.32e-06	6.02542	4.72549	4.5879	ORC6	origin recognition complex subunit 6
41397_at	0.00141	2.37e-06	6.01716	4.7067	3.49756	ZNF821	zinc finger protein 821
236480_at	0.00148	2.52e-06	5.99313	4.65198	4.85255	MIR210HG	MIR210 host gene
227058_at	0.00151	2.59e-06	-5.98283	4.62851	-4.38151	MEDAG	mesenteric estrogen dependent adipogenesis
238075_at	0.00154	2.67e-06	5.97035	4.60005	4.37806	CHEK1	checkpoint kinase 1
1557012_a_at	0.00167	2.93e-06	5.93451	4.51822	5.78155
232670_at	0.00168	2.99e-06	5.9264	4.49968	4.05012	LOC149401	uncharacterized LOC149401
223790_at	0.00168	3.05e-06	5.9197	4.48434	3.9655	KATNAL1	katanin catalytic subunit A1 like 1
205167_s_at	0.00168	3.07e-06	5.91701	4.47819	4.99126	CDC25C	cell division cycle 25C
204962_s_at	0.00168	3.08e-06	5.91594	4.47574	5.00661	SLC35F6///CENPA	solute carrier family 35 member F6///centromere protein A
222848_at	0.0017	3.14e-06	5.90845	4.45861	4.71523	CENPK	centromere protein K
1553399_a_at	0.00172	3.25e-06	5.89504	4.42792	3.86684	MGC57346///CRHR1-IT1	ADP-ribosylation factor pseudogene///CRHR1 intronic transcript 1
211844_s_at	0.00172	3.25e-06	-5.89483	4.42744	-5.01557	NRP2	neuropilin 2
244551_at	0.00173	3.32e-06	5.88603	4.40729	4.58656	ZNF736	zinc finger protein 736
209642_at	0.00173	3.33e-06	5.88541	4.40586	4.60435	BUB1	BUB1 mitotic checkpoint serine/threonine kinase
218662_s_at	0.00182	3.52e-06	5.86351	4.35567	4.13226	NCAPG	non-SMC condensin I complex subunit G
213007_at	0.00191	3.73e-06	5.84111	4.30427	3.6895	FANCI	Fanconi anemia complementation group I
230372_at	0.00191	3.77e-06	-5.83686	4.29451	-4.1848	HAS2	hyaluronan synthase 2
211237_s_at	0.00196	3.9e-06	-5.82412	4.26525	-4.47649	FGFR4	fibroblast growth factor receptor 4
230004_at	0.00201	4.05e-06	5.80957	4.23181	4.28506	USP24	ubiquitin specific peptidase 24
236662_at	0.00201	4.08e-06	5.80642	4.22456	4.32994
1556590_s_at	0.00214	4.38e-06	5.7797	4.16309	3.89861
230441_at	0.00214	4.43e-06	5.77515	4.15262	6.32243	PLEKHG4B	pleckstrin homology and RhoGEF domain containing G4B
209305_s_at	0.00223	4.68e-06	-5.75354	4.10283	-4.95451	GADD45B	growth arrest and DNA damage inducible beta
244625_at	0.00223	4.74e-06	5.74887	4.09205	7.20495
233861_at	0.00223	4.77e-06	5.74669	4.08702	4.45305
222077_s_at	0.00223	4.78e-06	5.74615	4.08579	3.92164	RACGAP1	Rac GTPase activating protein 1
225777_at	0.00227	4.9e-06	5.73594	4.06224	4.77767	SAPCD2	suppressor APC domain containing 2
228273_at	0.00261	5.69e-06	5.67904	3.93081	4.30669	PRR11	proline rich 11
234040_at	0.00271	5.95e-06	5.66161	3.8905	4.72696	HELLS	helicase, lymphoid-specific
229570_at	0.00271	6.03e-06	5.65627	3.87813	4.83865	LAMA5-AS1///LAMA5	LAMA5 antisense RNA 1///laminin subunit alpha 5
1556849_at	0.00271	6.05e-06	5.65544	3.87622	5.0541
213858_at	0.00284	6.39e-06	5.63392	3.82637	3.47337	ZNF250	zinc finger protein 250
1558050_at	0.00288	6.55e-06	5.62498	3.80566	4.98443	EIF2B5	eukaryotic translation initiation factor 2B subunit epsilon
219510_at	0.00288	6.71e-06	5.61559	3.78388	3.64097	POLQ	DNA polymerase theta
208808_s_at	0.00288	6.71e-06	5.61554	3.78378	3.35534	HMGB2	high mobility group box 2
222162_s_at	0.00288	6.73e-06	-5.61438	3.78109	-5.08851	ADAMTS1	ADAM metallopeptidase with thrombospondin type 1 motif 1
219787_s_at	0.00288	6.8e-06	5.61013	3.77123	3.98495	ECT2	epithelial cell transforming 2
217023_x_at	0.00288	6.85e-06	-5.60769	3.76558	-6.54137	TPSB2///TPSAB1	tryptase beta 2 (gene/pseudogene)///tryptase alpha/beta 1
1557616_at	0.00288	6.87e-06	5.60666	3.76318	4.0784	ZNF496	zinc finger protein 496
204444_at	0.00288	6.94e-06	5.60232	3.75312	4.06214	KIF11	kinesin family member 11
1562275_at	0.00288	6.96e-06	-5.60168	3.75162	-6.42449
228323_at	0.00288	7.01e-06	5.59861	3.74449	4.3424	KNL1	kinetochore scaffold 1
204492_at	0.0031	7.64e-06	5.5658	3.66834	5.22522	ARHGAP11A	Rho GTPase activating protein 11A
227943_at	0.0031	7.66e-06	5.56453	3.66538	5.38465
214463_x_at	0.00316	7.86e-06	5.55507	3.6434	4.07519	HIST1H4J	histone cluster 1, H4j
203358_s_at	0.00328	8.21e-06	5.53822	3.60423	4.25526	EZH2	enhancer of zeste 2 polycomb repressive complex 2 subunit
223700_at	0.00329	8.29e-06	5.53431	3.59513	3.53732	MND1	meiotic nuclear divisions 1
1558053_s_at	0.00352	9.09e-06	5.49937	3.51381	5.28492	TMED4	transmembrane p24 trafficking protein 4
224753_at	0.00352	9.12e-06	5.49783	3.51021	4.50127	CDCA5	cell division cycle associated 5
239148_at	0.00352	9.13e-06	5.49734	3.50906	3.70047	MARVELD3	MARVEL domain containing 3
1559093_at	0.00352	9.19e-06	5.49508	3.50382	4.48426	LINC01530	long intergenic non-protein coding RNA 1530
237017_s_at	0.00352	9.21e-06	5.49403	3.50136	4.85506	LOC102723493	uncharacterized LOC102723493
230483_at	0.00357	9.42e-06	5.48575	3.48206	4.04399
1569652_at	0.00362	9.61e-06	5.47804	3.4641	6.51864	MLLT3	MLLT3, super elongation complex subunit
219306_at	0.00379	1.02e-05	5.45658	3.41405	4.88367	KIF15	kinesin family member 15
236312_at	0.00379	1.02e-05	5.45513	3.41068	3.78922	MAD2L1	MAD2 mitotic arrest deficient-like 1 (yeast)
210299_s_at	0.0038	1.03e-05	-5.45216	3.40376	-5.3041	FHL1	four and a half LIM domains 1
232980_at	0.00383	1.04e-05	5.44617	3.38977	5.28357	LMBRD1	LMBR1 domain containing 1
218726_at	0.00393	1.08e-05	5.43357	3.36035	5.27734	HJURP	Holliday junction recognition protein
243069_at	0.00395	1.09e-05	5.42904	3.34979	4.38982
227332_at	0.00414	1.15e-05	5.4088	3.3025	4.72022	PXN-AS1	PXN antisense RNA 1
242585_at	0.0043	1.2e-05	5.39223	3.26378	4.09955	CKMT2-AS1	CKMT2 antisense RNA 1
230165_at	0.00435	1.23e-05	5.38414	3.24486	3.57119	SGO2	shugoshin 2
228069_at	0.00435	1.23e-05	5.38232	3.24061	3.50336	MTFR2	mitochondrial fission regulator 2
207453_s_at	0.0044	1.26e-05	-5.37584	3.22546	-4.13873	DNAJB5	DnaJ heat shock protein family (Hsp40) member B5
219752_at	0.00443	1.27e-05	5.37121	3.21462	4.21021	RASAL1	RAS protein activator like 1
201477_s_at	0.00445	1.29e-05	5.36635	3.20324	3.07582	RRM1	ribonucleotide reductase catalytic subunit M1
244045_at	0.00445	1.3e-05	5.36389	3.1975	6.54602
202503_s_at	0.00453	1.33e-05	5.35508	3.17688	4.29365	KIAA0101	KIAA0101
1555355_a_at	0.00454	1.34e-05	-5.3516	3.16874	-5.69608	ETS1	ETS proto-oncogene 1, transcription factor
238039_at	0.00472	1.4e-05	5.33434	3.12832	4.7667	SCAMP1-AS1	SCAMP1 antisense RNA 1
221132_at	0.00472	1.41e-05	-5.33209	3.12304	-8.65089	CLDN18	claudin 18
203214_x_at	0.00474	1.42e-05	5.32837	3.11432	4.80082	CDK1	cyclin dependent kinase 1
209773_s_at	0.00487	1.48e-05	5.31338	3.07921	4.1154	RRM2	ribonucleotide reductase regulatory subunit M2
207316_at	0.00487	1.49e-05	-5.31175	3.07539	-6.33402	HAS1	hyaluronan synthase 1
235621_at	0.00487	1.49e-05	5.31058	3.07265	3.69771	FAHD2A	fumarylacetoacetate hydrolase domain containing 2A
203418_at	0.00487	1.5e-05	5.30909	3.06916	5.43832	CCNA2	cyclin A2
201108_s_at	0.00489	1.51e-05	-5.30474	3.05896	-5.59523	THBS1	thrombospondin 1
221541_at	0.00493	1.53e-05	-5.29959	3.04687	-4.41843	CRISPLD2	cysteine rich secretory protein LCCL domain containing 2
211464_x_at	0.00493	1.54e-05	5.29773	3.04253	2.80374	CASP6	caspase 6
207574_s_at	0.00502	1.58e-05	-5.28833	3.02049	-4.17932	GADD45B	growth arrest and DNA damage inducible beta
242490_at	0.00505	1.6e-05	5.28364	3.00947	5.04829
203839_s_at	0.00506	1.62e-05	5.27886	2.99827	3.37023	TNK2	tyrosine kinase non receptor 2
243709_at	0.00506	1.62e-05	5.27863	2.99773	3.57585	SLC38A9	solute carrier family 38 member 9
208580_x_at	0.00513	1.65e-05	5.27165	2.98135	4.12154	HIST2H4B///HIST4H4///HIST2H4A///HIST1H4L///HIST1H4E///HIST1H4B///HIST1H4H///HIST1H4C///HIST1H4J///HIST1H4K///HIST1H4F///HIST1H4D///HIST1H4A///HIST1H4I	histone cluster 2, H4b///histone cluster 4, H4///histone cluster 2, H4a///histone cluster 1, H4l///histone cluster 1, H4e///histone cluster 1, H4b///histone cluster 1, H4h///histone cluster 1, H4c///histone cluster 1, H4j///histone cluster 1, H4k///histone cluster 1, H4f///histone cluster 1, H4d///histone cluster 1, H4a///histone cluster 1, H4i
232319_at	0.00518	1.69e-05	5.26155	2.95764	4.42796
1559222_at	0.00518	1.7e-05	5.25947	2.95276	3.46381	SPDL1	spindle apparatus coiled-coil protein 1
221521_s_at	0.00518	1.72e-05	5.25676	2.9464	4.32586	GINS2	GINS complex subunit 2
1569277_at	0.00518	1.73e-05	5.25329	2.93824	5.24916	ZNF91	zinc finger protein 91
218883_s_at	0.00518	1.73e-05	5.25291	2.93736	3.81294	CENPU	centromere protein U
204271_s_at	0.00518	1.74e-05	-5.25059	2.93191	-3.45567	EDNRB	endothelin receptor type B
240659_x_at	0.00518	1.75e-05	5.24921	2.92867	3.75708
1554264_at	0.00518	1.76e-05	5.24784	2.92546	5.74065	CKAP2	cytoskeleton associated protein 2
206932_at	0.00518	1.76e-05	-5.247	2.92349	-5.20591	CH25H	cholesterol 25-hydroxylase
219990_at	0.00518	1.76e-05	5.24657	2.92247	4.55789	E2F8	E2F transcription factor 8
226265_at	0.00518	1.77e-05	5.24443	2.91745	3.12861	QSER1	glutamine and serine rich 1
220677_s_at	0.00531	1.83e-05	-5.23299	2.89057	-5.57321	ADAMTS8	ADAM metallopeptidase with thrombospondin type 1 motif 8
220411_x_at	0.00544	1.88e-05	5.22183	2.86436	4.08821	PODNL1	podocan like 1
204558_at	0.00552	1.92e-05	5.21411	2.84621	3.85082	RAD54L	RAD54-like (S. cerevisiae)
203059_s_at	0.00574	2.01e-05	-5.19713	2.8063	-3.49583	PAPSS2	3'-phosphoadenosine 5'-phosphosulfate synthase 2
203542_s_at	0.00574	2.01e-05	-5.19577	2.8031	-3.3577	KLF9	Kruppel like factor 9
230738_at	0.00575	2.04e-05	5.1918	2.79376	4.46577
232535_at	0.00575	2.05e-05	5.18967	2.78876	4.45696	RSBN1L	round spermatid basic protein 1 like
222958_s_at	0.00575	2.05e-05	5.18908	2.78738	4.6794	DEPDC1	DEP domain containing 1
244682_at	0.00578	2.09e-05	5.18269	2.77234	4.06643	CAMSAP1	calmodulin regulated spectrin associated protein 1
228147_at	0.00578	2.1e-05	5.18052	2.76723	3.87213	SEPT7P2	septin 7 pseudogene 2
209967_s_at	0.00578	2.1e-05	-5.17938	2.76455	-4.25023	CREM	cAMP responsive element modulator
232372_at	0.00578	2.11e-05	5.17766	2.7605	5.09362
206049_at	0.00578	2.11e-05	-5.17751	2.76016	-3.72024	SELP	selectin P
229538_s_at	0.00583	2.14e-05	5.17223	2.74773	3.39793	IQGAP3	IQ motif containing GTPase activating protein 3
234553_at	0.00591	2.18e-05	5.16522	2.73125	3.61875
219148_at	0.00592	2.2e-05	5.16266	2.72522	4.81564	PBK	PDZ binding kinase
1554245_x_at	0.00619	2.31e-05	5.14357	2.68029	2.94721	ARL17B///ARL17A	ADP ribosylation factor like GTPase 17B///ADP ribosylation factor like GTPase 17A
227928_at	0.00621	2.33e-05	5.14059	2.67327	4.20306	PARPBP	PARP1 binding protein
211726_s_at	0.00623	2.35e-05	-5.13741	2.66578	-3.74662	FMO2	flavin containing monooxygenase 2
208079_s_at	0.00625	2.37e-05	5.13421	2.65825	3.6709	AURKA	aurora kinase A
214701_s_at	0.00625	2.38e-05	-5.13282	2.65498	-5.89082	FN1	fibronectin 1
243617_at	0.00627	2.4e-05	5.12956	2.6473	3.95279	ZNF827	zinc finger protein 827
241838_at	0.00633	2.43e-05	5.12402	2.63424	6.034
226446_at	0.00648	2.5e-05	5.11354	2.60957	8.67118	HES6	hes family bHLH transcription factor 6
224279_s_at	0.00653	2.53e-05	5.10893	2.5987	4.04027	CABYR	calcium binding tyrosine phosphorylation regulated
228597_at	0.00659	2.57e-05	5.10367	2.58629	3.02346	MIS18A	MIS18 kinetochore protein A
235672_at	0.00667	2.61e-05	5.0975	2.57177	4.24856	MAP6	microtubule associated protein 6
222740_at	0.00679	2.67e-05	5.08822	2.54989	4.07776	ATAD2	ATPase family, AAA domain containing 2
213974_at	0.00679	2.68e-05	-5.08665	2.54619	-3.27557	ADAMTSL3	ADAMTS like 3
205193_at	0.00679	2.7e-05	-5.08516	2.54267	-3.65841	MAFF	MAF bZIP transcription factor F
235545_at	0.0068	2.71e-05	5.0828	2.53711	4.49217	DEPDC1	DEP domain containing 1
232212_at	0.00681	2.73e-05	5.08073	2.53223	5.15472	PLEKHA8	pleckstrin homology domain containing A8
224428_s_at	0.00681	2.74e-05	5.07899	2.52812	3.99442	CDCA7	cell division cycle associated 7
209748_at	0.00687	2.79e-05	5.07206	2.51179	2.84488	SPAST	spastin
216474_x_at	0.00687	2.8e-05	-5.07081	2.50883	-5.94391	TPSB2///TPSAB1	tryptase beta 2 (gene/pseudogene)///tryptase alpha/beta 1
208775_at	0.00687	2.8e-05	5.07036	2.50777	2.23973	XPO1	exportin 1
219606_at	0.00695	2.85e-05	5.06445	2.49385	3.60513	PHF20L1	PHD finger protein 20-like 1
205063_at	0.00698	2.87e-05	5.06099	2.48568	2.74126	GEMIN2	gem nuclear organelle associated protein 2
203270_at	0.00713	2.95e-05	5.05133	2.46289	3.93408	DTYMK	deoxythymidylate kinase
236386_at	0.00714	2.97e-05	5.04841	2.45601	5.92761	SUZ12P1	SUZ12 polycomb repressive complex 2 subunit pseudogene 1
1569040_s_at	0.00714	2.98e-05	5.04749	2.45384	6.75727	ANKRD36BP2	ankyrin repeat domain 36B pseudogene 2
1568780_at	0.0073	3.06e-05	5.03746	2.43016	6.7388	LOC729732	uncharacterized LOC729732
208107_s_at	0.0073	3.08e-05	5.0347	2.42366	5.14228	LOC81691	exonuclease NEF-sp
232065_x_at	0.0073	3.08e-05	5.03411	2.42226	3.16655	CENPL	centromere protein L
219493_at	0.00734	3.12e-05	5.02997	2.41248	2.89718	SHCBP1	SHC binding and spindle associated 1
229276_at	0.00734	3.13e-05	5.02845	2.40892	4.96905	IGSF9	immunoglobulin superfamily member 9
236502_at	0.00738	3.16e-05	5.02515	2.40111	5.26505
218397_at	0.00746	3.21e-05	5.01908	2.3868	3.51419	FANCL	Fanconi anemia complementation group L
239554_at	0.00747	3.24e-05	5.01512	2.37744	4.82279
232883_at	0.00747	3.25e-05	5.01404	2.3749	4.28792
214862_x_at	0.00747	3.25e-05	5.01374	2.37417	5.84141	TET1	tet methylcytosine dioxygenase 1
202759_s_at	0.0075	3.28e-05	-5.01058	2.36673	-3.56817	PALM2-AKAP2///AKAP2	PALM2-AKAP2 readthrough///A-kinase anchoring protein 2
213541_s_at	0.00753	3.3e-05	-5.00795	2.3605	-3.68418	ERG	ERG, ETS transcription factor
206025_s_at	0.00758	3.34e-05	-5.00348	2.34995	-4.32688	TNFAIP6	TNF alpha induced protein 6
202728_s_at	0.00763	3.38e-05	-4.99956	2.34071	-5.0907	LTBP1	latent transforming growth factor beta binding protein 1
1556659_at	0.00778	3.46e-05	4.99069	2.31977	3.29969
241405_at	0.00779	3.48e-05	4.98777	2.31286	3.7107	TOB1-AS1	TOB1 antisense RNA 1
205449_at	0.00779	3.49e-05	4.98724	2.3116	3.81379	SAC3D1	SAC3 domain containing 1
201539_s_at	0.00781	3.52e-05	-4.98434	2.30476	-5.15274	FHL1	four and a half LIM domains 1
229970_at	0.00784	3.54e-05	4.98149	2.29804	3.52101	KBTBD7	kelch repeat and BTB domain containing 7
214505_s_at	0.00784	3.56e-05	-4.97991	2.2943	-6.86039	FHL1	four and a half LIM domains 1
242563_at	0.00784	3.57e-05	4.97835	2.29062	4.92176
207978_s_at	0.00796	3.64e-05	-4.97125	2.27383	-7.18954	NR4A3	nuclear receptor subfamily 4 group A member 3
218881_s_at	0.00811	3.74e-05	-4.96135	2.25046	-6.20669	FOSL2	FOS like 2, AP-1 transcription factor subunit
240326_at	0.00811	3.74e-05	4.96122	2.25015	3.60594
221436_s_at	0.00815	3.78e-05	4.95643	2.23883	4.20418	CDCA3	cell division cycle associated 3
208609_s_at	0.00815	3.79e-05	-4.95627	2.23845	-5.07447	TNXB///TNXA	tenascin XB///tenascin XA (pseudogene)
216236_s_at	0.00828	3.86e-05	-4.94871	2.22059	-4.72682	SLC2A14///SLC2A3	solute carrier family 2 member 14///solute carrier family 2 member 3
236691_at	0.00848	3.97e-05	4.93839	2.1962	4.54279
238593_at	0.00872	4.1e-05	4.92608	2.1671	5.91127	C11orf80	chromosome 11 open reading frame 80
211695_x_at	0.00876	4.14e-05	-4.92247	2.15855	-3.86626	MUC1	mucin 1, cell surface associated
1560763_at	0.00876	4.16e-05	4.92067	2.1543	4.17859
234310_s_at	0.00876	4.17e-05	-4.92004	2.15281	-5.10535	SUSD2	sushi domain containing 2
203554_x_at	0.0088	4.2e-05	4.9169	2.1454	3.76026	PTTG1	pituitary tumor-transforming 1
201664_at	0.00896	4.29e-05	4.9086	2.12578	2.83929	SMC4	structural maintenance of chromosomes 4
1567628_at	0.00901	4.34e-05	-4.90464	2.1164	-4.91547	CD74	CD74 molecule
1558184_s_at	0.00901	4.36e-05	4.90305	2.11265	3.80902	ZNF17	zinc finger protein 17
205122_at	0.00901	4.37e-05	4.90221	2.11067	5.1626	MSANTD3-TMEFF1///TMEFF1	MSANTD3-TMEFF1 readthrough///transmembrane protein with EGF like and two follistatin like domains 1
215057_at	0.00902	4.39e-05	4.90041	2.1064	2.78341	LINC00894	long intergenic non-protein coding RNA 894
203209_at	0.0092	4.49e-05	4.8915	2.08532	2.7022	RFC5	replication factor C subunit 5
1555680_a_at	0.00939	4.6e-05	-4.88214	2.06319	-4.23944	SMOX	spermine oxidase
210990_s_at	0.00945	4.65e-05	-4.87828	2.05407	-4.73566	LAMA4	laminin subunit alpha 4
210559_s_at	0.00952	4.7e-05	4.87418	2.04436	3.96565	CDK1	cyclin dependent kinase 1
228935_at	0.00967	4.79e-05	4.86678	2.02684	4.48547	SLC4A8	solute carrier family 4 member 8
203649_s_at	0.00973	4.84e-05	-4.86323	2.01845	-5.56488	PLA2G2A	phospholipase A2 group IIA
227578_at	0.00989	4.96e-05	4.8538	1.99615	3.97844	TMPO-AS1	TMPO antisense RNA 1
202497_x_at	0.00989	4.96e-05	-4.85367	1.99584	-4.56759	SLC2A3	solute carrier family 2 member 3
1553400_a_at	0.00989	4.97e-05	4.85287	1.99394	2.95799	MGC57346///CRHR1-IT1	ADP-ribosylation factor pseudogene///CRHR1 intronic transcript 1
235247_at	0.0099	5.01e-05	4.84992	1.98696	4.21501
214710_s_at	0.0099	5.02e-05	4.84946	1.98588	3.95633	CCNB1	cyclin B1
221747_at	0.00993	5.05e-05	-4.84667	1.97928	-3.2343	TNS1	tensin 1
233252_s_at	0.00993	5.07e-05	4.84561	1.97676	2.94996	STRBP	spermatid perinuclear RNA binding protein
1558418_at	0.0103	5.26e-05	4.83176	1.94398	4.24888
220295_x_at	0.0104	5.36e-05	4.82458	1.927	6.09778	DEPDC1	DEP domain containing 1
212226_s_at	0.0106	5.44e-05	-4.81865	1.91296	-4.15633	PLPP3	phospholipid phosphatase 3
210084_x_at	0.0106	5.51e-05	-4.81433	1.90275	-7.45291	TPSAB1	tryptase alpha/beta 1
229589_x_at	0.0108	5.62e-05	4.80626	1.88363	4.58196	BIVM	basic, immunoglobulin-like variable motif containing
241210_at	0.0108	5.63e-05	4.80577	1.88248	3.77158
1559722_at	0.011	5.77e-05	4.79625	1.85994	3.67049	C9orf3	chromosome 9 open reading frame 3
236937_at	0.011	5.79e-05	4.79516	1.85737	3.57678	VPS8	VPS8, CORVET complex subunit
202589_at	0.0111	5.84e-05	4.79224	1.85044	4.49873	TYMS	thymidylate synthetase
210067_at	0.0112	5.93e-05	-4.78619	1.83613	-8.63414	AQP4	aquaporin 4
213685_at	0.0112	5.94e-05	4.78531	1.83403	4.42014	TCEB3-AS1	TCEB3 antisense RNA 1
1556989_at	0.0113	6.03e-05	-4.77968	1.82071	-4.10111
203213_at	0.0113	6.04e-05	4.77928	1.81976	3.74628	CDK1	cyclin dependent kinase 1
201202_at	0.0113	6.06e-05	4.77774	1.81611	3.0456	PCNA	proliferating cell nuclear antigen
209355_s_at	0.0114	6.14e-05	-4.77296	1.80479	-5.03815	PLPP3	phospholipid phosphatase 3
1558164_s_at	0.0114	6.15e-05	4.77265	1.80407	5.41218	PEX13	peroxisomal biogenesis factor 13
216228_s_at	0.0114	6.17e-05	4.77106	1.8003	2.76155	WDHD1	WD repeat and HMG-box DNA binding protein 1
222088_s_at	0.0115	6.26e-05	-4.76552	1.78717	-4.01281	SLC2A14///SLC2A3	solute carrier family 2 member 14///solute carrier family 2 member 3
211000_s_at	0.0119	6.46e-05	-4.75363	1.75903	-4.80416	IL6ST	interleukin 6 signal transducer
210656_at	0.0119	6.48e-05	4.75246	1.75625	3.57061	EED	embryonic ectoderm development
204767_s_at	0.0119	6.5e-05	4.75116	1.75317	2.61955	FEN1	flap structure-specific endonuclease 1
239347_at	0.0119	6.52e-05	4.75001	1.75044	3.39691
209904_at	0.012	6.65e-05	-4.74301	1.73387	-7.45606	TNNC1	troponin C1, slow skeletal and cardiac type
235538_at	0.012	6.67e-05	4.74135	1.72995	3.61112
202995_s_at	0.0121	6.72e-05	-4.73862	1.72347	-5.37514	FBLN1	fibulin 1
213895_at	0.0122	6.79e-05	-4.73489	1.71464	-5.04337	EMP1	epithelial membrane protein 1
224944_at	0.0122	6.85e-05	4.73132	1.70618	3.34488	TMPO	thymopoietin
210506_at	0.0122	6.86e-05	-4.73098	1.70539	-3.9481	FUT7	fucosyltransferase 7
231585_at	0.0122	6.91e-05	4.72842	1.69933	3.94107	VPS13A	vacuolar protein sorting 13 homolog A
214481_at	0.0122	6.92e-05	4.7279	1.69809	4.0379	HIST1H2AM	histone cluster 1, H2am
216598_s_at	0.0124	7.04e-05	-4.72122	1.68228	-6.65789	CCL2	C-C motif chemokine ligand 2
209484_s_at	0.0127	7.2e-05	4.71284	1.66242	2.07386	NSL1	NSL1, MIS12 kinetochore complex component
204861_s_at	0.0127	7.24e-05	4.71034	1.65651	4.42415	NAIP	NLR family apoptosis inhibitory protein
227345_at	0.0128	7.32e-05	-4.70612	1.64652	-3.4263	TNFRSF10D	TNF receptor superfamily member 10d
235428_at	0.0128	7.33e-05	4.70561	1.64531	3.85178	MINCR	MYC-induced long noncoding RNA
227350_at	0.0128	7.4e-05	4.7022	1.63721	4.77223	HELLS	helicase, lymphoid-specific
229134_at	0.013	7.53e-05	4.69554	1.62146	3.25987	VANGL1	VANGL planar cell polarity protein 1
239264_at	0.0132	7.67e-05	4.68869	1.60524	4.18684
235644_at	0.0134	7.8e-05	4.68256	1.5907	2.75536	CCDC138	coiled-coil domain containing 138
229521_at	0.0134	7.8e-05	-4.68235	1.59022	-2.90966	CCDC71L	coiled-coil domain containing 71-like
37028_at	0.0135	7.92e-05	-4.67674	1.57692	-2.95726	PPP1R15A	protein phosphatase 1 regulatory subunit 15A
243964_at	0.0138	8.11e-05	4.66761	1.55528	4.51036
218009_s_at	0.0138	8.12e-05	4.66719	1.55429	3.76381	PRC1	protein regulator of cytokinesis 1
204315_s_at	0.0139	8.2e-05	4.66339	1.54531	4.99636	GTSE1	G2 and S-phase expressed 1
226962_at	0.0141	8.38e-05	4.65512	1.52572	2.7102	ZBTB41	zinc finger and BTB domain containing 41
231947_at	0.0145	8.6e-05	-4.64515	1.50209	-3.19371	MYCT1	myc target 1
221703_at	0.0149	8.88e-05	4.633	1.4733	6.10321	BRIP1	BRCA1 interacting protein C-terminal helicase 1
205200_at	0.0149	8.89e-05	-4.63284	1.47293	-5.61231	EXOSC7///CLEC3B	exosome component 7///C-type lectin domain family 3 member B
203625_x_at	0.0151	9.04e-05	4.62647	1.45785	3.56509	SKP2	S-phase kinase-associated protein 2, E3 ubiquitin protein ligase
243275_at	0.0152	9.17e-05	4.62104	1.44498	4.44352
242681_at	0.0152	9.18e-05	4.62069	1.44415	4.57076
1562280_at	0.0154	9.3e-05	4.61546	1.43177	4.51051
206211_at	0.0154	9.36e-05	-4.61326	1.42655	-7.47437	SELE	selectin E
209680_s_at	0.0155	9.46e-05	4.60916	1.41683	3.96312	KIFC1	kinesin family member C1
220089_at	0.0155	9.48e-05	4.60857	1.41544	3.75511	L2HGDH	L-2-hydroxyglutarate dehydrogenase
226431_at	0.0156	9.56e-05	4.60531	1.40772	2.5537	FAM117B	family with sequence similarity 117 member B
210786_s_at	0.0156	9.57e-05	-4.60487	1.40667	-3.62382	FLI1	Fli-1 proto-oncogene, ETS transcription factor
241105_at	0.0157	9.67e-05	4.60104	1.39762	4.23073
223898_at	0.0158	9.77e-05	4.59681	1.38758	2.67029	ZNF670	zinc finger protein 670
230380_at	0.0158	9.84e-05	-4.5942	1.38141	-2.90175	THAP2	THAP domain containing 2
1569107_s_at	0.0158	9.85e-05	4.59388	1.38066	3.43757	ZFP69	ZFP69 zinc finger protein
230831_at	0.0159	9.94e-05	4.5904	1.37241	5.5685	FRMD5	FERM domain containing 5
222486_s_at	0.016	9.98e-05	-4.58885	1.36873	-7.48295	ADAMTS1	ADAM metallopeptidase with thrombospondin type 1 motif 1
209959_at	0.0161	0.000101	-4.58412	1.35753	-6.14493	NR4A3	nuclear receptor subfamily 4 group A member 3
204826_at	0.0163	0.000103	4.57794	1.34291	3.22444	CCNF	cyclin F
210298_x_at	0.0164	0.000103	-4.57632	1.33905	-6.72163	FHL1	four and a half LIM domains 1
216101_at	0.0166	0.000105	4.57008	1.32429	3.80115
220991_s_at	0.0167	0.000106	4.56715	1.31735	3.9383	RNF32	ring finger protein 32
229268_at	0.0168	0.000107	4.56326	1.30814	2.75743	OTULIN	OTU deubiquitinase with linear linkage specificity
205554_s_at	0.017	0.000109	-4.55697	1.29324	-3.52821	DNASE1L3	deoxyribonuclease 1 like 3
233445_at	0.017	0.000109	4.55586	1.29061	4.30836
1566785_x_at	0.017	0.000109	4.55486	1.28825	5.12365	NSF	N-ethylmaleimide sensitive factor, vesicle fusing ATPase
214997_at	0.017	0.000109	4.55428	1.28687	3.98767	SCAI	suppressor of cancer cell invasion
1554063_at	0.017	0.00011	4.55219	1.28191	2.68744	ZHX1-C8orf76	ZHX1-C8orf76 readthrough
226308_at	0.017	0.000111	4.55013	1.27703	3.78691	HAUS8	HAUS augmin like complex subunit 8
230511_at	0.017	0.000111	-4.54925	1.27495	-3.37475	CREM	cAMP responsive element modulator
205394_at	0.017	0.000111	4.54922	1.27487	3.11965	CHEK1	checkpoint kinase 1
203432_at	0.017	0.000111	4.54891	1.27414	3.19099	TMPO	thymopoietin
225846_at	0.0172	0.000112	4.54352	1.26138	2.60888	ESRP1	epithelial splicing regulatory protein 1
232476_at	0.0174	0.000115	4.53673	1.24531	4.09595
227779_at	0.0176	0.000116	-4.53044	1.2304	-3.41259	ECSCR	endothelial cell surface expressed chemotaxis and apoptosis regulator
210550_s_at	0.0176	0.000116	-4.53025	1.22997	-5.6409	RASGRF1	Ras protein specific guanine nucleotide releasing factor 1
202870_s_at	0.0176	0.000117	4.52903	1.22707	4.6835	CDC20	cell division cycle 20
202666_s_at	0.0176	0.000117	4.52852	1.22587	2.44375	ACTL6A	actin like 6A
203228_at	0.0176	0.000117	4.52779	1.22414	2.77037	PAFAH1B3	platelet activating factor acetylhydrolase 1b catalytic subunit 3
202878_s_at	0.0176	0.000117	-4.52722	1.2228	-3.78126	CD93	CD93 molecule
213451_x_at	0.0177	0.000119	-4.52368	1.2144	-4.63419	TNXB///TNXA	tenascin XB///tenascin XA (pseudogene)
211810_s_at	0.0178	0.000119	-4.52072	1.20739	-2.29705	GALC	galactosylceramidase
223307_at	0.018	0.000121	4.51548	1.19498	3.1982	CDCA3	cell division cycle associated 3
241104_at	0.018	0.000122	4.51365	1.19065	3.45107
202388_at	0.0182	0.000123	-4.51014	1.18234	-3.76673	RGS2	regulator of G-protein signaling 2
214508_x_at	0.0182	0.000124	-4.50689	1.17465	-4.49703	CREM	cAMP responsive element modulator
214209_s_at	0.0182	0.000124	4.5068	1.17444	3.98959	ABCB9	ATP binding cassette subfamily B member 9
1570496_at	0.0182	0.000124	4.50632	1.17331	3.98838
215343_at	0.0182	0.000125	4.50455	1.16911	4.19701	CCDC88C	coiled-coil domain containing 88C
239289_x_at	0.0182	0.000125	4.5031	1.16567	2.97887	FAN1	FANCD2/FANCI-associated nuclease 1
1553984_s_at	0.0183	0.000126	4.50087	1.16041	2.87552	DTYMK	deoxythymidylate kinase
200934_at	0.0185	0.000128	4.49562	1.14797	2.07936	DEK	DEK proto-oncogene
228140_s_at	0.0187	0.000129	-4.49099	1.13701	-2.6966	PPP2R2C	protein phosphatase 2 regulatory subunit Bgamma
242069_at	0.0187	0.00013	4.48914	1.13263	4.268	CBX5	chromobox 5
223556_at	0.0187	0.00013	4.48802	1.12997	2.99907	HELLS	helicase, lymphoid-specific
238529_at	0.0187	0.000131	4.48656	1.12652	5.35056
205729_at	0.0187	0.000131	-4.48533	1.12362	-4.59594	OSMR	oncostatin M receptor
205053_at	0.0187	0.000131	4.48489	1.12256	3.00341	PRIM1	primase (DNA) subunit 1
219678_x_at	0.0188	0.000132	4.48212	1.11602	2.30857	DCLRE1C	DNA cross-link repair 1C
204864_s_at	0.0188	0.000133	-4.48108	1.11357	-5.44125	IL6ST	interleukin 6 signal transducer
208838_at	0.0188	0.000133	4.48034	1.11179	2.31893	CAND1	cullin associated and neddylation dissociated 1
238977_at	0.0188	0.000133	4.4801	1.11123	3.69495	MCM6	minichromosome maintenance complex component 6
207334_s_at	0.0188	0.000133	-4.47937	1.1095	-5.50563	TGFBR2	transforming growth factor beta receptor 2
1565620_at	0.0188	0.000134	4.47725	1.1045	3.73823	AGAP4	ArfGAP with GTPase domain, ankyrin repeat and PH domain 4
225297_at	0.0188	0.000134	4.47672	1.10323	2.59253	HAUS1	HAUS augmin like complex subunit 1
217516_x_at	0.0189	0.000135	4.47361	1.09587	2.69777	ARVCF	armadillo repeat gene deleted in velocardiofacial syndrome
208955_at	0.019	0.000136	4.47027	1.08798	2.84	DUT	deoxyuridine triphosphatase
239211_at	0.019	0.000136	4.47027	1.08796	4.19575	LOC105371414	uncharacterized LOC105371414
222962_s_at	0.019	0.000137	4.46889	1.08471	3.75766	MCM10	minichromosome maintenance 10 replication initiation factor
212278_x_at	0.0194	0.00014	-4.45964	1.06282	-3.62847	UBE3A	ubiquitin protein ligase E3A
212196_at	0.0194	0.000141	-4.45898	1.06125	-3.69421	IL6ST	interleukin 6 signal transducer
206360_s_at	0.0195	0.000142	-4.45644	1.05525	-3.84046	SOCS3	suppressor of cytokine signaling 3
243553_x_at	0.0195	0.000142	4.45542	1.05282	3.97799	TRAF3IP2-AS1	TRAF3IP2 antisense RNA 1
229442_at	0.0195	0.000142	4.45384	1.04908	3.99906	C18orf54	chromosome 18 open reading frame 54
215018_at	0.0195	0.000143	4.45131	1.04309	4.61983	CEP295	centrosomal protein 295
230522_s_at	0.0195	0.000144	4.4509	1.04214	4.39676	ARHGEF39	Rho guanine nucleotide exchange factor 39
214336_s_at	0.0195	0.000144	-4.44964	1.03915	-3.58141	COPA	coatomer protein complex subunit alpha
202954_at	0.0195	0.000144	4.44954	1.03892	4.08526	UBE2C	ubiquitin conjugating enzyme E2 C
213176_s_at	0.0195	0.000144	-4.44863	1.03677	-4.4113	LTBP4	latent transforming growth factor beta binding protein 4
207741_x_at	0.0195	0.000145	-4.448	1.03528	-6.21569	TPSAB1	tryptase alpha/beta 1
203143_s_at	0.0195	0.000145	-4.44734	1.03371	-3.24434	KIAA0040	KIAA0040
201833_at	0.0195	0.000145	4.44687	1.0326	2.72638	HDAC2	histone deacetylase 2
239580_at	0.0195	0.000146	-4.44569	1.02981	-4.93806	GUCY1A3	guanylate cyclase 1 soluble subunit alpha
236900_x_at	0.0196	0.000146	4.44358	1.02481	2.82031	CCDC163	coiled-coil domain containing 163
235281_x_at	0.0198	0.000149	-4.43751	1.01045	-5.97223	AHNAK	AHNAK nucleoprotein
207134_x_at	0.0203	0.000153	-4.42776	0.9874	-6.56821	TPSB2	tryptase beta 2 (gene/pseudogene)
229551_x_at	0.0204	0.000153	4.42573	0.98259	3.93539	ZNF367	zinc finger protein 367
212230_at	0.0204	0.000154	-4.42351	0.97733	-3.09651	PLPP3	phospholipid phosphatase 3
216756_at	0.0206	0.000156	4.42033	0.96983	3.79691
239768_x_at	0.0206	0.000156	4.41897	0.9666	2.68399	GPATCH2	G-patch domain containing 2
219869_s_at	0.0207	0.000158	-4.41574	0.95895	-4.84534	SLC39A8	solute carrier family 39 member 8
233054_at	0.0213	0.000163	4.40368	0.93045	2.75413	CNOT2	CCR4-NOT transcription complex subunit 2
229814_at	0.0213	0.000163	4.40184	0.92608	3.24508	TNFAIP8	TNF alpha induced protein 8
1552291_at	0.0213	0.000164	4.40059	0.92313	3.43444	PIGX	phosphatidylinositol glycan anchor biosynthesis class X
221402_at	0.0213	0.000164	4.39949	0.92053	2.96058	OR1F1	olfactory receptor family 1 subfamily F member 1
240399_at	0.0213	0.000165	4.39858	0.91838	3.70133
240339_at	0.0213	0.000166	4.39635	0.9131	4.0821
238791_at	0.0213	0.000166	4.39633	0.91306	3.43582	ZNF100	zinc finger protein 100
201525_at	0.0213	0.000166	-4.39633	0.91306	-4.06138	APOD	apolipoprotein D
225655_at	0.0213	0.000166	4.39606	0.91242	3.99534	UHRF1	ubiquitin like with PHD and ring finger domains 1
242628_at	0.0213	0.000166	4.39548	0.91104	5.43858
203755_at	0.0213	0.000166	4.39536	0.91076	3.51492	BUB1B	BUB1 mitotic checkpoint serine/threonine kinase B
231877_at	0.0214	0.000168	4.39177	0.90227	2.60211	TRMT10A	tRNA methyltransferase 10A
213378_s_at	0.0214	0.000168	4.39136	0.90131	4.86958	LOC642846///DDX12P///DDX11	DEAD/H (Asp-Glu-Ala-Asp/His) box polypeptide 11-like///DEAD/H-box helicase 12, pseudogene///DEAD/H-box helicase 11
1554386_at	0.0214	0.000168	-4.39104	0.90055	-3.42584	CST9	cystatin 9
1556567_at	0.0214	0.000169	4.3891	0.89597	3.76867	NAP1L4	nucleosome assembly protein 1 like 4
238705_at	0.0214	0.000169	4.38804	0.89345	4.35729
227403_at	0.0218	0.000173	4.38014	0.87479	3.43703	PIGX	phosphatidylinositol glycan anchor biosynthesis class X
220037_s_at	0.022	0.000175	-4.37586	0.86467	-6.54367	LYVE1	lymphatic vessel endothelial hyaluronan receptor 1
1556357_s_at	0.0223	0.000178	4.3699	0.85057	3.03381	ERICH1	glutamate rich 1
203729_at	0.0225	0.00018	-4.36546	0.84009	-3.73562	EMP3	epithelial membrane protein 3
239282_at	0.0228	0.000182	4.36077	0.82899	3.9654	CEP83	centrosomal protein 83
207735_at	0.0229	0.000184	4.3576	0.8215	3.0136	RNF125	ring finger protein 125
213647_at	0.023	0.000185	4.35498	0.81532	2.98855	DNA2	DNA replication helicase/nuclease 2
237291_at	0.023	0.000185	4.35451	0.81421	4.06263	PRORSD1P	prolyl-tRNA synthetase associated domain containing 1, pseudogene
225557_at	0.023	0.000186	-4.35343	0.81165	-3.40979	CSRNP1	cysteine and serine rich nuclear protein 1
231067_s_at	0.023	0.000186	-4.35202	0.80833	-3.73424	AKAP12	A-kinase anchoring protein 12
243597_at	0.0233	0.000189	4.34671	0.79578	3.46461	FANCB	Fanconi anemia complementation group B
232552_at	0.0233	0.000189	4.34615	0.79445	3.8123	DAAM1	dishevelled associated activator of morphogenesis 1
204992_s_at	0.0234	0.00019	4.34417	0.78978	2.79829	PFN2	profilin 2
1560430_at	0.0236	0.000193	4.33887	0.77726	3.12449	NKPD1	NTPase, KAP family P-loop domain containing 1
201149_s_at	0.0236	0.000193	-4.33878	0.77705	-4.79866	TIMP3	TIMP metallopeptidase inhibitor 3
230016_at	0.0236	0.000194	4.33655	0.77177	2.7049	LOC100506538///NDUFAF6	uncharacterized LOC100506538///NADH:ubiquinone oxidoreductase complex assembly factor 6
214051_at	0.0236	0.000194	4.33654	0.77176	4.02063	TMSB15B///TMSB15A	thymosin beta 15B///thymosin beta 15a
206157_at	0.0236	0.000194	-4.33615	0.77082	-5.42713	PTX3	pentraxin 3
217546_at	0.0236	0.000195	-4.33554	0.76939	-6.21151	MT1M	metallothionein 1M
243141_at	0.0237	0.000196	-4.33309	0.76361	-4.95479	SGMS2	sphingomyelin synthase 2
218585_s_at	0.0237	0.000197	4.33113	0.75897	3.05607	DTL	denticleless E3 ubiquitin protein ligase homolog
206611_at	0.0237	0.000197	4.33103	0.75873	2.80488	C2orf27A	chromosome 2 open reading frame 27A
1555062_s_at	0.0237	0.000197	4.33039	0.75723	3.62789	GTPBP3	GTP binding protein 3 (mitochondrial)
209897_s_at	0.0237	0.000198	-4.32929	0.75463	-3.84486	SLIT2	slit guidance ligand 2
1552562_at	0.0241	0.000202	4.32175	0.73682	2.98806	ZNF570	zinc finger protein 570
37802_r_at	0.0241	0.000202	4.32159	0.73645	2.92171	FAM63B	family with sequence similarity 63 member B
234672_s_at	0.0242	0.000203	4.31894	0.73019	2.2545	NDC1	NDC1 transmembrane nucleoporin
203744_at	0.0243	0.000205	4.31626	0.72386	2.98754	HMGB3	high mobility group box 3
204472_at	0.0244	0.000206	-4.31415	0.71887	-3.30907	GEM	GTP binding protein overexpressed in skeletal muscle
1565347_s_at	0.0244	0.000206	-4.31299	0.71613	-4.76403	TFE3	transcription factor binding to IGHM enhancer 3
244121_at	0.0248	0.00021	4.30595	0.69952	4.03956	UBR3	ubiquitin protein ligase E3 component n-recognin 3 (putative)
209239_at	0.025	0.000212	-4.30231	0.69091	-2.93836	NFKB1	nuclear factor kappa B subunit 1
206221_at	0.0251	0.000213	-4.30024	0.68602	-3.84976	RASA3	RAS p21 protein activator 3
201291_s_at	0.0251	0.000214	4.29929	0.68379	4.85142	TOP2A	topoisomerase (DNA) II alpha
238038_at	0.0251	0.000215	4.2984	0.68168	2.7557
238599_at	0.0251	0.000215	4.29717	0.6788	2.55543	IRAK1BP1	interleukin 1 receptor associated kinase 1 binding protein 1
236627_at	0.0251	0.000215	4.29677	0.67785	3.7201	LOC101927085	uncharacterized LOC101927085
202524_s_at	0.0251	0.000216	-4.29522	0.67418	-3.02606	SPOCK2	sparc/osteonectin, cwcv and kazal-like domains proteoglycan (testican) 2
215485_s_at	0.0251	0.000217	-4.29485	0.6733	-5.02531	ICAM1	intercellular adhesion molecule 1
204007_at	0.0252	0.000217	-4.29349	0.6701	-3.31926	FCGR3B	Fc fragment of IgG receptor IIIb
242754_at	0.0254	0.000221	4.28717	0.65519	4.09093	LOC101559451	uncharacterized LOC101559451
1553810_a_at	0.0254	0.000221	4.28651	0.65364	4.41454	KIAA1524	KIAA1524
208325_s_at	0.0254	0.000221	-4.28637	0.65331	-3.12221	AKAP13	A-kinase anchoring protein 13
1566166_at	0.0254	0.000222	4.28447	0.64882	3.92577
211186_s_at	0.0254	0.000223	-4.28421	0.64821	-3.02838	AAK1	AP2 associated kinase 1
233650_at	0.0254	0.000223	4.28369	0.64696	2.90178	CEP63	centrosomal protein 63
214742_at	0.0254	0.000223	4.28335	0.64618	3.44978	CEP131	centrosomal protein 131
1554099_a_at	0.0254	0.000223	4.28314	0.64569	3.05459	SPIN3	spindlin family member 3
200037_s_at	0.0255	0.000224	4.28175	0.64239	1.95745	CBX3	chromobox 3
209919_x_at	0.0256	0.000225	-4.27947	0.63702	-2.67901	GGT2///GGTLC1///GGTLC2///GGT1	gamma-glutamyltransferase 2///gamma-glutamyltransferase light chain 1///gamma-glutamyltransferase light chain 2///gamma-glutamyltransferase 1
213446_s_at	0.0259	0.000229	-4.27371	0.62343	-3.67775	IQGAP1	IQ motif containing GTPase activating protein 1
206359_at	0.0259	0.000229	-4.27298	0.62171	-6.0778	SOCS3	suppressor of cytokine signaling 3
211748_x_at	0.0259	0.00023	-4.27266	0.62096	-5.06743	PTGDS	prostaglandin D2 synthase
238042_at	0.0261	0.000232	4.26871	0.61164	3.84975
1569478_s_at	0.0265	0.000236	4.26241	0.59678	2.82644	LOC101927151	uncharacterized LOC101927151
204863_s_at	0.0267	0.000238	-4.25868	0.58798	-3.10913	IL6ST	interleukin 6 signal transducer
238239_at	0.0268	0.00024	4.25612	0.58194	3.30329	WDR27	WD repeat domain 27
1555363_s_at	0.0268	0.000241	4.25477	0.57875	3.48827	LINC00663	long intergenic non-protein coding RNA 663
235918_x_at	0.0268	0.000241	4.25473	0.57866	3.30161	CEP97	centrosomal protein 97
227249_at	0.0268	0.000241	4.25359	0.57596	2.60216	NDE1	nudE neurodevelopment protein 1
238501_at	0.027	0.000244	4.24993	0.56735	3.37003
1556803_at	0.0272	0.000246	4.24678	0.55992	3.79909	POLR3B	RNA polymerase III subunit B
219000_s_at	0.0273	0.000247	4.24467	0.55495	3.09219	DSCC1	DNA replication and sister chromatid cohesion 1
235649_at	0.0274	0.000249	-4.24122	0.54682	-6.26715	ADAMTS8	ADAM metallopeptidase with thrombospondin type 1 motif 8
225721_at	0.0274	0.000249	-4.24098	0.54624	-3.32435	SYNPO2	synaptopodin 2
229147_at	0.0275	0.000251	4.239	0.54159	6.31969	RASSF6	Ras association domain family member 6
217628_at	0.0275	0.000251	-4.23836	0.54008	-4.49701	CLIC5	chloride intracellular channel 5
222885_at	0.0275	0.000251	-4.23793	0.53906	-3.30337	EMCN	endomucin
235156_at	0.0277	0.000254	4.23383	0.52939	3.05954	BRWD3	bromodomain and WD repeat domain containing 3
203145_at	0.0278	0.000256	4.23094	0.52259	2.88954	SPAG5	sperm associated antigen 5
234753_x_at	0.0278	0.000256	4.23079	0.52224	3.61138
225262_at	0.0281	0.000259	-4.22694	0.51316	-3.89964	FOSL2	FOS like 2, AP-1 transcription factor subunit
215694_at	0.0284	0.000262	4.22221	0.50201	3.87872	SPATA5L1	spermatogenesis associated 5 like 1
230539_at	0.0284	0.000262	4.22158	0.50051	3.96603	FAM182B///FAM182A	family with sequence similarity 182 member B///family with sequence similarity 182 member A
235656_s_at	0.0284	0.000264	4.21919	0.49489	4.08534
1558983_at	0.0284	0.000264	4.21901	0.49446	2.7058	LRRC41	leucine rich repeat containing 41
239346_at	0.0285	0.000265	4.21728	0.49038	2.47815	GTF2H3	general transcription factor IIH subunit 3
238140_at	0.0285	0.000266	4.21706	0.48987	4.03849	ARV1	ARV1 homolog, fatty acid homeostasis modulator
211416_x_at	0.0287	0.000268	-4.21295	0.4802	-2.81717	GGTLC1	gamma-glutamyltransferase light chain 1
221752_at	0.0291	0.000273	-4.20673	0.46555	-2.30405	SSH1	slingshot protein phosphatase 1
218979_at	0.0292	0.000274	4.20462	0.46058	2.99883	RMI1	RecQ mediated genome instability 1
227545_at	0.0292	0.000274	4.20459	0.46049	2.88195	BARD1	BRCA1 associated RING domain 1
1565346_a_at	0.0293	0.000276	4.2022	0.45487	3.81296	ATP1A4	ATPase Na+/K+ transporting subunit alpha 4
212022_s_at	0.0293	0.000276	4.20202	0.45445	3.7131	MKI67	marker of proliferation Ki-67
206148_at	0.0293	0.000278	-4.19968	0.44894	-4.37852	IL3RA	interleukin 3 receptor subunit alpha
201574_at	0.0293	0.000278	-4.19937	0.44821	-2.21231	ETF1	eukaryotic translation termination factor 1
207764_s_at	0.0293	0.000279	-4.19883	0.44693	-4.59379	HIPK3	homeodomain interacting protein kinase 3
238496_at	0.0296	0.000281	4.19534	0.43871	3.56172	WHSC1L1	Wolf-Hirschhorn syndrome candidate 1-like 1
229283_at	0.0299	0.000285	4.19056	0.42747	3.62569	LOC728613	programmed cell death 6 pseudogene
206701_x_at	0.0301	0.000288	-4.1868	0.41862	-5.27412	EDNRB	endothelin receptor type B
230310_at	0.0302	0.000288	4.18558	0.41575	4.25656
223245_at	0.0302	0.000289	4.18434	0.41281	2.28489	STRBP	spermatid perinuclear RNA binding protein
213088_s_at	0.0302	0.00029	4.18386	0.4117	2.03435	DNAJC9	DnaJ heat shock protein family (Hsp40) member C9
1558348_at	0.0303	0.000292	4.18099	0.40494	3.71533	DET1	de-etiolated homolog 1 (Arabidopsis)
210081_at	0.0305	0.000294	-4.17851	0.3991	-6.48411	AGER	advanced glycosylation end-product specific receptor
237081_at	0.0305	0.000294	4.17801	0.39792	4.07895
235607_at	0.0307	0.000297	4.17419	0.38895	2.97239	LOC101928963	uncharacterized LOC101928963
219294_at	0.0311	0.000301	4.16908	0.37691	2.34538	CENPQ	centromere protein Q
210847_x_at	0.0315	0.000306	4.16328	0.36327	4.22682	TNFRSF25	TNF receptor superfamily member 25
226549_at	0.0316	0.000307	4.1616	0.35932	4.28044	SBK1	SH3 domain binding kinase 1
229861_at	0.0317	0.000309	4.15974	0.35494	2.21907	LIG3	DNA ligase 3
227099_s_at	0.0319	0.000312	-4.15604	0.34623	-4.21455	C11orf96	chromosome 11 open reading frame 96
214091_s_at	0.0319	0.000313	-4.15468	0.34303	-4.74605	GPX3	glutathione peroxidase 3
1556147_at	0.0319	0.000313	4.15452	0.34265	4.57726	LOC105377832	uncharacterized LOC105377832
215382_x_at	0.0319	0.000313	-4.15396	0.34136	-7.44784	TPSAB1	tryptase alpha/beta 1
222935_x_at	0.0319	0.000314	-4.15334	0.33988	-5.64401	SLC39A8	solute carrier family 39 member 8
1563165_at	0.0319	0.000314	4.15264	0.33825	3.81776	LOC101928978	uncharacterized LOC101928978
205023_at	0.032	0.000316	4.15032	0.33279	3.52284	RAD51	RAD51 recombinase
242945_at	0.032	0.000317	-4.14893	0.32952	-3.62387	FAM20A	family with sequence similarity 20 member A
212845_at	0.032	0.000318	-4.14883	0.32928	-3.91111	SAMD4A	sterile alpha motif domain containing 4A
228697_at	0.032	0.000318	4.14823	0.32788	3.49734	HINT3	histidine triad nucleotide binding protein 3
212937_s_at	0.0322	0.00032	-4.14572	0.32198	-4.66832	COL6A1	collagen type VI alpha 1 chain
1569181_x_at	0.0329	0.000328	4.13655	0.30042	4.61741
213599_at	0.0331	0.00033	4.13384	0.29404	3.48336	OIP5	Opa interacting protein 5
209880_s_at	0.0333	0.000334	-4.13013	0.28532	-4.77692	SELPLG	selectin P ligand
207442_at	0.0336	0.000337	-4.12623	0.27616	-4.72518	CSF3	colony stimulating factor 3
234984_at	0.0336	0.000337	4.12578	0.27511	2.14196	NEDD1	neural precursor cell expressed, developmentally down-regulated 1
202948_at	0.0336	0.000338	-4.12482	0.27284	-4.4369	IL1R1	interleukin 1 receptor type 1
239158_at	0.0337	0.00034	4.12312	0.26886	3.53731
233058_at	0.0339	0.000343	4.11971	0.26086	4.77239	GPSM2	G-protein signaling modulator 2
44040_at	0.0341	0.000345	4.11744	0.25551	2.80825	LOC101927826///FBXO41	uncharacterized LOC101927826///F-box protein 41
236706_at	0.0342	0.000348	4.11404	0.24753	3.48104	LYG1	lysozyme g1
204437_s_at	0.0342	0.000348	-4.11379	0.24695	-5.31719	FOLR1	folate receptor 1
236963_at	0.0342	0.000348	4.11376	0.24688	3.81711
226670_s_at	0.0343	0.00035	4.11217	0.24315	4.71674	PABPC1L	poly(A) binding protein cytoplasmic 1 like
207131_x_at	0.0343	0.000351	-4.11107	0.24055	-2.54796	GGT2///GGTLC1///GGTLC2///GGT1	gamma-glutamyltransferase 2///gamma-glutamyltransferase light chain 1///gamma-glutamyltransferase light chain 2///gamma-glutamyltransferase 1
227780_s_at	0.0343	0.000351	-4.11053	0.23929	-2.71624	ECSCR	endothelial cell surface expressed chemotaxis and apoptosis regulator
1555163_at	0.0343	0.000351	4.11038	0.23893	2.82954
219993_at	0.0343	0.000352	-4.11003	0.23811	-3.57762	SOX17	SRY-box 17
203372_s_at	0.0344	0.000353	-4.10816	0.23371	-5.95996	SOCS2	suppressor of cytokine signaling 2
1565762_at	0.0344	0.000354	4.10755	0.23229	2.97719
205266_at	0.0347	0.000358	-4.10318	0.22204	-4.56335	LIF	leukemia inhibitory factor
205393_s_at	0.0353	0.000365	4.09604	0.20526	2.83449	CHEK1	checkpoint kinase 1
202638_s_at	0.0353	0.000366	-4.09446	0.20155	-5.20206	ICAM1	intercellular adhesion molecule 1
205792_at	0.0353	0.000366	-4.09423	0.20103	-4.91076	WISP2	WNT1 inducible signaling pathway protein 2
219494_at	0.0354	0.000368	4.09272	0.19747	3.7602	RAD54B	RAD54 homolog B (S. cerevisiae)
204955_at	0.0356	0.00037	-4.09035	0.19191	-3.72248	SRPX	sushi repeat containing protein, X-linked
1565976_at	0.0357	0.000372	4.08795	0.18628	4.30621
226287_at	0.0357	0.000372	4.08792	0.18621	3.55214	CCDC34	coiled-coil domain containing 34
235631_at	0.0359	0.000376	-4.08472	0.1787	-5.12356	DDR2	discoidin domain receptor tyrosine kinase 2
1568853_at	0.0359	0.000377	4.08377	0.17646	3.12346	LOC101927929	uncharacterized LOC101927929
202014_at	0.0359	0.000377	-4.08295	0.17455	-4.21379	PPP1R15A	protein phosphatase 1 regulatory subunit 15A
205913_at	0.036	0.000379	-4.08148	0.17111	-3.52678	PLIN1	perilipin 1
214849_at	0.036	0.000379	-4.08124	0.17054	-3.07664	KCTD20	potassium channel tetramerization domain containing 20
1557938_s_at	0.036	0.00038	-4.08043	0.16862	-4.06385	PTRF	polymerase I and transcript release factor
206432_at	0.036	0.000381	-4.07961	0.16672	-5.94407	HAS2	hyaluronan synthase 2
222752_s_at	0.036	0.000382	4.07868	0.16453	2.30837	TMEM206	transmembrane protein 206
230434_at	0.036	0.000383	4.0777	0.16223	2.69385	PHOSPHO2	phosphatase, orphan 2
215561_s_at	0.036	0.000383	-4.077	0.16059	-5.4201	IL1R1	interleukin 1 receptor type 1
202637_s_at	0.036	0.000384	-4.07655	0.15953	-5.33837	ICAM1	intercellular adhesion molecule 1
1556148_s_at	0.036	0.000384	4.07642	0.15923	2.94104	LOC105377832	uncharacterized LOC105377832
214061_at	0.0361	0.000386	4.07468	0.15516	2.89018	TBC1D31	TBC1 domain family member 31
201450_s_at	0.0361	0.000386	4.07375	0.15297	2.55827	TIA1	TIA1 cytotoxic granule-associated RNA binding protein
205034_at	0.0363	0.00039	4.07004	0.14427	4.44931	CCNE2	cyclin E2
238176_at	0.0363	0.00039	4.07004	0.14426	3.16248	RAPGEF2	Rap guanine nucleotide exchange factor 2
232347_x_at	0.0363	0.000391	4.06968	0.14343	3.05075
205608_s_at	0.0363	0.000391	-4.06892	0.14165	-3.27603	ANGPT1	angiopoietin 1
201785_at	0.0363	0.000392	-4.06854	0.14075	-5.3173	RNASE1	ribonuclease A family member 1, pancreatic
244578_at	0.0363	0.000392	4.06821	0.13998	3.38139	LCP2	lymphocyte cytosolic protein 2
219235_s_at	0.0367	0.000397	4.06329	0.12843	2.49946	PHACTR4	phosphatase and actin regulator 4
214637_at	0.0368	0.000399	-4.06167	0.12463	-3.04596	OSM	oncostatin M
202498_s_at	0.0369	0.000402	-4.05895	0.11826	-4.43699	SLC2A3	solute carrier family 2 member 3
230897_at	0.0369	0.000402	4.0587	0.11768	3.42427	CCDC30///PPCS	coiled-coil domain containing 30///phosphopantothenoylcysteine synthetase
224320_s_at	0.0369	0.000403	4.05791	0.11584	2.88618	MCM8	minichromosome maintenance 8 homologous recombination repair factor
238222_at	0.0369	0.000403	-4.05785	0.11568	-5.0689	GKN2	gastrokine 2
225686_at	0.0369	0.000404	4.05647	0.11244	2.05906	SKA2	spindle and kinetochore associated complex subunit 2
1554609_at	0.0369	0.000404	4.05635	0.11217	2.95156	LOC100287896	uncharacterized LOC100287896
229490_s_at	0.0369	0.000405	4.05613	0.11165	3.27317
213431_x_at	0.0369	0.000406	4.05524	0.10957	3.04624	SFI1	SFI1 centrin binding protein
207078_at	0.037	0.000407	4.05394	0.10652	3.59622	MED6	mediator complex subunit 6
231332_at	0.0372	0.000411	4.04988	0.09702	3.95831
228867_at	0.0372	0.000411	4.04982	0.09687	1.97736	TATDN3	TatD DNase domain containing 3
201695_s_at	0.0374	0.000414	-4.04763	0.09174	-2.70504	PNP	purine nucleoside phosphorylase
223217_s_at	0.0374	0.000415	-4.04667	0.0895	-3.3665	NFKBIZ	NFKB inhibitor zeta
232002_at	0.0375	0.000417	4.04463	0.08472	3.66433
236431_at	0.0375	0.000417	4.04458	0.08459	2.94441	U2SURP	U2 snRNP associated SURP domain containing
227514_at	0.0375	0.000417	-4.04449	0.08437	-2.15217	ITPRIPL2	inositol 1,4,5-trisphosphate receptor interacting protein like 2
205683_x_at	0.0376	0.00042	-4.0419	0.07832	-6.85575	TPSAB1	tryptase alpha/beta 1
228807_at	0.0376	0.00042	-4.04168	0.0778	-4.39683	ASPA	aspartoacylase
201473_at	0.0376	0.000421	-4.04066	0.07542	-3.90562	JUNB	JunB proto-oncogene, AP-1 transcription factor subunit
204838_s_at	0.0377	0.000423	4.03907	0.07168	2.37532	MLH3	mutL homolog 3
210818_s_at	0.0377	0.000425	-4.03761	0.06827	-3.25935	GRIK1-AS2///BACH1	GRIK1 antisense RNA 2///BTB domain and CNC homolog 1
208149_x_at	0.0377	0.000425	4.03708	0.06701	3.3693	DDX11	DEAD/H-box helicase 11
219059_s_at	0.0377	0.000426	-4.03623	0.06502	-5.58653	LYVE1	lymphatic vessel endothelial hyaluronan receptor 1
225834_at	0.0377	0.000426	4.03617	0.06488	3.92765	FAM72A///FAM72D///FAM72B///FAM72C	family with sequence similarity 72 member A///family with sequence similarity 72 member D///family with sequence similarity 72 member B///family with sequence similarity 72 member C
202112_at	0.0377	0.000426	-4.0361	0.06472	-4.26325	VWF	von Willebrand factor
1560116_a_at	0.0377	0.000427	4.03553	0.06339	2.21672	NEDD1	neural precursor cell expressed, developmentally down-regulated 1
212951_at	0.0377	0.000427	-4.03526	0.06277	-4.35202	ADGRF5	adhesion G protein-coupled receptor F5
238214_at	0.0378	0.000429	4.03366	0.059	4.21147	LRRC69	leucine rich repeat containing 69
239840_at	0.0385	0.000438	4.02545	0.0398	4.78059	TMEM161B-AS1	TMEM161B antisense RNA 1
205067_at	0.0387	0.000441	-4.02327	0.03468	-4.57733	IL1B	interleukin 1 beta
202732_at	0.0388	0.000443	-4.0216	0.03078	-2.55682	PKIG	protein kinase (cAMP-dependent, catalytic) inhibitor gamma
1554846_at	0.0391	0.000447	4.01781	0.0219	3.43613	CCDC158	coiled-coil domain containing 158
220187_at	0.0396	0.000454	-4.01191	0.00811	-6.56008	STEAP4	STEAP4 metalloreductase
229665_at	0.0396	0.000454	4.01182	0.00788	2.94021	CSTF3	cleavage stimulation factor subunit 3
201531_at	0.0396	0.000455	-4.01112	0.00627	-4.27841	ZFP36	ZFP36 ring finger protein
217046_s_at	0.0397	0.000457	-4.00926	0.00191	-5.67307	AGER	advanced glycosylation end-product specific receptor
1558369_at	0.0397	0.000458	4.009	0.0013	3.56834	MPHOSPH9	M-phase phosphoprotein 9
1561166_a_at	0.0399	0.00046	4.0069	-0.00361	3.36027
1555865_at	0.04	0.000462	4.00532	-0.00732	3.45076	TOLLIP-AS1	TOLLIP antisense RNA 1 (head to head)
216884_at	0.04	0.000463	-4.00435	-0.00959	-4.76522	PTPN12	protein tyrosine phosphatase, non-receptor type 12
219381_at	0.0401	0.000465	4.00301	-0.01271	2.39809	C5orf42	chromosome 5 open reading frame 42
200878_at	0.0401	0.000465	-4.00276	-0.01329	-3.24741	EPAS1	endothelial PAS domain protein 1
234112_at	0.0401	0.000466	4.0019	-0.01532	3.49016
236993_at	0.0403	0.00047	3.99875	-0.02269	4.09674
221019_s_at	0.0403	0.00047	-3.99838	-0.02356	-3.90291	COLEC12	collectin subfamily member 12
233753_at	0.0403	0.000471	3.99824	-0.02386	3.41915	SCAF4	SR-related CTD associated factor 4
243302_at	0.0403	0.000472	3.99741	-0.0258	4.58039
228311_at	0.0403	0.000472	-3.99696	-0.02686	-3.12473	BCL6B	B-cell CLL/lymphoma 6B
210520_at	0.0405	0.000475	-3.9944	-0.03284	-2.94705	FETUB	fetuin B
203302_at	0.0405	0.000476	3.99364	-0.03462	2.61095	DCK	deoxycytidine kinase
213006_at	0.0407	0.000479	-3.99163	-0.03933	-4.26965	CEBPD	CCAAT/enhancer binding protein delta
233921_s_at	0.0407	0.00048	3.99043	-0.04213	4.89573
220634_at	0.0407	0.000481	-3.98968	-0.04388	-4.59106	TBX4	T-box 4
201808_s_at	0.0409	0.000484	-3.98782	-0.04823	-4.2659	ENG	endoglin
213951_s_at	0.0409	0.000485	3.98646	-0.05141	2.29727	PSMC3IP	PSMC3 interacting protein
218663_at	0.041	0.000487	3.98549	-0.05367	3.6521	NCAPG	non-SMC condensin I complex subunit G
205994_at	0.041	0.000488	3.98453	-0.05592	3.87339	ELK4	ELK4, ETS transcription factor
201839_s_at	0.0418	0.000499	3.97614	-0.07553	1.98193	EPCAM	epithelial cell adhesion molecule
218113_at	0.0418	0.000499	-3.97553	-0.07695	-3.08226	TMEM2	transmembrane protein 2
213452_at	0.0418	0.000499	3.97549	-0.07704	2.72339	ZNF184	zinc finger protein 184
209408_at	0.0418	0.0005	3.975	-0.07819	3.08734	KIF2C	kinesin family member 2C
203088_at	0.0418	0.000501	-3.97418	-0.0801	-6.23354	FBLN5	fibulin 5
236936_at	0.0419	0.000503	-3.97267	-0.08362	-4.30547
211302_s_at	0.042	0.000505	-3.97091	-0.08774	-5.04162	PDE4B	phosphodiesterase 4B
209421_at	0.042	0.000506	3.97038	-0.08897	2.87428	MSH2	mutS homolog 2
205100_at	0.042	0.000506	-3.97037	-0.08901	-4.50787	GFPT2	glutamine-fructose-6-phosphate transaminase 2
202107_s_at	0.042	0.000507	3.96963	-0.09072	3.38095	MCM2	minichromosome maintenance complex component 2
205909_at	0.0423	0.000512	3.96606	-0.09907	3.02721	POLE2	DNA polymerase epsilon 2, accessory subunit
232282_at	0.0423	0.000513	3.96539	-0.10062	5.67667	WNK3	WNK lysine deficient protein kinase 3
1555497_a_at	0.0423	0.000513	-3.96489	-0.10179	-5.67552	CYP4B1	cytochrome P450 family 4 subfamily B member 1
200784_s_at	0.0424	0.000515	-3.96359	-0.10484	-4.08052	LRP1	LDL receptor related protein 1
207039_at	0.0424	0.000516	3.96321	-0.10573	7.07493	CDKN2A	cyclin dependent kinase inhibitor 2A
240699_at	0.0425	0.000517	-3.96191	-0.10876	-3.26476	SEC14L3	SEC14 like lipid binding 3
211354_s_at	0.0426	0.000519	-3.96041	-0.11227	-5.1462	LEPROT///LEPR	leptin receptor overlapping transcript///leptin receptor
202769_at	0.0429	0.000524	3.95722	-0.11971	2.59676	CCNG2	cyclin G2
1558015_s_at	0.0429	0.000525	-3.95663	-0.12108	-3.94966	ACTR2	ARP2 actin related protein 2 homolog
207643_s_at	0.0429	0.000526	-3.95558	-0.12353	-3.16439	TNFRSF1A	TNF receptor superfamily member 1A
240743_at	0.043	0.000528	3.95415	-0.12686	4.74855
240570_at	0.0438	0.000538	3.94706	-0.14341	4.08233	PATJ	PATJ, crumbs cell polarity complex component
218757_s_at	0.0439	0.00054	3.94533	-0.14744	2.80043	UPF3B	UPF3 regulator of nonsense transcripts homolog B (yeast)
204997_at	0.0439	0.000541	-3.94488	-0.14849	-4.23238	GPD1	glycerol-3-phosphate dehydrogenase 1
228188_at	0.0439	0.000542	-3.94392	-0.15074	-2.94252	FOSL2	FOS like 2, AP-1 transcription factor subunit
218542_at	0.0439	0.000543	3.94359	-0.1515	3.59075	CEP55	centrosomal protein 55
201907_x_at	0.0439	0.000544	3.94249	-0.15407	4.04806	DVL3	dishevelled segment polarity protein 3
221881_s_at	0.0439	0.000545	-3.94184	-0.1556	-2.79062	CLIC4	chloride intracellular channel 4
205087_at	0.0439	0.000546	3.94129	-0.15688	2.33656	RWDD3	RWD domain containing 3
243878_at	0.0439	0.000546	3.94118	-0.15713	2.89895
229025_s_at	0.0439	0.000546	3.94097	-0.15763	3.20773	IMMP1L	inner mitochondrial membrane peptidase subunit 1
241393_at	0.0442	0.000551	3.93787	-0.16484	2.70146	IPP	intracisternal A particle-promoted polypeptide
207148_x_at	0.0443	0.000555	-3.935	-0.17155	-3.52504	MYOZ2	myozenin 2
244665_at	0.0443	0.000555	3.93475	-0.17212	4.38453
210773_s_at	0.0443	0.000555	-3.93462	-0.17243	-5.18681	FPR2	formyl peptide receptor 2
200606_at	0.0443	0.000556	3.93413	-0.17357	3.53113	DSP	desmoplakin
238442_at	0.0444	0.000558	3.93292	-0.17639	3.08703	HEXIM1	hexamethylene bisacetamide inducible 1
222379_at	0.0445	0.000561	-3.93084	-0.18123	-3.78339	KCNE4	potassium voltage-gated channel subfamily E regulatory subunit 4
228454_at	0.0445	0.000561	3.93059	-0.18183	2.20721	LCOR	ligand dependent nuclear receptor corepressor
236603_at	0.0447	0.000564	3.92905	-0.18542	2.57498
223959_at	0.045	0.000568	3.92574	-0.19314	3.38576	DNAL1	dynein axonemal light chain 1
225457_s_at	0.0451	0.000572	3.92328	-0.19886	3.1385	OLMALINC///PP7080	oligodendrocyte maturation-associated long intergenic non-coding RNA///uncharacterized LOC25845
200879_s_at	0.0451	0.000573	-3.92262	-0.20039	-5.78768	EPAS1	endothelial PAS domain protein 1
213248_at	0.0451	0.000574	3.92229	-0.20117	2.76256	LOC730101	uncharacterized LOC730101
201702_s_at	0.0451	0.000574	-3.92209	-0.20163	-4.12393	PPP1R10	protein phosphatase 1 regulatory subunit 10
206023_at	0.0451	0.000574	3.92184	-0.20222	5.95158	NMU	neuromedin U
1554324_s_at	0.0451	0.000575	3.92151	-0.20299	2.9514	DYNC2LI1	dynein cytoplasmic 2 light intermediate chain 1
243533_x_at	0.0451	0.000575	3.92118	-0.20376	4.15852
236828_at	0.0453	0.00058	3.91828	-0.21051	4.12669
210772_at	0.0454	0.000581	-3.91749	-0.21235	-4.04126	FPR2	formyl peptide receptor 2
228868_x_at	0.0454	0.000582	3.91676	-0.21404	3.60901	CDT1	chromatin licensing and DNA replication factor 1
228352_at	0.0454	0.000583	-3.91628	-0.21516	-2.9553	UNC13D	unc-13 homolog D
210837_s_at	0.0455	0.000585	-3.91444	-0.21946	-2.98629	PDE4D	phosphodiesterase 4D
219388_at	0.0456	0.000587	3.9136	-0.22142	2.38903	GRHL2	grainyhead like transcription factor 2
202833_s_at	0.0456	0.000588	-3.91241	-0.22418	-6.63735	SERPINA1	serpin family A member 1
220464_at	0.0456	0.000588	3.91237	-0.22428	4.07561	MCF2L	MCF.2 cell line derived transforming sequence like
206026_s_at	0.0457	0.000591	-3.91085	-0.22783	-3.85439	TNFAIP6	TNF alpha induced protein 6
209696_at	0.0457	0.000591	-3.91053	-0.22857	-3.52026	FBP1	fructose-bisphosphatase 1
230021_at	0.0457	0.000593	3.9097	-0.2305	3.03129	TICRR	TOPBP1 interacting checkpoint and replication regulator
1554742_at	0.0457	0.000593	3.9093	-0.23144	4.65446	PMS1	PMS1 homolog 1, mismatch repair system component
211862_x_at	0.0457	0.000596	-3.90775	-0.23503	-2.99097	CFLAR	CASP8 and FADD like apoptosis regulator
213022_s_at	0.0457	0.000596	-3.90764	-0.2353	-3.51099	UTRN	utrophin
210800_at	0.0459	0.000598	3.90598	-0.23917	4.19694	TIMM8A	translocase of inner mitochondrial membrane 8 homolog A (yeast)
222843_at	0.046	0.000602	3.90395	-0.24389	2.5616	FIGNL1	fidgetin like 1
204677_at	0.046	0.000602	-3.90357	-0.24478	-3.16356	CDH5	cadherin 5
202238_s_at	0.0462	0.000605	-3.90141	-0.2498	-5.59135	LOC101928916///NNMT	uncharacterized LOC101928916///nicotinamide N-methyltransferase
221294_at	0.0465	0.00061	3.8985	-0.25657	3.26099	GPR21	G protein-coupled receptor 21
209457_at	0.0465	0.000612	-3.89733	-0.2593	-3.4743	DUSP5	dual specificity phosphatase 5
219436_s_at	0.0465	0.000612	-3.89724	-0.2595	-5.80935	EMCN	endomucin
207907_at	0.0473	0.000626	-3.88833	-0.28025	-3.50109	TNFSF14	tumor necrosis factor superfamily member 14
1566480_x_at	0.0473	0.000627	3.88806	-0.28088	3.70991	MEIOC	meiosis specific with coiled-coil domain
223461_at	0.0473	0.000627	3.88773	-0.28164	2.2293	TBC1D7	TBC1 domain family member 7
234051_at	0.0473	0.000627	3.88771	-0.28169	4.25829
241705_at	0.0473	0.000627	3.88768	-0.28175	4.44594	ABCA5	ATP binding cassette subfamily A member 5
224339_s_at	0.0473	0.000628	-3.88763	-0.28186	-5.58282	ANGPTL1	angiopoietin like 1
215253_s_at	0.0473	0.000628	-3.88724	-0.28277	-4.08789	RCAN1	regulator of calcineurin 1
207850_at	0.0473	0.000629	-3.88697	-0.2834	-5.04649	CXCL3	C-X-C motif chemokine ligand 3
219677_at	0.0473	0.000629	-3.88652	-0.28445	-3.4383	SPSB1	splA/ryanodine receptor domain and SOCS box containing 1
210410_s_at	0.0475	0.000634	3.8839	-0.29055	3.87	MSH5-SAPCD1///SAPCD1///MSH5	MSH5-SAPCD1 readthrough (NMD candidate)///suppressor APC domain containing 1///mutS homolog 5
218834_s_at	0.0479	0.000639	3.88046	-0.29855	2.42322	TMEM132A	transmembrane protein 132A
215058_at	0.048	0.000642	3.87908	-0.30175	3.78355	DENND5B	DENN domain containing 5B
221870_at	0.0483	0.000647	-3.8758	-0.30937	-5.33546	EHD2	EH domain containing 2
235590_at	0.0484	0.000649	3.8745	-0.31241	4.00975	SLF2	SMC5-SMC6 complex localization factor 2
202499_s_at	0.0487	0.000653	-3.87203	-0.31816	-2.8987	SLC2A3	solute carrier family 2 member 3
206093_x_at	0.0488	0.000656	-3.87064	-0.32138	-4.33495	TNXB///TNXA	tenascin XB///tenascin XA (pseudogene)
201273_s_at	0.049	0.000659	3.86867	-0.32595	1.55746	SRP9	signal recognition particle 9
228698_at	0.0491	0.000661	-3.86743	-0.32883	-3.56049	SOX7	SRY-box 7
232238_at	0.0496	0.00067	3.86231	-0.34073	4.2472	ASPM	abnormal spindle microtubule assembly
227697_at	0.0496	0.000671	-3.86192	-0.34164	-4.58957	SOCS3	suppressor of cytokine signaling 3
202587_s_at	0.0497	0.000673	-3.86069	-0.34451	-2.24941	AK1	adenylate kinase 1
220524_at	0.0498	0.000675	3.85933	-0.34765	4.74946	EPB41L4B	erythrocyte membrane protein band 4.1 like 4B
241491_at	0.0499	0.000678	3.85771	-0.35142	2.82808
1565889_at	0.0499	0.000679	3.85749	-0.35194	3.46054
222326_at	0.05	0.000681	-3.85633	-0.35462	-3.39603
240908_at	0.05	0.000681	3.85586	-0.35572	3.05309
235849_at	0.05	0.000682	-3.85563	-0.35626	-5.38184	SCARA5	scavenger receptor class A member 5
242891_at	0.0502	0.000686	-3.85353	-0.36112	-3.08619	ADCY5	adenylate cyclase 5
210762_s_at	0.051	0.000698	-3.84671	-0.37695	-3.90751	DLC1	DLC1 Rho GTPase activating protein
233170_at	0.051	0.0007	3.8452	-0.38046	4.21186	LINC00348	long intergenic non-protein coding RNA 348
242555_at	0.051	0.000701	3.84519	-0.3805	5.11205	C16orf87	chromosome 16 open reading frame 87
213900_at	0.051	0.000701	-3.84508	-0.38074	-3.1102	FAM189A2	family with sequence similarity 189 member A2
1570143_at	0.0524	0.000721	3.83388	-0.40672	3.66537
203821_at	0.0525	0.000724	-3.8325	-0.40994	-3.46121	HBEGF	heparin binding EGF like growth factor
204931_at	0.0525	0.000724	-3.83236	-0.41026	-4.86943	TCF21	transcription factor 21
215215_s_at	0.0525	0.000725	3.832	-0.41109	4.69679	LOC81691	exonuclease NEF-sp
212187_x_at	0.0525	0.000726	-3.83122	-0.41289	-5.3211	PTGDS	prostaglandin D2 synthase
204126_s_at	0.0525	0.000728	3.83036	-0.41489	4.93487	CDC45	cell division cycle 45
211417_x_at	0.0525	0.000728	-3.83013	-0.41543	-2.46826	GGT2///GGTLC1///GGTLC2///GGT1	gamma-glutamyltransferase 2///gamma-glutamyltransferase light chain 1///gamma-glutamyltransferase light chain 2///gamma-glutamyltransferase 1
211003_x_at	0.0527	0.000732	-3.82834	-0.41958	-5.29069	TGM2	transglutaminase 2
243071_at	0.0529	0.000735	3.8266	-0.42362	4.13909
204675_at	0.0529	0.000737	3.82537	-0.42647	3.7698	SRD5A1	steroid 5 alpha-reductase 1
228401_at	0.0529	0.000738	3.82528	-0.42667	3.62516	ATAD2	ATPase family, AAA domain containing 2
217268_at	0.0531	0.000741	3.82373	-0.43027	3.89742	RAB7A	RAB7A, member RAS oncogene family
226488_at	0.0531	0.000742	3.82305	-0.43185	2.41394	RCCD1	RCC1 domain containing 1
213610_s_at	0.0532	0.000744	3.82209	-0.43407	2.87747	PHOSPHO2-KLHL23///KLHL23	PHOSPHO2-KLHL23 readthrough///kelch like family member 23
209172_s_at	0.0532	0.000747	3.82021	-0.43843	3.85372	CENPF	centromere protein F
215455_at	0.0532	0.000747	3.82011	-0.43866	3.95541	TIMELESS	timeless circadian clock
208744_x_at	0.0532	0.000748	-3.81999	-0.43893	-4.68652	HSPH1	heat shock protein family H (Hsp110) member 1
229224_x_at	0.0532	0.000748	3.8199	-0.43915	3.6355	LOC643085	uncharacterized LOC643085
215120_s_at	0.0532	0.000749	-3.81911	-0.44098	-4.86627	SAMD4A	sterile alpha motif domain containing 4A
223491_at	0.0535	0.000755	3.81626	-0.44759	2.541	COMMD2	COMM domain containing 2
210631_at	0.0536	0.000757	3.81518	-0.45008	4.70877	NF1P9///NF1	neurofibromin 1 pseudogene 9///neurofibromin 1
215450_at	0.0539	0.000762	3.81277	-0.45568	2.14252	SNRPE	small nuclear ribonucleoprotein polypeptide E
1560227_at	0.0539	0.000763	3.81194	-0.45759	3.53493	GDPD1	glycerophosphodiester phosphodiesterase domain containing 1
230447_at	0.0539	0.000767	3.81035	-0.46128	2.58971	FAXC	failed axon connections homolog
200953_s_at	0.0539	0.000767	-3.8101	-0.46185	-3.49895	CCND2	cyclin D2
235027_at	0.0539	0.000767	3.8101	-0.46186	3.35752	ZNF736	zinc finger protein 736
201262_s_at	0.0539	0.000768	-3.80982	-0.4625	-4.63776	BGN	biglycan
218875_s_at	0.0539	0.000768	3.80977	-0.46262	3.40743	FBXO5	F-box protein 5
228033_at	0.054	0.00077	3.80873	-0.46502	4.75524	E2F7	E2F transcription factor 7
203835_at	0.0543	0.000775	-3.8059	-0.47158	-3.71639	LRRC32	leucine rich repeat containing 32
212086_x_at	0.0543	0.000777	-3.80522	-0.47316	-2.76147	LMNA	lamin A/C
203968_s_at	0.0543	0.000778	3.80478	-0.47417	2.59017	CDC6	cell division cycle 6
212071_s_at	0.0543	0.000779	-3.80433	-0.47522	-2.42156	SPTBN1	spectrin beta, non-erythrocytic 1
217795_s_at	0.0544	0.000781	-3.80318	-0.47789	-2.03855	TMEM43	transmembrane protein 43
244439_at	0.0545	0.000784	-3.80171	-0.48128	-4.92029	SPRED1	sprouty related EVH1 domain containing 1
201930_at	0.0546	0.000786	3.80065	-0.48375	2.32438	MCM6	minichromosome maintenance complex component 6
1555046_at	0.0547	0.000789	3.79918	-0.48716	3.01146	CENPI	centromere protein I
234276_at	0.0548	0.00079	3.79853	-0.48866	2.92688
208335_s_at	0.0549	0.000794	-3.79663	-0.49304	-6.86648	ACKR1	atypical chemokine receptor 1 (Duffy blood group)
211356_x_at	0.0549	0.000795	-3.79646	-0.49343	-4.49066	LEPROT///LEPR	leptin receptor overlapping transcript///leptin receptor
231294_at	0.0552	0.0008	3.79385	-0.49949	4.74947
241426_at	0.0553	0.000802	3.79302	-0.50141	3.84295	CEP44	centrosomal protein 44
207847_s_at	0.0553	0.000804	-3.79206	-0.50362	-3.44118	MUC1	mucin 1, cell surface associated
39249_at	0.0554	0.000806	-3.79085	-0.50643	-5.05713	AQP3	aquaporin 3 (Gill blood group)
231047_at	0.0555	0.000809	3.7897	-0.50908	4.30015
241722_x_at	0.0557	0.000812	-3.78798	-0.51306	-2.40168
1558854_a_at	0.0559	0.000816	3.78629	-0.51699	3.90212
201279_s_at	0.0559	0.000817	-3.78584	-0.51802	-3.57006	LOC101926921///DAB2	uncharacterized LOC101926921///DAB2, clathrin adaptor protein
204683_at	0.0561	0.000821	-3.78371	-0.52295	-3.0481	ICAM2	intercellular adhesion molecule 2
243376_at	0.0563	0.000825	3.78173	-0.52752	3.31086	TANK	TRAF family member associated NFKB activator
1552507_at	0.0565	0.00083	-3.77953	-0.53262	-4.16139	KCNE4	potassium voltage-gated channel subfamily E regulatory subunit 4
225707_at	0.0565	0.000831	3.77933	-0.53308	2.54497	ARL6IP6	ADP ribosylation factor like GTPase 6 interacting protein 6
240915_at	0.0565	0.000831	3.77889	-0.53408	3.64054	IGHV1-69	immunoglobulin heavy variable 1-69
230943_at	0.0566	0.000834	-3.77776	-0.53669	-3.83217	SOX17	SRY-box 17
221909_at	0.057	0.00084	3.77488	-0.54335	4.99853	RNFT2	ring finger protein, transmembrane 2
217953_at	0.0572	0.000845	3.77265	-0.54852	3.73233	PHF3	PHD finger protein 3
201109_s_at	0.0572	0.000846	-3.77241	-0.54906	-5.44924	THBS1	thrombospondin 1
1554997_a_at	0.0572	0.000847	-3.77183	-0.5504	-6.57722	PTGS2	prostaglandin-endoperoxide synthase 2
1556064_at	0.0574	0.000851	3.77014	-0.55432	2.80575	LOC284926	uncharacterized LOC284926
214265_at	0.0575	0.000853	-3.76897	-0.55701	-3.26965	ITGA8	integrin subunit alpha 8
231342_at	0.0577	0.000857	3.7674	-0.56066	3.37649	B4GALT6	beta-1,4-galactosyltransferase 6
203351_s_at	0.0577	0.000858	3.76669	-0.5623	1.88202	ORC4	origin recognition complex subunit 4
208944_at	0.0578	0.00086	-3.76571	-0.56454	-3.30433	TGFBR2	transforming growth factor beta receptor 2
1569320_at	0.058	0.000865	3.76374	-0.5691	3.30236	GPBP1L1	GC-rich promoter binding protein 1 like 1
226814_at	0.058	0.000866	-3.76317	-0.57042	-5.75208	ADAMTS9	ADAM metallopeptidase with thrombospondin type 1 motif 9
202490_at	0.058	0.000867	3.76274	-0.57142	2.90322	IKBKAP	inhibitor of kappa light polypeptide gene enhancer in B-cells, kinase complex-associated protein
229205_at	0.058	0.000868	3.76219	-0.57268	4.72657	ZNF793-AS1	ZNF793 antisense RNA 1 (head to head)
244443_at	0.0582	0.000872	3.7604	-0.57681	2.90886	LINC01578	long intergenic non-protein coding RNA 1578
216333_x_at	0.0582	0.000873	-3.75997	-0.57781	-4.12956	TNXB///TNXA	tenascin XB///tenascin XA (pseudogene)
202340_x_at	0.0582	0.000874	-3.75964	-0.57858	-3.54479	NR4A1	nuclear receptor subfamily 4 group A member 1
221060_s_at	0.0583	0.000876	-3.75847	-0.58128	-3.87097	TLR4	toll like receptor 4
236478_at	0.0583	0.000877	3.75816	-0.58198	3.58671	IFNAR1	interferon alpha and beta receptor subunit 1
210906_x_at	0.0583	0.000878	-3.75774	-0.58296	-5.56506	AQP4	aquaporin 4
213138_at	0.0583	0.00088	-3.7571	-0.58444	-2.75332	ARID5A	AT-rich interaction domain 5A
1559529_at	0.0591	0.000893	3.75102	-0.59847	3.46503	PTK2	protein tyrosine kinase 2
1561763_at	0.0593	0.000898	3.749	-0.60314	3.46232
1554572_a_at	0.0593	0.000899	3.74864	-0.60397	2.19554	SUV39H2	suppressor of variegation 3-9 homolog 2
206474_at	0.0593	0.0009	-3.74819	-0.605	-2.79615	CDK17	cyclin dependent kinase 17
1556429_a_at	0.0593	0.000901	3.74758	-0.60641	4.49066	TBC1D31	TBC1 domain family member 31
229513_at	0.0593	0.000902	3.74745	-0.60672	3.75099	STRBP	spermatid perinuclear RNA binding protein
1565879_at	0.0594	0.000903	3.74671	-0.60841	3.28491
226456_at	0.0594	0.000906	3.74579	-0.61054	3.36819	RMI2	RecQ mediated genome instability 2
226455_at	0.0594	0.000908	3.74489	-0.61262	1.94347	CREB3L4	cAMP responsive element binding protein 3 like 4
202760_s_at	0.0594	0.000908	-3.74481	-0.61281	-2.88125	PALM2-AKAP2///AKAP2	PALM2-AKAP2 readthrough///A-kinase anchoring protein 2
226473_at	0.0599	0.000916	3.74124	-0.62104	3.06665	CBX2	chromobox 2
220399_at	0.0599	0.000917	3.74075	-0.62217	3.34474	LINC00115	long intergenic non-protein coding RNA 115
204273_at	0.0599	0.000918	-3.74073	-0.62221	-3.95886	EDNRB	endothelin receptor type B
201111_at	0.0599	0.000919	3.74	-0.6239	2.60138	CSE1L	chromosome segregation 1 like
235670_at	0.06	0.000922	-3.73883	-0.6266	-3.12658	STX11	syntaxin 11
215918_s_at	0.0603	0.000927	-3.73663	-0.63168	-3.98983	SPTBN1	spectrin beta, non-erythrocytic 1
201615_x_at	0.0604	0.00093	-3.73535	-0.63462	-4.36933	CALD1	caldesmon 1
239551_at	0.0607	0.000936	3.73315	-0.63969	3.16576
216792_at	0.0607	0.000937	3.73273	-0.64068	3.50565
244743_x_at	0.0608	0.00094	3.73121	-0.64416	2.35227	ZNF138	zinc finger protein 138
1570594_at	0.0611	0.000945	3.72932	-0.64852	3.54025
208284_x_at	0.0611	0.000946	-3.72866	-0.65006	-2.20485	GGT2///GGTLC1///GGTLC2///GGT1	gamma-glutamyltransferase 2///gamma-glutamyltransferase light chain 1///gamma-glutamyltransferase light chain 2///gamma-glutamyltransferase 1
208422_at	0.0611	0.000947	-3.72828	-0.65093	-5.42295	MSR1	macrophage scavenger receptor 1
227456_s_at	0.0615	0.000955	3.72498	-0.65853	2.22148	C6orf136	chromosome 6 open reading frame 136
228393_s_at	0.0618	0.000961	3.72271	-0.66376	3.62843	ZNF302	zinc finger protein 302
202150_s_at	0.0618	0.000962	-3.7223	-0.66472	-4.40418	NEDD9	neural precursor cell expressed, developmentally down-regulated 9
201559_s_at	0.0618	0.000962	-3.72215	-0.66505	-3.61298	CLIC4	chloride intracellular channel 4
243205_at	0.0627	0.000979	3.71564	-0.68005	2.74615
221520_s_at	0.0629	0.000983	3.71396	-0.68392	3.39337	CDCA8	cell division cycle associated 8
239486_at	0.063	0.000985	-3.71309	-0.68593	-2.40936	REL	REL proto-oncogene, NF-kB subunit
230678_at	0.0631	0.00099	3.71132	-0.69	3.92199	RGS5	regulator of G-protein signaling 5
207746_at	0.0631	0.00099	3.71125	-0.69016	3.19252	POLQ	DNA polymerase theta
224306_at	0.0631	0.000991	-3.71081	-0.69118	-3.94272	NPC1L1	NPC1 like intracellular cholesterol transporter 1
241740_at	0.0632	0.000994	-3.70953	-0.69413	-3.57986
239349_at	0.0632	0.000994	-3.7095	-0.69419	-3.38362	C1QTNF7	C1q and tumor necrosis factor related protein 7
222043_at	0.0632	0.000996	-3.70898	-0.69537	-4.68497	CLU	clusterin
203560_at	0.0633	0.000998	3.70794	-0.69777	3.21651	GGH	gamma-glutamyl hydrolase
225760_at	0.0636	0.001	3.70608	-0.70206	2.5897	MYSM1	Myb like, SWIRM and MPN domains 1
207067_s_at	0.0636	0.00101	-3.70518	-0.70414	-3.79146	HDC	histidine decarboxylase
237633_at	0.0638	0.00101	3.70349	-0.70801	3.48131
208790_s_at	0.0638	0.00101	-3.70346	-0.70809	-4.06356	PTRF	polymerase I and transcript release factor
38037_at	0.0639	0.00101	-3.70239	-0.71054	-3.60878	HBEGF	heparin binding EGF like growth factor
230699_at	0.0642	0.00102	3.69972	-0.71668	3.33478	PGLS	6-phosphogluconolactonase
235927_at	0.0644	0.00102	3.69817	-0.72026	3.04584	XPO1	exportin 1
243608_at	0.0644	0.00102	3.69781	-0.72109	4.83978	COG2	component of oligomeric golgi complex 2
209714_s_at	0.0647	0.00103	3.69556	-0.72625	3.04346	CDKN3	cyclin dependent kinase inhibitor 3
1557736_at	0.0648	0.00103	3.69411	-0.72959	4.2286	NKTR	natural killer cell triggering receptor
222550_at	0.0648	0.00104	3.69382	-0.73026	1.87879	ARMC1	armadillo repeat containing 1
227973_at	0.0649	0.00104	3.69302	-0.73211	2.05593	C2orf69	chromosome 2 open reading frame 69
204456_s_at	0.0649	0.00104	-3.69233	-0.7337	-3.28785	GAS1	growth arrest specific 1
225269_s_at	0.065	0.00104	-3.69175	-0.73501	-2.76452	RBMS1	RNA binding motif single stranded interacting protein 1
238392_at	0.065	0.00104	3.69084	-0.7371	4.16091
240286_at	0.0651	0.00105	3.68993	-0.7392	4.27706
218176_at	0.0654	0.00105	3.68743	-0.74495	2.0684	MAGEF1	MAGE family member F1
229227_at	0.0654	0.00105	3.6872	-0.74549	3.31468	DICER1-AS1	DICER1 antisense RNA 1
201432_at	0.0654	0.00105	-3.68658	-0.74691	-2.6905	CAT	catalase
217692_at	0.0654	0.00106	3.68611	-0.74799	2.70391	MAGOH2P	mago homolog 2, pseudogene
1563529_at	0.0654	0.00106	3.68606	-0.74811	3.54423	LOC101930373///HYDIN2///HYDIN	hydrocephalus-inducing protein homolog///HYDIN2, axonemal central pair apparatus protein (pseudogene)///HYDIN, axonemal central pair apparatus protein
211214_s_at	0.0656	0.00106	-3.68457	-0.75152	-4.5351	DAPK1	death associated protein kinase 1
200795_at	0.0659	0.00107	-3.68204	-0.75733	-3.13514	SPARCL1	SPARC like 1
234282_at	0.0662	0.00107	3.68013	-0.76172	3.43196
229869_at	0.0662	0.00107	3.67917	-0.76394	4.00744
211495_x_at	0.0662	0.00108	-3.6787	-0.76503	-3.65902	TNFSF12-TNFSF13///TNFSF13	TNFSF12-TNFSF13 readthrough///tumor necrosis factor superfamily member 13
226832_at	0.0662	0.00108	3.67805	-0.76652	2.60971	RNF168	ring finger protein 168
232344_at	0.0662	0.00108	3.67803	-0.76656	2.73108
201088_at	0.0663	0.00108	3.67679	-0.76941	1.96032	KPNA2	karyopherin subunit alpha 2
220456_at	0.0663	0.00108	3.67655	-0.76995	2.61636	SPTLC3	serine palmitoyltransferase long chain base subunit 3
222338_x_at	0.0663	0.00108	3.67653	-0.77	2.50967
236883_at	0.0663	0.00108	3.67577	-0.77175	2.8367
200944_s_at	0.0663	0.00109	3.67548	-0.77242	1.84387	LOC101927733///HMGN1	uncharacterized LOC101927733///high mobility group nucleosome binding domain 1
204115_at	0.0667	0.00109	-3.67258	-0.77907	-2.63656	GNG11	G protein subunit gamma 11
235841_at	0.0673	0.0011	3.66853	-0.78838	3.71063
210066_s_at	0.0673	0.00111	-3.66793	-0.78975	-6.95686	AQP4	aquaporin 4
209802_at	0.0673	0.00111	3.66739	-0.791	2.36847	PHLDA2	pleckstrin homology like domain family A member 2
220287_at	0.0673	0.00111	-3.66722	-0.79137	-3.12076	ADAMTS9	ADAM metallopeptidase with thrombospondin type 1 motif 9
228885_at	0.0674	0.00111	-3.66641	-0.79323	-3.93365	MAMDC2	MAM domain containing 2
234120_at	0.0674	0.00111	3.66627	-0.79355	3.92235	LOC105376379	uncharacterized LOC105376379
241448_at	0.0674	0.00112	3.66415	-0.79841	3.13477
238104_at	0.0674	0.00112	3.66414	-0.79844	2.99956
209709_s_at	0.0674	0.00112	3.6638	-0.79923	2.86991	HMMR	hyaluronan mediated motility receptor
215420_at	0.0674	0.00112	3.6636	-0.79969	3.08617	IHH	indian hedgehog
204406_at	0.0674	0.00112	3.66358	-0.79972	3.15711	FLT1	fms related tyrosine kinase 1
235178_x_at	0.0675	0.00112	3.66223	-0.80283	4.75175	ESCO2	establishment of sister chromatid cohesion N-acetyltransferase 2
215666_at	0.0675	0.00112	-3.66214	-0.80303	-5.66028	HLA-DRB4	major histocompatibility complex, class II, DR beta 4
221133_s_at	0.0678	0.00113	-3.66043	-0.80696	-7.01111	CLDN18	claudin 18
223394_at	0.0678	0.00113	-3.65994	-0.80808	-2.85334	SERTAD1	SERTA domain containing 1
228999_at	0.068	0.00113	3.65799	-0.81256	2.42835	CHD2	chromodomain helicase DNA binding protein 2
221667_s_at	0.068	0.00114	-3.65766	-0.81332	-3.8524	HSPB8	heat shock protein family B (small) member 8
221591_s_at	0.0689	0.00115	3.6525	-0.82515	3.56036	FAM64A	family with sequence similarity 64 member A
207688_s_at	0.0691	0.00116	3.65078	-0.82909	1.95071	INHBC	inhibin beta C subunit
240247_at	0.0692	0.00116	3.64998	-0.83093	3.26186
231038_s_at	0.0692	0.00116	3.6492	-0.83271	3.35158
240712_s_at	0.0692	0.00116	3.64876	-0.83371	2.91864
204596_s_at	0.0692	0.00116	-3.64805	-0.83536	-3.27957	STC1	stanniocalcin 1
225241_at	0.0692	0.00117	-3.64732	-0.83702	-5.09509	CCDC80	coiled-coil domain containing 80
222606_at	0.0692	0.00117	3.6473	-0.83706	2.01168	ZWILCH	zwilch kinetochore protein
205384_at	0.0694	0.00117	-3.64595	-0.84016	-4.65072	FXYD1	FXYD domain containing ion transport regulator 1
240592_at	0.0699	0.00118	3.64286	-0.84725	2.81425	LCORL	ligand dependent nuclear receptor corepressor like
222502_s_at	0.0699	0.00118	-3.64211	-0.84895	-3.28511	UFM1	ubiquitin fold modifier 1
1565898_at	0.0699	0.00118	3.64206	-0.84907	3.82764	METTL15	methyltransferase like 15
241369_at	0.07	0.00119	-3.64075	-0.85208	-5.18213	ADAMTS9-AS1	ADAMTS9 antisense RNA 1
238061_at	0.0701	0.00119	-3.63948	-0.85498	-3.02846	LGI3	leucine rich repeat LGI family member 3
212913_at	0.0701	0.00119	3.63933	-0.85532	3.6643	MSH5-SAPCD1///SAPCD1	MSH5-SAPCD1 readthrough (NMD candidate)///suppressor APC domain containing 1
239969_at	0.0702	0.00119	3.63855	-0.85711	4.05462
211301_at	0.0702	0.00119	-3.63794	-0.85851	-3.48736	KCND3	potassium voltage-gated channel subfamily D member 3
208051_s_at	0.0707	0.0012	3.6349	-0.86548	2.41261	PAIP1	poly(A) binding protein interacting protein 1
214871_x_at	0.0707	0.00121	3.63459	-0.86618	3.75	LOC100287590	uncharacterized LOC100287590
235970_at	0.071	0.00121	3.63265	-0.87062	3.46216	LCORL	ligand dependent nuclear receptor corepressor like
239164_at	0.0711	0.00121	3.63165	-0.87293	3.47004
208214_at	0.0712	0.00122	-3.63056	-0.87542	-3.28085	ADRB1	adrenoceptor beta 1
204975_at	0.0713	0.00122	-3.62956	-0.87771	-2.83395	EMP2	epithelial membrane protein 2
228181_at	0.0717	0.00123	-3.6269	-0.88379	-2.51257	SLC30A1	solute carrier family 30 member 1
1561139_at	0.0717	0.00123	3.62686	-0.88389	2.91202
225716_at	0.0718	0.00123	3.62562	-0.88671	3.04261	BRI3BP	BRI3 binding protein
211355_x_at	0.0719	0.00124	-3.62461	-0.88903	-4.42297	LEPROT///LEPR	leptin receptor overlapping transcript///leptin receptor
1558397_at	0.0721	0.00124	-3.62301	-0.89269	-3.7173	PECAM1	platelet and endothelial cell adhesion molecule 1
208704_x_at	0.0726	0.00125	-3.62011	-0.89932	-3.03553	APLP2	amyloid beta precursor like protein 2
244544_at	0.073	0.00126	3.6171	-0.90622	3.11894
214530_x_at	0.073	0.00126	-3.61662	-0.90731	-3.27912	EPB41	erythrocyte membrane protein band 4.1
244377_at	0.073	0.00126	3.61656	-0.90744	2.33928	SLC1A4	solute carrier family 1 member 4
225727_at	0.073	0.00126	3.61651	-0.90757	3.8511	PLEKHH1	pleckstrin homology, MyTH4 and FERM domain containing H1
1568851_at	0.073	0.00126	3.61604	-0.90863	3.34904	LINC01352	long intergenic non-protein coding RNA 1352
241416_at	0.0734	0.00127	3.61353	-0.91438	3.81495	LOC101928806	uncharacterized LOC101928806
241237_at	0.0738	0.00128	3.61085	-0.9205	3.76441
206822_s_at	0.0738	0.00128	3.60968	-0.92318	4.23073	L3MBTL1	l(3)mbt-like 1 (Drosophila)
212091_s_at	0.0738	0.00128	-3.60955	-0.92348	-5.12491	COL6A1	collagen type VI alpha 1 chain
221718_s_at	0.0738	0.00129	-3.60945	-0.9237	-3.21726	AKAP13	A-kinase anchoring protein 13
215779_s_at	0.0739	0.00129	3.6086	-0.92565	4.66186	HIST1H2BJ///HIST1H2BG	histone cluster 1, H2bj///histone cluster 1, H2bg
203951_at	0.0739	0.00129	-3.60804	-0.92692	-3.83408	CNN1	calponin 1
1555167_s_at	0.074	0.00129	-3.60735	-0.92851	-6.03949	NAMPT	nicotinamide phosphoribosyltransferase
228268_at	0.0741	0.0013	-3.60501	-0.93385	-3.19605	FMO2	flavin containing monooxygenase 2
1553983_at	0.0741	0.0013	3.60438	-0.93529	2.26954	DTYMK	deoxythymidylate kinase
39402_at	0.0741	0.0013	-3.60434	-0.93539	-4.03386	IL1B	interleukin 1 beta
209302_at	0.0741	0.0013	3.60426	-0.93556	1.99529	POLR2H	RNA polymerase II subunit H
236311_at	0.0741	0.0013	3.60424	-0.93562	2.68497	LOH12CR2	loss of heterozygosity, 12, chromosomal region 2 (non-protein coding)
243539_at	0.0741	0.0013	3.60401	-0.93614	2.86884	KIAA1841	KIAA1841
224737_x_at	0.0741	0.0013	3.60375	-0.93672	1.76951	CCAR1	cell division cycle and apoptosis regulator 1
229751_s_at	0.0742	0.00131	3.60283	-0.93882	2.12868	PUS7L	pseudouridylate synthase 7 like
229422_at	0.0742	0.00131	3.60262	-0.9393	2.42066	NRDC	nardilysin convertase
211307_s_at	0.0746	0.00132	-3.59978	-0.94578	-4.43472	FCAR	Fc fragment of IgA receptor
226244_at	0.0748	0.00132	-3.59799	-0.94988	-2.61796	CLEC14A	C-type lectin domain family 14 member A
238464_at	0.0748	0.00132	3.59764	-0.95067	4.21418	ANKRD36	ankyrin repeat domain 36
1553120_at	0.0748	0.00132	3.59759	-0.95081	2.92758	CLSPN	claspin
243041_s_at	0.0749	0.00133	-3.59671	-0.95282	-3.57623
204603_at	0.075	0.00133	3.5959	-0.95466	2.54346	EXO1	exonuclease 1
242369_x_at	0.0753	0.00134	3.59399	-0.95902	2.88372
1553271_at	0.0755	0.00134	3.59213	-0.96327	2.86968	DIP2B	disco interacting protein 2 homolog B
209774_x_at	0.0755	0.00134	-3.59212	-0.96328	-5.28321	CXCL2	C-X-C motif chemokine ligand 2
244427_at	0.0755	0.00135	3.59131	-0.96513	3.80634	KIF23	kinesin family member 23
235498_at	0.0755	0.00135	3.59103	-0.96578	3.86175	LRRIQ3	leucine rich repeats and IQ motif containing 3
202994_s_at	0.0756	0.00135	-3.59046	-0.96706	-4.24947	FBLN1	fibulin 1
212095_s_at	0.0758	0.00135	-3.58881	-0.97084	-3.64178	MTUS1	microtubule associated tumor suppressor 1
226936_at	0.0758	0.00136	3.58842	-0.97173	2.71066	CENPW	centromere protein W
1568856_at	0.0758	0.00136	3.5878	-0.97314	2.18644	NBR1	NBR1, autophagy cargo receptor
208868_s_at	0.0758	0.00136	-3.58749	-0.97384	-3.92766	GABARAPL1	GABA type A receptor associated protein like 1
1555950_a_at	0.0758	0.00136	-3.58713	-0.97467	-3.71914	CD55	CD55 molecule (Cromer blood group)
209868_s_at	0.0761	0.00137	-3.58495	-0.97965	-2.66399	RBMS1	RNA binding motif single stranded interacting protein 1
205640_at	0.0761	0.00137	-3.58471	-0.98019	-4.62918	ALDH3B1	aldehyde dehydrogenase 3 family member B1
224149_x_at	0.0761	0.00137	-3.58394	-0.98196	-3.06873	SLMAP	sarcolemma associated protein
239263_at	0.0761	0.00137	3.58364	-0.98264	2.66794	LOC100506813	uncharacterized LOC100506813
1557179_s_at	0.0761	0.00137	3.58361	-0.9827	3.72035	CARS2	cysteinyl-tRNA synthetase 2, mitochondrial (putative)
211004_s_at	0.0764	0.00138	-3.58209	-0.98617	-3.02373	ALDH3B1	aldehyde dehydrogenase 3 family member B1
235315_at	0.0767	0.00139	3.57976	-0.99149	2.72416	TSC22D1	TSC22 domain family member 1
240233_at	0.0768	0.00139	3.57912	-0.99294	2.99758	NUP50-AS1	NUP50 antisense RNA 1 (head to head)
231953_at	0.0771	0.0014	3.57687	-0.99807	2.28685	BPTF	bromodomain PHD finger transcription factor
243136_at	0.0771	0.0014	3.57676	-0.99832	3.93867	GINS2	GINS complex subunit 2
1555638_a_at	0.0771	0.0014	-3.57633	-0.99931	-3.32957	SAMSN1	SAM domain, SH3 domain and nuclear localization signals 1
212858_at	0.0771	0.0014	3.57609	-0.99986	2.36356	PAQR4	progestin and adipoQ receptor family member 4
205310_at	0.0775	0.00141	3.57323	-1.00638	1.95005	FBXO46	F-box protein 46
208084_at	0.0776	0.00141	-3.57254	-1.00793	-6.12521	LOC100505984///ITGB6	uncharacterized LOC100505984///integrin subunit beta 6
1568768_s_at	0.0776	0.00141	-3.57203	-1.00911	-4.44304	BRE-AS1	BRE antisense RNA 1
204745_x_at	0.0778	0.00142	-3.57093	-1.01161	-2.71405	MT1G	metallothionein 1G
218355_at	0.0778	0.00142	3.57017	-1.01334	3.16696	KIF4A	kinesin family member 4A
242865_at	0.078	0.00143	3.56866	-1.01678	2.80553
1558896_at	0.078	0.00143	3.56846	-1.01724	2.81154	IBA57	IBA57 homolog, iron-sulfur cluster assembly
235200_at	0.0784	0.00143	3.56639	-1.02195	1.85368	ZNF561///ZNF562	zinc finger protein 561///zinc finger protein 562
214469_at	0.0784	0.00144	3.56588	-1.02311	6.45987	HIST1H2AE	histone cluster 1, H2ae
239355_at	0.0784	0.00144	3.5649	-1.02534	2.23622	GMCL1	germ cell-less, spermatogenesis associated 1
215498_s_at	0.0784	0.00144	-3.5644	-1.0265	-2.77288	LOC100996792///MAP2K3	dual specificity mitogen-activated protein kinase kinase 3///mitogen-activated protein kinase kinase 3
228988_at	0.0784	0.00144	3.56425	-1.02684	4.17612	ZNF711	zinc finger protein 711
224308_s_at	0.0784	0.00144	3.56409	-1.02719	1.97283	INTS2	integrator complex subunit 2
218115_at	0.0785	0.00145	3.56332	-1.02895	3.91743	ASF1B	anti-silencing function 1B histone chaperone
221753_at	0.0787	0.00145	-3.56174	-1.03255	-2.21769	SSH1	slingshot protein phosphatase 1
1556613_s_at	0.0787	0.00145	3.56146	-1.03318	2.67126	DPY19L4	dpy-19 like 4 (C. elegans)
219315_s_at	0.0788	0.00145	-3.56092	-1.0344	-2.45537	TMEM204	transmembrane protein 204
208789_at	0.0792	0.00147	-3.55802	-1.04101	-3.8687	PTRF	polymerase I and transcript release factor
242560_at	0.0792	0.00147	3.55771	-1.04172	2.55507	FANCD2	Fanconi anemia complementation group D2
204894_s_at	0.0796	0.00148	-3.55542	-1.04694	-4.56977	AOC3	amine oxidase, copper containing 3
228972_at	0.0797	0.00148	3.55474	-1.04849	2.421	PITPNA-AS1	PITPNA antisense RNA 1
239155_at	0.0802	0.00149	3.55161	-1.0556	2.30593	CXADR	coxsackie virus and adenovirus receptor
209307_at	0.0802	0.00149	-3.5512	-1.05655	-2.11412	SWAP70	SWAP switching B-cell complex 70kDa subunit
1555501_s_at	0.0802	0.00149	3.55111	-1.05673	2.02583	RSRC1	arginine and serine rich coiled-coil 1
215398_at	0.0802	0.0015	3.55019	-1.05884	2.6817
214660_at	0.0802	0.0015	-3.54983	-1.05966	-2.30067	ITGA1	integrin subunit alpha 1
219886_at	0.0802	0.0015	3.54957	-1.06024	2.05437	CEP97	centrosomal protein 97
204881_s_at	0.0802	0.0015	-3.54951	-1.06038	-2.62586	UGCG	UDP-glucose ceramide glucosyltransferase
223777_at	0.0802	0.0015	3.54907	-1.06138	5.19657	DDX11L2	DEAD/H-box helicase 11 like 2
229002_at	0.0803	0.0015	3.54846	-1.06277	3.90399	FAM69B	family with sequence similarity 69 member B
208370_s_at	0.0804	0.00151	-3.54718	-1.06568	-2.77304	RCAN1	regulator of calcineurin 1
203804_s_at	0.0804	0.00151	3.54696	-1.06618	2.25845	LUC7L3	LUC7 like 3 pre-mRNA splicing factor
1553229_at	0.0806	0.00151	3.54568	-1.06909	3.46718	ZNF572	zinc finger protein 572
228209_at	0.0806	0.00151	3.5453	-1.06995	2.99339	LHX4-AS1	LHX4 antisense RNA 1
214815_at	0.0806	0.00152	3.54478	-1.07114	3.52629	TRIM33	tripartite motif containing 33
215707_s_at	0.0807	0.00152	-3.54369	-1.07361	-3.45652	PRNP	prion protein
201348_at	0.0807	0.00152	-3.5434	-1.07428	-4.97504	GPX3	glutathione peroxidase 3
241661_at	0.0807	0.00152	-3.54326	-1.0746	-5.97487	JMJD1C	jumonji domain containing 1C
210266_s_at	0.0807	0.00152	3.54281	-1.07561	2.78757	TRIM33	tripartite motif containing 33
228541_x_at	0.0807	0.00152	3.54249	-1.07636	2.17149	NGRN	neugrin, neurite outgrowth associated
224441_s_at	0.0811	0.00153	3.54021	-1.08153	3.06197	USP45	ubiquitin specific peptidase 45
201926_s_at	0.0811	0.00154	-3.53966	-1.08277	-3.64534	CD55	CD55 molecule (Cromer blood group)
1555564_a_at	0.0811	0.00154	-3.53888	-1.08455	-5.37441	CFI	complement factor I
223333_s_at	0.0811	0.00154	-3.53881	-1.08471	-4.91141	ANGPTL4	angiopoietin like 4
219091_s_at	0.0812	0.00154	-3.53815	-1.08621	-2.40694	MMRN2	multimerin 2
1556586_x_at	0.0812	0.00154	3.53775	-1.08712	3.73308
238973_s_at	0.0812	0.00154	3.53732	-1.08809	3.16872
209676_at	0.0815	0.00155	-3.53479	-1.09385	-4.09768	TFPI	tissue factor pathway inhibitor
206671_at	0.0815	0.00155	3.53478	-1.09387	3.59521	SAG	S-antigen visual arrestin
238078_at	0.0815	0.00156	3.53462	-1.09423	2.28303	SEC22A	SEC22 homolog A, vesicle trafficking protein
201508_at	0.0815	0.00156	-3.5343	-1.09496	-3.6842	IGFBP4	insulin like growth factor binding protein 4
201013_s_at	0.0815	0.00156	3.53427	-1.09503	2.09175	PAICS	phosphoribosylaminoimidazole carboxylase; phosphoribosylaminoimidazolesuccinocarboxamide synthase
236383_at	0.0815	0.00156	-3.53342	-1.09696	-3.41762
230595_at	0.0815	0.00156	-3.53312	-1.09764	-3.88096	PGM5-AS1	PGM5 antisense RNA 1
202532_s_at	0.0819	0.00157	3.5309	-1.10268	2.2832	DHFR	dihydrofolate reductase
204420_at	0.0819	0.00157	-3.53088	-1.10273	-3.88055	FOSL1	FOS like 1, AP-1 transcription factor subunit
243461_at	0.082	0.00157	3.52995	-1.10484	2.69154
228907_at	0.0821	0.00158	3.52908	-1.10681	4.28806
214875_x_at	0.0821	0.00158	-3.52881	-1.10742	-3.35442	APLP2	amyloid beta precursor like protein 2
203373_at	0.0821	0.00158	-3.52807	-1.1091	-3.60979	SOCS2	suppressor of cytokine signaling 2
238723_at	0.0821	0.00158	3.52802	-1.10923	2.37965	ATXN3	ataxin 3
215281_x_at	0.0822	0.00159	3.52705	-1.11142	2.97491	POGZ	pogo transposable element with ZNF domain
228455_at	0.0822	0.00159	3.52636	-1.11299	4.30114	RBM15	RNA binding motif protein 15
215101_s_at	0.0822	0.00159	-3.52626	-1.11321	-6.49245	CXCL5	C-X-C motif chemokine ligand 5
227270_at	0.0824	0.00159	3.5251	-1.11586	2.36229	FAM200B	family with sequence similarity 200 member B
211347_at	0.0825	0.0016	3.5241	-1.11812	2.93963	CDC14B	cell division cycle 14B
227786_at	0.0825	0.0016	3.52385	-1.11868	2.52714	MED30	mediator complex subunit 30
233251_at	0.0825	0.0016	3.52318	-1.12021	5.0449	STRBP	spermatid perinuclear RNA binding protein
229011_at	0.0825	0.0016	-3.52306	-1.12049	-2.81013	EMP1	epithelial membrane protein 1
211162_x_at	0.0825	0.0016	-3.52238	-1.12202	-4.40464	SCD	stearoyl-CoA desaturase
209047_at	0.0827	0.00161	-3.5215	-1.12403	-4.04079	AQP1	aquaporin 1 (Colton blood group)
36711_at	0.0828	0.00161	-3.52026	-1.12684	-2.93151	MAFF	MAF bZIP transcription factor F
204033_at	0.0828	0.00161	3.51992	-1.1276	3.01937	TRIP13	thyroid hormone receptor interactor 13
243090_at	0.0829	0.00162	3.51906	-1.12956	4.13031
201518_at	0.0829	0.00162	3.5186	-1.13061	1.99843	CBX1	chromobox 1
202877_s_at	0.0833	0.00163	-3.51601	-1.13649	-5.14992	CD93	CD93 molecule
205260_s_at	0.0833	0.00163	3.51599	-1.13653	3.29576	ACYP1	acylphosphatase 1
231827_at	0.084	0.00165	3.51245	-1.14456	2.76737
204560_at	0.084	0.00165	-3.51222	-1.14507	-6.34246	FKBP5	FK506 binding protein 5
235048_at	0.0841	0.00165	3.51144	-1.14685	2.94194	FAM169A	family with sequence similarity 169 member A
225582_at	0.0841	0.00165	-3.51118	-1.14743	-2.62363	ITPRIP	inositol 1,4,5-trisphosphate receptor interacting protein
1569841_x_at	0.0843	0.00166	3.50963	-1.15095	4.27655	LOC101927798	uncharacterized LOC101927798
1562904_s_at	0.0844	0.00166	3.50862	-1.15324	4.09833	FAM86B3P	family with sequence similarity 86, member A pseudogene
213911_s_at	0.0845	0.00166	3.50801	-1.15462	1.56596	H2AFZ	H2A histone family member Z
208485_x_at	0.0847	0.00167	-3.50674	-1.15749	-2.99323	CFLAR	CASP8 and FADD like apoptosis regulator
229127_at	0.0847	0.00167	-3.50621	-1.15871	-2.83747	JAM2	junctional adhesion molecule 2
236379_at	0.0847	0.00167	3.50581	-1.15961	3.82045
241981_at	0.0854	0.00169	-3.50233	-1.16749	-3.17467	FAM20A	family with sequence similarity 20 member A
211573_x_at	0.0854	0.00169	-3.50221	-1.16778	-3.52083	TGM2	transglutaminase 2
228290_at	0.0854	0.00169	3.50187	-1.16853	3.28717	KIZ	kizuna centrosomal protein
205653_at	0.0854	0.00169	-3.50114	-1.17019	-3.42339	CTSG	cathepsin G
233304_at	0.0854	0.00169	3.50089	-1.17075	4.7452	NFIB	nuclear factor I B
217738_at	0.0858	0.0017	-3.49879	-1.1755	-3.31749	NAMPT	nicotinamide phosphoribosyltransferase
1558515_at	0.0859	0.00171	3.4979	-1.17752	4.65822	FTX	FTX transcript, XIST regulator (non-protein coding)
222902_s_at	0.086	0.00171	3.49701	-1.17954	2.19756	EXO5	exonuclease 5
266_s_at	0.086	0.00171	3.49675	-1.18014	2.89077	CD24	CD24 molecule
1564656_at	0.0862	0.00172	3.49566	-1.1826	2.91883
217911_s_at	0.0865	0.00173	-3.4938	-1.18681	-3.82955	BAG3	BCL2 associated athanogene 3
219019_at	0.0865	0.00173	3.49318	-1.18822	3.69479	PIDD1	p53-induced death domain protein 1
242409_at	0.0866	0.00173	3.49251	-1.18973	3.84047
221258_s_at	0.0867	0.00174	3.4916	-1.1918	2.7616	KIF18A	kinesin family member 18A
1557239_at	0.0872	0.00175	3.48899	-1.19771	3.42366	BBX	BBX, HMG-box containing
1557044_at	0.0873	0.00175	3.48815	-1.1996	5.25222	LINC00665	long intergenic non-protein coding RNA 665
202768_at	0.0873	0.00175	-3.48812	-1.19966	-5.83459	FOSB	FosB proto-oncogene, AP-1 transcription factor subunit
226498_at	0.0873	0.00175	-3.48717	-1.20182	-4.12152	FLT1	fms related tyrosine kinase 1
1563320_at	0.0873	0.00176	3.48687	-1.20251	2.91643
210564_x_at	0.0873	0.00176	-3.48669	-1.2029	-2.35613	CFLAR	CASP8 and FADD like apoptosis regulator
212494_at	0.0873	0.00176	-3.48648	-1.20337	-2.53542	TNS2	tensin 2
209508_x_at	0.0874	0.00176	-3.48558	-1.20542	-2.41841	CFLAR	CASP8 and FADD like apoptosis regulator
202534_x_at	0.0875	0.00177	3.48429	-1.20833	2.35088	DHFR	dihydrofolate reductase
227613_at	0.0875	0.00177	-3.48401	-1.20898	-2.83015	ZNF331	zinc finger protein 331
212533_at	0.0875	0.00177	3.48384	-1.20935	2.13982	WEE1	WEE1 G2 checkpoint kinase
207405_s_at	0.0875	0.00177	3.48377	-1.20952	1.69599	RAD17	RAD17 checkpoint clamp loader component
1556650_at	0.0876	0.00177	3.48302	-1.21121	4.89313
200917_s_at	0.0883	0.00179	-3.47946	-1.21927	-3.87223	SRPRA	SRP receptor alpha subunit
216264_s_at	0.0888	0.0018	-3.47648	-1.22599	-2.67753	LAMB2	laminin subunit beta 2
232439_at	0.0888	0.0018	3.47643	-1.2261	4.53194
236428_at	0.0888	0.00181	3.47581	-1.22751	4.02068
205846_at	0.0888	0.00181	-3.47578	-1.22759	-2.82669	PTPRB	protein tyrosine phosphatase, receptor type B
206006_s_at	0.0893	0.00182	3.47316	-1.2335	2.64965	CEP162	centrosomal protein 162
219984_s_at	0.0893	0.00182	3.47301	-1.23383	5.00854	HRASLS	HRAS like suppressor
238158_at	0.0897	0.00183	3.47071	-1.23903	2.74392	MEIG1	meiosis/spermiogenesis associated 1
205194_at	0.0899	0.00183	3.46976	-1.24118	3.08498	PSPH	phosphoserine phosphatase
223678_s_at	0.09	0.00184	-3.46882	-1.2433	-9.8915	SFTPA2///SFTPA1	surfactant protein A2///surfactant protein A1
227593_at	0.0901	0.00184	3.46763	-1.246	2.88932	FLJ37453	uncharacterized LOC729614
229870_at	0.0901	0.00184	3.46748	-1.24634	3.52607	LOC644656	uncharacterized LOC644656
227480_at	0.0904	0.00185	-3.46596	-1.24976	-4.33916	SUSD2	sushi domain containing 2
1564190_x_at	0.0905	0.00186	3.46512	-1.25167	3.43369	ZNF519	zinc finger protein 519
226366_at	0.0907	0.00186	3.46396	-1.25428	2.35313	SHPRH	SNF2 histone linker PHD RING helicase
232404_at	0.0908	0.00187	-3.46271	-1.2571	-3.85676	SHROOM4	shroom family member 4
209499_x_at	0.0908	0.00187	-3.46256	-1.25745	-3.5081	TNFSF12-TNFSF13///TNFSF13	TNFSF12-TNFSF13 readthrough///tumor necrosis factor superfamily member 13
244869_at	0.0908	0.00187	3.46233	-1.25797	3.71122
232796_at	0.0908	0.00187	3.46197	-1.25877	2.85896
202064_s_at	0.0908	0.00187	-3.46197	-1.25878	-2.35983	SEL1L	SEL1L ERAD E3 ligase adaptor subunit
211839_s_at	0.0908	0.00187	-3.46136	-1.26015	-2.88777	CSF1	colony stimulating factor 1
244621_x_at	0.0909	0.00188	-3.46081	-1.2614	-4.11624
206187_at	0.0911	0.00188	-3.4591	-1.26525	-3.28269	PTGIR	prostaglandin I2 (prostacyclin) receptor (IP)
237028_at	0.0911	0.00189	3.45886	-1.26579	3.38332	ENO1-AS1	ENO1 antisense RNA 1
204682_at	0.0913	0.00189	-3.45783	-1.26811	-3.33574	LTBP2	latent transforming growth factor beta binding protein 2
203885_at	0.0915	0.0019	-3.45652	-1.27107	-1.8861	RAB21	RAB21, member RAS oncogene family
203347_s_at	0.0915	0.0019	3.45624	-1.2717	2.0297	MTF2	metal response element binding transcription factor 2
1557707_at	0.0915	0.0019	3.45573	-1.27286	3.90097
220710_at	0.0916	0.0019	3.45538	-1.27365	2.89225	ANP32A-IT1	ANP32A intronic transcript 1
213879_at	0.0917	0.00191	3.45437	-1.27593	1.95077
238774_at	0.0917	0.00191	3.45392	-1.27694	2.81455
231559_at	0.0917	0.00191	-3.45349	-1.27792	-5.22911	NNMT	nicotinamide N-methyltransferase
203271_s_at	0.0917	0.00191	3.45314	-1.2787	3.87884	UNC119	unc-119 lipid binding chaperone
209974_s_at	0.0919	0.00192	3.4516	-1.28218	1.7297	BUB3	BUB3, mitotic checkpoint protein
1561537_at	0.0919	0.00192	-3.45116	-1.28316	-2.9641	OGFRP1	opioid growth factor receptor pseudogene 1
204866_at	0.0919	0.00192	3.45079	-1.28401	2.08159	JADE3	jade family PHD finger 3
201486_at	0.0919	0.00192	3.45072	-1.28415	2.14382	RCN2	reticulocalbin 2
222390_at	0.0919	0.00192	3.45071	-1.28418	1.60865	WAC	WW domain containing adaptor with coiled-coil
242327_x_at	0.092	0.00193	3.44996	-1.28588	2.22391
242983_at	0.0921	0.00193	3.44927	-1.28743	2.84458
215629_s_at	0.0921	0.00194	3.44856	-1.28903	3.27253	MIR15A///DLEU2L///DLEU2	microRNA 15a///deleted in lymphocytic leukemia 2-like///deleted in lymphocytic leukemia 2 (non-protein coding)
238549_at	0.0921	0.00194	3.44851	-1.28914	4.54973	CBFA2T2	CBFA2/RUNX1 translocation partner 2
231032_at	0.0921	0.00194	3.44799	-1.29032	3.11416	LOC286071	uncharacterized LOC286071
225894_at	0.0921	0.00194	-3.4474	-1.29165	-5.17591	SYNPO2	synaptopodin 2
1557267_s_at	0.0921	0.00194	3.44699	-1.29257	4.57204	GEN1	GEN1, Holliday junction 5' flap endonuclease
233290_at	0.0921	0.00194	3.44697	-1.29262	3.35455
205361_s_at	0.0925	0.00195	3.44495	-1.29716	2.25304	PFDN4	prefoldin subunit 4
205628_at	0.0927	0.00196	3.44375	-1.29988	2.07727	PRIM2	primase (DNA) subunit 2
237246_at	0.0928	0.00196	3.44316	-1.30121	4.0903
238273_at	0.0929	0.00197	3.44114	-1.30575	3.70666	LOC101930655///C7orf73///SLC13A4	uncharacterized LOC101930655///chromosome 7 open reading frame 73///solute carrier family 13 member 4
243818_at	0.0929	0.00197	-3.44083	-1.30646	-5.56969	SFTA1P	surfactant associated 1, pseudogene
200702_s_at	0.0929	0.00197	-3.44078	-1.30656	-2.06911	DDX24	DEAD-box helicase 24
209209_s_at	0.0929	0.00197	-3.44065	-1.30686	-3.23485	FERMT2	fermitin family member 2
225776_at	0.0929	0.00197	-3.44058	-1.30701	-2.0576	RBMS2	RNA binding motif single stranded interacting protein 2
204621_s_at	0.0929	0.00198	-3.44044	-1.30732	-2.98481	NR4A2	nuclear receptor subfamily 4 group A member 2
230713_at	0.0929	0.00198	3.4402	-1.30787	3.46474
201036_s_at	0.0929	0.00198	3.43981	-1.30874	2.02223	HADH	hydroxyacyl-CoA dehydrogenase
201540_at	0.093	0.00198	-3.43924	-1.31004	-3.44838	FHL1	four and a half LIM domains 1
241727_x_at	0.093	0.00198	3.43872	-1.3112	2.06154	DHFR2	dihydrofolate reductase 2
218684_at	0.093	0.00199	3.43844	-1.31184	1.56972	LRRC8D	leucine rich repeat containing 8 family member D
1558700_s_at	0.0936	0.002	3.43567	-1.31808	2.42573	ZNF260	zinc finger protein 260
1556362_at	0.0936	0.002	3.43538	-1.31873	2.43431	LOC101927531	uncharacterized LOC101927531
217757_at	0.0936	0.002	-3.43497	-1.31966	-3.24061	A2M	alpha-2-macroglobulin
236687_at	0.094	0.00201	3.43296	-1.32418	3.2862
212659_s_at	0.0941	0.00202	-3.43218	-1.32594	-3.50432	IL1RN	interleukin 1 receptor antagonist
243477_at	0.0943	0.00202	3.43078	-1.32909	3.40578	ATG10	autophagy related 10
235662_at	0.0943	0.00202	3.43064	-1.32939	2.62376
233869_x_at	0.0945	0.00203	3.42946	-1.33206	2.89513	DKFZP586B0319	DKFZP586B0319 protein
230723_at	0.0948	0.00204	-3.427	-1.3376	-3.60225	SPATA18	spermatogenesis associated 18
229839_at	0.0948	0.00204	-3.42691	-1.3378	-6.28185	SCARA5	scavenger receptor class A member 5
242957_at	0.0948	0.00204	3.42681	-1.33803	3.8467	VWCE	von Willebrand factor C and EGF domains
222778_s_at	0.0948	0.00205	3.42651	-1.3387	3.8953	WHSC1	Wolf-Hirschhorn syndrome candidate 1
226303_at	0.0948	0.00205	-3.42647	-1.3388	-3.99275	PGM5	phosphoglucomutase 5
219872_at	0.0951	0.00205	-3.42504	-1.342	-3.99889	FAM198B	family with sequence similarity 198 member B
210052_s_at	0.0951	0.00206	3.42462	-1.34295	3.03342	TPX2	TPX2, microtubule nucleation factor
228774_at	0.0952	0.00206	3.42388	-1.34461	2.00821	CEP78	centrosomal protein 78
214306_at	0.0952	0.00206	3.42372	-1.34497	2.53626	OPA1	OPA1, mitochondrial dynamin like GTPase
221213_s_at	0.0954	0.00207	3.42257	-1.34757	2.36662	LOC145783///ZNF280D	uncharacterized LOC145783///zinc finger protein 280D
240325_x_at	0.0954	0.00207	-3.4221	-1.34862	-2.66813
232779_at	0.0956	0.00208	3.42041	-1.35242	3.17595
233099_at	0.0956	0.00208	3.42036	-1.35254	4.35522
212587_s_at	0.0958	0.00208	-3.41926	-1.35501	-3.68291	PTPRC	protein tyrosine phosphatase, receptor type C
1559050_at	0.0959	0.00209	3.41878	-1.35608	3.49125	HCG27	HLA complex group 27 (non-protein coding)
213454_at	0.096	0.00209	3.41752	-1.35893	2.01406	APITD1-CORT///APITD1	APITD1-CORT readthrough///apoptosis-inducing, TAF9-like domain 1
244467_at	0.096	0.00209	3.41729	-1.35944	3.67285	SHISA8	shisa family member 8
1558754_at	0.096	0.0021	3.41715	-1.35974	4.15188	ZNF763	zinc finger protein 763
219293_s_at	0.0962	0.0021	3.41596	-1.36242	1.98474	OLA1	Obg-like ATPase 1
234995_at	0.0964	0.00211	3.41495	-1.3647	2.08865	SPICE1	spindle and centriole associated protein 1
203811_s_at	0.0964	0.00211	-3.41375	-1.3674	-3.7473	DNAJB4	DnaJ heat shock protein family (Hsp40) member B4
225079_at	0.0964	0.00211	-3.41359	-1.36775	-2.79411	EMP2	epithelial membrane protein 2
1556062_at	0.0964	0.00212	3.41301	-1.36905	4.20071	RPP30	ribonuclease P/MRP subunit p30
238277_at	0.0964	0.00212	3.41297	-1.36915	3.13668
205762_s_at	0.0964	0.00212	3.41285	-1.36942	2.74012	DUS4L	dihydrouridine synthase 4 like
240132_at	0.0964	0.00212	-3.41279	-1.36955	-3.6867
227164_at	0.0964	0.00212	3.41259	-1.37	1.95459	SRSF1	serine and arginine rich splicing factor 1
237174_at	0.0964	0.00212	3.41225	-1.37076	2.7314
221908_at	0.0966	0.00213	3.41092	-1.37374	3.87465	RNFT2	ring finger protein, transmembrane 2
206734_at	0.0967	0.00213	3.41035	-1.37502	2.09652	JRKL	JRK-like
208119_s_at	0.0967	0.00213	3.41022	-1.37533	2.47331	ZNF93	zinc finger protein 93
210702_s_at	0.0968	0.00214	-3.40872	-1.37869	-3.64429	PTGIS	prostaglandin I2 (prostacyclin) synthase
207987_s_at	0.0968	0.00214	3.4087	-1.37874	3.78581	GNRH1	gonadotropin releasing hormone 1
221095_s_at	0.0968	0.00214	-3.40848	-1.37923	-2.88089	KCNE2	potassium voltage-gated channel subfamily E regulatory subunit 2
232591_s_at	0.0969	0.00214	-3.40807	-1.38016	-2.61202	TMEM30A	transmembrane protein 30A
216252_x_at	0.0972	0.00215	-3.40625	-1.38424	-3.73869	FAS	Fas cell surface death receptor
201416_at	0.0972	0.00215	3.40611	-1.38455	3.89952	SOX4	SRY-box 4
1558578_a_at	0.0976	0.00217	3.40379	-1.38977	2.99169	LOC101930655///C7orf73///SLC13A4	uncharacterized LOC101930655///chromosome 7 open reading frame 73///solute carrier family 13 member 4
240302_at	0.0976	0.00217	3.40366	-1.39005	2.36075
231449_at	0.0977	0.00217	3.4027	-1.39222	2.81751
232395_x_at	0.0977	0.00217	3.40261	-1.39241	3.0158	AGBL3	ATP/GTP binding protein like 3
206742_at	0.098	0.00218	-3.40133	-1.39529	-4.34668	PIR-FIGF///FIGF	PIR-FIGF readthrough///c-fos induced growth factor
234723_x_at	0.098	0.00218	3.4008	-1.39648	2.7096
1569496_s_at	0.0982	0.00219	3.39953	-1.39933	3.61566	LOC100130872	uncharacterized LOC100130872
226355_at	0.0983	0.00219	3.39901	-1.40049	2.56834	POC1A	POC1 centriolar protein A
212713_at	0.0985	0.0022	-3.39785	-1.4031	-6.97908	MFAP4	microfibrillar associated protein 4
218905_at	0.0987	0.00221	3.39683	-1.40538	1.78979	INTS8	integrator complex subunit 8
215351_at	0.0988	0.00221	3.39614	-1.40694	2.61889	RTCA	RNA 3'-terminal phosphate cyclase
231316_at	0.099	0.00222	3.3949	-1.40973	2.82684
243917_at	0.0996	0.00223	-3.39181	-1.41664	-3.14944	CLIC5	chloride intracellular channel 5
222722_at	0.0996	0.00223	-3.39172	-1.41685	-6.64162	OGN	osteoglycin
1552401_a_at	0.0997	0.00224	3.39114	-1.41815	3.19582	GRIK1-AS2///BACH1	GRIK1 antisense RNA 2///BTB domain and CNC homolog 1
232648_at	0.1	0.00225	3.38916	-1.42259	2.50038	PSMA3	proteasome subunit alpha 3
228643_at	0.1	0.00225	3.38895	-1.42305	4.40809	RAB30-AS1	RAB30 antisense RNA 1 (head to head)
226341_at	0.1	0.00225	3.38833	-1.42446	2.5593	OTUD6B-AS1	OTUD6B antisense RNA 1 (head to head)
200808_s_at	0.1	0.00226	-3.38698	-1.42748	-2.66222	ZYX	zyxin
211429_s_at	0.1	0.00226	-3.38695	-1.42753	-5.12308	SERPINA1	serpin family A member 1
219296_at	0.1	0.00226	3.38682	-1.42783	2.18045	ZDHHC13	zinc finger DHHC-type containing 13
232134_at	0.1	0.00226	3.38663	-1.42825	4.19167
212423_at	0.1	0.00227	-3.38599	-1.4297	-2.09532	ZCCHC24	zinc finger CCHC-type containing 24
234762_x_at	0.101	0.00228	3.38359	-1.43507	3.00961	NLN	neurolysin
228513_at	0.101	0.00228	3.38294	-1.43654	2.65039	TMEM219	transmembrane protein 219
238642_at	0.101	0.00229	3.38263	-1.43722	2.5597	ANKRD13D	ankyrin repeat domain 13D
209662_at	0.101	0.00229	3.38178	-1.43913	1.8634	CETN3	centrin 3
236930_at	0.101	0.00229	3.38157	-1.4396	2.97567	LOC101930388///LOC101928143///NUMB	uncharacterized LOC101930388///uncharacterized LOC101928143///NUMB, endocytic adaptor protein
222036_s_at	0.101	0.0023	3.38091	-1.44108	2.67474	MCM4	minichromosome maintenance complex component 4
226544_x_at	0.101	0.0023	3.38069	-1.44157	2.15586	EEF1E1-BLOC1S5///BLOC1S5	EEF1E1-BLOC1S5 readthrough (NMD candidate)///biogenesis of lysosomal organelles complex 1 subunit 5
219210_s_at	0.102	0.00231	-3.37823	-1.44708	-2.61616	RAB8B	RAB8B, member RAS oncogene family
228334_x_at	0.102	0.00231	3.37808	-1.44741	2.36868	CEP44	centrosomal protein 44
236423_at	0.102	0.00232	3.37709	-1.44963	4.36078
241926_s_at	0.102	0.00232	-3.37636	-1.45127	-4.38071	ERG	ERG, ETS transcription factor
221677_s_at	0.102	0.00232	3.37588	-1.45235	2.39241	DONSON	downstream neighbor of SON
210133_at	0.102	0.00233	-3.37549	-1.45322	-3.99896	CCL11	C-C motif chemokine ligand 11
203517_at	0.102	0.00233	3.3747	-1.45498	1.94765	MTX2	metaxin 2
212621_at	0.102	0.00233	3.37438	-1.45569	2.45294	NEMP1	nuclear envelope integral membrane protein 1
37577_at	0.102	0.00234	3.37412	-1.45629	2.07247	ARHGAP19	Rho GTPase activating protein 19
230229_at	0.102	0.00234	3.37349	-1.4577	2.64001	DLG1	discs large MAGUK scaffold protein 1
242027_at	0.102	0.00234	3.37257	-1.45975	2.9071
1558606_s_at	0.102	0.00235	3.37141	-1.46236	2.91319	TTC5	tetratricopeptide repeat domain 5
205817_at	0.102	0.00235	3.37109	-1.46306	4.5748	SIX1	SIX homeobox 1
244041_at	0.102	0.00235	3.3709	-1.46349	4.36819	STX6	syntaxin 6
226062_x_at	0.103	0.00236	3.37043	-1.46454	3.10604	FAM63A	family with sequence similarity 63 member A
1554096_a_at	0.103	0.00236	3.36997	-1.46557	3.21216	RBM33	RNA binding motif protein 33
237867_s_at	0.103	0.00237	-3.36883	-1.46813	-4.77312	PID1	phosphotyrosine interaction domain containing 1
201597_at	0.103	0.00237	3.36861	-1.46861	1.68042	COX7A2	cytochrome c oxidase subunit 7A2
204354_at	0.103	0.00237	3.36744	-1.47122	1.79148	POT1	protection of telomeres 1
214974_x_at	0.103	0.00238	-3.36692	-1.4724	-4.85746	CXCL5	C-X-C motif chemokine ligand 5
218643_s_at	0.103	0.00239	3.36565	-1.47522	2.52779	CRIPT	CXXC repeat containing interactor of PDZ3 domain
1557383_a_at	0.103	0.00239	3.36491	-1.4769	3.18911
206181_at	0.103	0.00239	-3.36468	-1.47741	-2.32943	SLAMF1	signaling lymphocytic activation molecule family member 1
205083_at	0.103	0.00239	-3.36418	-1.47852	-4.15406	AOX1	aldehyde oxidase 1
231808_at	0.103	0.0024	3.36394	-1.47905	2.05829	OIP5-AS1	OIP5 antisense RNA 1
219487_at	0.103	0.0024	3.36392	-1.4791	2.246	BBS10	Bardet-Biedl syndrome 10
216155_at	0.103	0.0024	3.36361	-1.47981	4.00225
219527_at	0.103	0.0024	-3.36292	-1.48133	-2.26779	2019-03-02	mitochondrial amidoxime reducing component 2
200727_s_at	0.103	0.0024	-3.3628	-1.48161	-3.25441	ACTR2	ARP2 actin related protein 2 homolog
211040_x_at	0.103	0.0024	3.3626	-1.48205	2.86703	GTSE1	G2 and S-phase expressed 1
227663_at	0.104	0.00242	3.36042	-1.48694	4.01537
208320_at	0.104	0.00242	-3.36019	-1.48745	-3.19501	CABP1	calcium binding protein 1
219169_s_at	0.104	0.00242	3.35935	-1.48932	1.71368	TFB1M	transcription factor B1, mitochondrial
211663_x_at	0.104	0.00243	-3.35897	-1.49017	-4.48888	PTGDS	prostaglandin D2 synthase
208511_at	0.104	0.00243	3.35812	-1.49208	3.05484	PTTG3P	pituitary tumor-transforming 3, pseudogene
1553041_at	0.104	0.00243	-3.35771	-1.49299	-2.75241	HTR3C	5-hydroxytryptamine receptor 3C
214220_s_at	0.104	0.00244	3.3568	-1.49502	2.31093	ALMS1	ALMS1, centrosome and basal body associated protein
228606_at	0.104	0.00244	3.35618	-1.4964	2.43747	TCTEX1D2	Tctex1 domain containing 2
226071_at	0.104	0.00245	-3.35542	-1.4981	-2.35764	ADAMTSL4	ADAMTS like 4
210839_s_at	0.105	0.00245	-3.35468	-1.49976	-3.45939	ENPP2	ectonucleotide pyrophosphatase/phosphodiesterase 2
205158_at	0.105	0.00245	-3.35429	-1.50062	-4.48122	RNASE4	ribonuclease A family member 4
244349_at	0.105	0.00246	3.35348	-1.50245	4.0344
228186_s_at	0.105	0.00246	-3.35286	-1.50383	-4.2665	RSPO3	R-spondin 3
1563119_at	0.105	0.00247	3.35239	-1.50488	3.72017	HP09025	uncharacterized LOC100652929
233448_s_at	0.105	0.00247	3.35177	-1.50625	3.93537
202551_s_at	0.105	0.00247	-3.35145	-1.50698	-2.44167	LOC101929500///CRIM1	uncharacterized LOC101929500///cysteine rich transmembrane BMP regulator 1
214861_at	0.105	0.00248	3.35082	-1.50837	3.0643	KDM4C	lysine demethylase 4C
228583_at	0.105	0.00248	3.35018	-1.50982	1.97136	LIN52	lin-52 DREAM MuvB core complex component
218204_s_at	0.105	0.00248	-3.34958	-1.51115	-1.96668	FYCO1	FYVE and coiled-coil domain containing 1
217844_at	0.105	0.00248	-3.34937	-1.51161	-1.83455	CTDSP1	CTD small phosphatase 1
220175_s_at	0.105	0.00249	3.34843	-1.51373	2.20322	CBWD7///CBWD6///CBWD3///CBWD5///CBWD2///CBWD1	COBW domain containing 7///COBW domain containing 6///COBW domain containing 3///COBW domain containing 5///COBW domain containing 2///COBW domain containing 1
225916_at	0.106	0.00251	3.34607	-1.51898	2.41327	LOC100506639///ZNF131	uncharacterized LOC100506639///zinc finger protein 131
1555559_s_at	0.106	0.00251	-3.34574	-1.51971	-2.53301	USP25	ubiquitin specific peptidase 25
213092_x_at	0.106	0.00251	3.34528	-1.52074	1.65491	DNAJC9	DnaJ heat shock protein family (Hsp40) member C9
204326_x_at	0.106	0.00251	-3.34526	-1.5208	-2.84501	MT1X	metallothionein 1X
229370_at	0.106	0.00251	3.34471	-1.52202	3.45195
238665_at	0.106	0.00252	3.34348	-1.52476	3.9609	ZNF865	zinc finger protein 865
240382_at	0.106	0.00252	3.34336	-1.52502	3.06053	LOC101928076	uncharacterized LOC101928076
205733_at	0.106	0.00252	3.34328	-1.52521	2.30525	BLM	Bloom syndrome RecQ like helicase
228421_s_at	0.106	0.00253	-3.34283	-1.52623	-3.24189	EFEMP1	EGF containing fibulin like extracellular matrix protein 1
220031_at	0.106	0.00253	-3.34154	-1.52909	-3.13413	OTUD7B	OTU deubiquitinase 7B
208869_s_at	0.107	0.00254	-3.34007	-1.53236	-1.95816	GABARAPL1	GABA type A receptor associated protein like 1
1569452_at	0.107	0.00255	-3.33955	-1.53353	-2.70151	LOC692247	uncharacterized LOC692247
1562428_at	0.107	0.00255	3.3386	-1.53565	2.99538	LOC654780	splicing factor proline/glutamine-rich
225895_at	0.107	0.00256	-3.33824	-1.53645	-3.57866	SYNPO2	synaptopodin 2
211825_s_at	0.107	0.00256	-3.33776	-1.53753	-4.09917	FLI1	Fli-1 proto-oncogene, ETS transcription factor
1555282_a_at	0.107	0.00257	-3.33558	-1.54238	-2.51312	PPARGC1B	PPARG coactivator 1 beta
228281_at	0.107	0.00257	3.33547	-1.54264	2.21928	DDIAS	DNA damage induced apoptosis suppressor
202200_s_at	0.107	0.00257	3.33531	-1.543	1.9216	SRPK1	SRSF protein kinase 1
230069_at	0.107	0.00258	3.33453	-1.54473	2.46274	SFXN1	sideroflexin 1
236294_at	0.107	0.00258	3.33436	-1.5451	3.73134	HUWE1	HECT, UBA and WWE domain containing 1, E3 ubiquitin protein ligase
204244_s_at	0.108	0.00258	3.33364	-1.54672	2.21173	DBF4	DBF4 zinc finger
216915_s_at	0.108	0.00259	-3.33328	-1.54751	-3.67109	PTPN12	protein tyrosine phosphatase, non-receptor type 12
211456_x_at	0.108	0.00259	-3.33258	-1.54906	-2.93074	MT1HL1	metallothionein 1H-like 1
205936_s_at	0.108	0.0026	-3.33183	-1.55075	-3.7653	HK3	hexokinase 3
219856_at	0.108	0.0026	-3.33151	-1.55147	-5.42167	C1orf116	chromosome 1 open reading frame 116
204318_s_at	0.108	0.00261	3.33029	-1.55419	3.48884	GTSE1	G2 and S-phase expressed 1
203401_at	0.108	0.00261	3.32962	-1.55566	1.70694	PRPS2	phosphoribosyl pyrophosphate synthetase 2
203856_at	0.108	0.00261	3.32937	-1.55623	2.14276	VRK1	vaccinia related kinase 1
222630_at	0.108	0.00262	3.32851	-1.55814	1.6859	RFX7	regulatory factor X7
214196_s_at	0.108	0.00262	-3.32798	-1.55932	-2.46393	TPP1	tripeptidyl peptidase 1
204174_at	0.108	0.00262	-3.3279	-1.5595	-4.08048	ALOX5AP	arachidonate 5-lipoxygenase activating protein
234137_s_at	0.108	0.00262	3.32752	-1.56035	3.67839
222855_s_at	0.109	0.00264	-3.32501	-1.56594	-3.55274	TRPV2	transient receptor potential cation channel subfamily V member 2
224783_at	0.109	0.00264	3.32467	-1.5667	1.87994	UBALD2	UBA like domain containing 2
236030_at	0.109	0.00264	3.32464	-1.56676	3.44047	RCOR2	REST corepressor 2
1553156_at	0.109	0.00266	-3.3222	-1.57221	-2.1283	LHX4	LIM homeobox 4
210781_x_at	0.109	0.00266	-3.32205	-1.57253	-2.6496	GRIN1	glutamate ionotropic receptor NMDA type subunit 1
206651_s_at	0.109	0.00266	-3.32192	-1.57282	-5.72405	CPB2	carboxypeptidase B2
227013_at	0.11	0.00267	-3.32022	-1.5766	-2.82706	LATS2	large tumor suppressor kinase 2
224444_s_at	0.11	0.00268	3.31969	-1.57778	2.48705	LINC00467	long intergenic non-protein coding RNA 467
217202_s_at	0.11	0.00268	-3.31949	-1.57824	-3.78518	GLUL	glutamate-ammonia ligase
201720_s_at	0.11	0.00269	-3.31823	-1.58105	-3.06036	LAPTM5	lysosomal protein transmembrane 5
218162_at	0.11	0.00269	-3.31769	-1.58224	-3.22284	OLFML3	olfactomedin like 3
234940_s_at	0.11	0.00269	-3.31744	-1.5828	-3.61118	VEPH1	ventricular zone expressed PH domain containing 1
242424_at	0.11	0.00269	3.31724	-1.58324	3.45128
206807_s_at	0.11	0.0027	3.31651	-1.58487	2.30873	ADD2	adducin 2
209182_s_at	0.11	0.0027	-3.31644	-1.58503	-4.5451	C10orf10	chromosome 10 open reading frame 10
215039_at	0.11	0.0027	-3.31576	-1.58652	-2.54083	LINC01140	long intergenic non-protein coding RNA 1140
207153_s_at	0.11	0.00271	3.31476	-1.58875	2.15704	GLMN	glomulin, FKBP associated protein
209736_at	0.111	0.00272	3.31361	-1.59132	2.53634	SOX13	SRY-box 13
227950_at	0.111	0.00272	-3.31359	-1.59136	-2.58375	UBE2H	ubiquitin conjugating enzyme E2 H
209191_at	0.111	0.00272	-3.31287	-1.59296	-3.31094	TUBB6	tubulin beta 6 class V
1554443_s_at	0.111	0.00273	-3.31142	-1.59619	-3.91955	BEST1	bestrophin 1
1552835_at	0.111	0.00273	3.31111	-1.59687	3.2367	DENND1B	DENN domain containing 1B
218911_at	0.111	0.00274	3.30969	-1.60003	1.8649	YEATS4	YEATS domain containing 4
213959_s_at	0.111	0.00275	3.30878	-1.60206	2.37706	RPGRIP1L	RPGRIP1 like
200831_s_at	0.112	0.00275	-3.3083	-1.60312	-2.77155	SCD	stearoyl-CoA desaturase
239709_at	0.112	0.00276	3.30765	-1.60456	2.74233
215617_at	0.112	0.00276	-3.3074	-1.60513	-3.93182	SPATS2L	spermatogenesis associated serine rich 2 like
1565862_a_at	0.112	0.00276	3.30695	-1.60612	3.74137
241088_at	0.112	0.00277	3.30541	-1.60954	3.53622
211924_s_at	0.112	0.00278	-3.30495	-1.61057	-3.95032	PLAUR	plasminogen activator, urokinase receptor
1557021_s_at	0.112	0.00279	3.30368	-1.61339	2.8111	LOC100507250	uncharacterized LOC100507250
208702_x_at	0.112	0.00279	-3.30322	-1.61441	-2.80313	APLP2	amyloid beta precursor like protein 2
205700_at	0.112	0.00279	-3.30252	-1.61596	-3.02854	HSD17B6	hydroxysteroid 17-beta dehydrogenase 6
217519_at	0.112	0.00279	3.30244	-1.61615	3.52414
242462_at	0.112	0.0028	3.302	-1.61713	4.13978	LINC00665	long intergenic non-protein coding RNA 665
230026_at	0.112	0.0028	3.30188	-1.61739	2.90995	MRPL43	mitochondrial ribosomal protein L43
244430_at	0.113	0.00282	3.2993	-1.62311	2.41759	PLD6	phospholipase D family member 6
226337_at	0.113	0.00282	3.29926	-1.6232	1.89627	GORAB	golgin, RAB6 interacting
217362_x_at	0.113	0.00282	-3.29853	-1.62483	-2.67196	HLA-DRB6	major histocompatibility complex, class II, DR beta 6 (pseudogene)
1563109_at	0.113	0.00282	3.29817	-1.62562	3.83256
236546_at	0.113	0.00283	3.29814	-1.62571	2.41782	POLA2	DNA polymerase alpha 2, accessory subunit
202291_s_at	0.114	0.00285	-3.29468	-1.63338	-3.3932	MGP	matrix Gla protein
227554_at	0.114	0.00285	-3.29419	-1.63446	-2.24738	MAGI2-AS3	MAGI2 antisense RNA 3
1559496_at	0.115	0.00287	3.29193	-1.63948	2.75007	PPA2	pyrophosphatase (inorganic) 2
203898_at	0.115	0.00287	3.29159	-1.64023	1.69691	CRCP	CGRP receptor component
225604_s_at	0.115	0.00288	-3.29041	-1.64286	-3.53937	GLIPR2	GLI pathogenesis related 2
213290_at	0.115	0.00289	-3.28945	-1.645	-2.28496	COL6A2	collagen type VI alpha 2 chain
214820_at	0.115	0.00289	3.2886	-1.64687	2.17632	BRWD1	bromodomain and WD repeat domain containing 1
225082_at	0.115	0.0029	3.28801	-1.64817	1.99677	CPSF3	cleavage and polyadenylation specific factor 3
207008_at	0.115	0.0029	-3.28766	-1.64895	-3.29604	CXCR2	C-X-C motif chemokine receptor 2
243276_at	0.115	0.0029	-3.28716	-1.65007	-2.43056	ALS2CL	ALS2 C-terminal like
242357_x_at	0.116	0.00291	3.28629	-1.65199	2.19479
238541_at	0.116	0.00292	3.28448	-1.65601	4.22908	C21orf58	chromosome 21 open reading frame 58
227499_at	0.116	0.00293	3.28404	-1.65698	4.10079	FZD3	frizzled class receptor 3
205149_s_at	0.116	0.00293	-3.28369	-1.65776	-3.05626	CLCN4	chloride voltage-gated channel 4
214431_at	0.116	0.00294	3.28272	-1.65991	1.84044	GMPS	guanine monophosphate synthase
202338_at	0.116	0.00294	3.2821	-1.66129	2.06693	TK1	thymidine kinase 1
208983_s_at	0.116	0.00295	-3.28143	-1.66278	-4.42452	PECAM1	platelet and endothelial cell adhesion molecule 1
223619_x_at	0.117	0.00295	3.28022	-1.66546	1.8935	PECR	peroxisomal trans-2-enoyl-CoA reductase
1570578_at	0.117	0.00296	3.28	-1.66595	2.73727
225987_at	0.117	0.00296	-3.27974	-1.66652	-4.76243	STEAP4	STEAP4 metalloreductase
206331_at	0.117	0.00296	-3.27968	-1.66665	-3.15675	CALCRL	calcitonin receptor like receptor
214446_at	0.117	0.00296	-3.27927	-1.66757	-5.78827	ELL2	elongation factor for RNA polymerase II 2
243462_s_at	0.117	0.00297	3.27875	-1.6687	3.08931
235363_at	0.117	0.00297	3.27844	-1.66939	2.66489
216947_at	0.117	0.00297	3.27774	-1.67096	3.41429	DES	desmin
1556301_at	0.117	0.00297	3.27755	-1.67138	2.82122	LOC100287015	uncharacterized LOC100287015
205239_at	0.117	0.00297	-3.27755	-1.67138	-3.91044	AREG	amphiregulin
213739_at	0.117	0.00298	3.27727	-1.67199	2.30774	LOC103344931	uncharacterized LOC103344931
200776_s_at	0.117	0.00298	-3.27714	-1.67227	-2.67881	BZW1	basic leucine zipper and W2 domains 1
201448_at	0.117	0.00298	3.27691	-1.67278	1.93886	TIA1	TIA1 cytotoxic granule-associated RNA binding protein
1558750_a_at	0.117	0.00298	3.27644	-1.67383	2.74944	LOC100288637///ARHGAP11B	OTU deubiquitinase 7A pseudogene///Rho GTPase activating protein 11B
203411_s_at	0.117	0.00298	-3.27642	-1.67388	-3.48306	LMNA	lamin A/C
203305_at	0.117	0.00298	-3.27622	-1.67431	-3.19595	F13A1	coagulation factor XIII A chain
225713_at	0.117	0.00299	3.27596	-1.67489	4.20121	STK11IP	serine/threonine kinase 11 interacting protein
209555_s_at	0.117	0.00299	-3.27491	-1.67723	-3.93508	CD36	CD36 molecule
240951_at	0.117	0.003	-3.27446	-1.67821	-3.34612	RORA	RAR related orphan receptor A
1555434_a_at	0.117	0.003	-3.2743	-1.67857	-3.24351	SLC39A14	solute carrier family 39 member 14
225726_s_at	0.117	0.003	3.27422	-1.67875	3.11525	PLEKHH1	pleckstrin homology, MyTH4 and FERM domain containing H1
226769_at	0.117	0.003	-3.27407	-1.67909	-3.09191	FIBIN	fin bud initiation factor homolog (zebrafish)
215882_at	0.117	0.003	3.2737	-1.67989	3.4083	CEP152	centrosomal protein 152
218755_at	0.117	0.00301	3.27292	-1.68163	2.55868	KIF20A	kinesin family member 20A
211323_s_at	0.117	0.00301	-3.27275	-1.68201	-5.10357	ITPR1	inositol 1,4,5-trisphosphate receptor type 1
207090_x_at	0.117	0.00301	3.27254	-1.68247	2.40417	ZFP30	ZFP30 zinc finger protein
239413_at	0.117	0.00303	3.27065	-1.68666	2.35458	CEP152	centrosomal protein 152
239679_at	0.118	0.00304	3.26847	-1.69149	2.9171
202786_at	0.118	0.00306	3.26669	-1.69542	2.77957	STK39	serine/threonine kinase 39
243880_at	0.118	0.00306	3.26641	-1.69603	4.29027	GOSR2	golgi SNAP receptor complex member 2
201044_x_at	0.118	0.00306	-3.26624	-1.69642	-4.65255	DUSP1	dual specificity phosphatase 1
230250_at	0.119	0.00307	-3.26482	-1.69956	-3.25445	PTPRB	protein tyrosine phosphatase, receptor type B
1556814_a_at	0.119	0.00308	3.26408	-1.70119	2.77212
203065_s_at	0.119	0.00309	-3.2618	-1.70624	-3.86244	CAV1	caveolin 1
210118_s_at	0.119	0.0031	-3.2608	-1.70844	-4.4942	IL1A	interleukin 1 alpha
1563453_at	0.119	0.0031	3.26074	-1.70858	2.81005
241387_at	0.119	0.0031	3.26057	-1.70895	2.43471
207864_at	0.119	0.00311	-3.26025	-1.70967	-5.48748	SCN7A	sodium voltage-gated channel alpha subunit 7
231145_at	0.119	0.00311	3.26019	-1.70979	6.80818	PAX9	paired box 9
221509_at	0.12	0.00311	3.25925	-1.71187	1.78122	DENR	density regulated re-initiation and release factor
201148_s_at	0.12	0.00311	-3.25924	-1.71189	-3.99227	TIMP3	TIMP metallopeptidase inhibitor 3
202184_s_at	0.12	0.00312	3.25883	-1.71281	1.48626	NUP133	nucleoporin 133
213548_s_at	0.12	0.00312	-3.25863	-1.71324	-3.41342	CDV3	CDV3 homolog
221765_at	0.12	0.00313	-3.25731	-1.71615	-4.50221	UGCG	UDP-glucose ceramide glucosyltransferase
231895_at	0.12	0.00313	3.25692	-1.71702	2.07495	SASS6	SAS-6 centriolar assembly protein
227530_at	0.12	0.00313	-3.25674	-1.71743	-4.02986	AKAP12	A-kinase anchoring protein 12
219228_at	0.12	0.00313	-3.25649	-1.71798	-2.4295	ZNF331	zinc finger protein 331
231871_at	0.12	0.00313	3.25644	-1.71809	2.36243	GPR180	G protein-coupled receptor 180
227763_at	0.12	0.00315	3.25513	-1.72098	3.09524	LYPD6	LY6/PLAUR domain containing 6
225369_at	0.12	0.00315	-3.25473	-1.72186	-3.31011	ESAM	endothelial cell adhesion molecule
233412_x_at	0.12	0.00315	3.25438	-1.72264	2.98983
211506_s_at	0.12	0.00315	-3.25429	-1.72283	-6.8595	CXCL8	C-X-C motif chemokine ligand 8
235573_at	0.12	0.00315	-3.25411	-1.72323	-2.56325	HSPH1	heat shock protein family H (Hsp110) member 1
204787_at	0.12	0.00316	-3.25329	-1.72506	-3.51976	VSIG4	V-set and immunoglobulin domain containing 4
209523_at	0.12	0.00316	3.25316	-1.72534	1.96463	TAF2	TATA-box binding protein associated factor 2
214373_at	0.12	0.00316	3.25269	-1.72639	2.74601
236070_at	0.12	0.00317	3.25214	-1.7276	2.71704	C2orf81	chromosome 2 open reading frame 81
214693_x_at	0.12	0.00317	-3.25194	-1.72802	-2.77946	NBPF26///NBPF10///NBPF9///NBPF14	neuroblastoma breakpoint family member 26///neuroblastoma breakpoint family member 10///neuroblastoma breakpoint family member 9///neuroblastoma breakpoint family member 14
205024_s_at	0.12	0.00318	3.25115	-1.72978	2.20862	RAD51	RAD51 recombinase
202438_x_at	0.12	0.00318	-3.2511	-1.72989	-2.01161	IDS	iduronate 2-sulfatase
234437_at	0.12	0.00318	3.25081	-1.73052	3.08354
236954_at	0.12	0.00318	3.25036	-1.73152	2.86335	BOLL	boule homolog, RNA binding protein
204737_s_at	0.12	0.00318	-3.25025	-1.73176	-3.8281	MYH7///MYH6	myosin, heavy chain 7, cardiac muscle, beta///myosin heavy chain 6
218395_at	0.12	0.00319	3.24977	-1.73283	1.56487	ACTR6	ARP6 actin-related protein 6 homolog
239015_at	0.12	0.00319	3.24933	-1.7338	3.21813	THAP7-AS1	THAP7 antisense RNA 1
228809_at	0.121	0.0032	-3.24871	-1.73517	-2.07602	CXorf40B///CXorf40A	chromosome X open reading frame 40B///chromosome X open reading frame 40A
1552611_a_at	0.121	0.00321	-3.24677	-1.73945	-3.00137	JAK1	Janus kinase 1
230032_at	0.121	0.00321	3.24635	-1.74039	2.37659	OSGEPL1	O-sialoglycoprotein endopeptidase-like 1
223549_s_at	0.121	0.00322	3.24591	-1.74136	3.76918	ESPN	espin
204907_s_at	0.121	0.00322	-3.24567	-1.74189	-4.18689	MIR8085///BCL3	microRNA 8085///B-cell CLL/lymphoma 3
210148_at	0.121	0.00322	-3.24541	-1.74245	-3.77201	HIPK3	homeodomain interacting protein kinase 3
241583_x_at	0.121	0.00322	3.2451	-1.74313	3.94112
1556427_s_at	0.121	0.00323	-3.24502	-1.74331	-3.16299	LRRN4CL	LRRN4 C-terminal like
228190_at	0.121	0.00323	3.24449	-1.74448	2.40006	ATG4C	autophagy related 4C cysteine peptidase
229689_s_at	0.121	0.00323	3.24412	-1.74531	2.28147
202602_s_at	0.122	0.00325	3.24232	-1.74928	1.82561	HTATSF1	HIV-1 Tat specific factor 1
239082_at	0.122	0.00325	3.24191	-1.75018	3.88271	FZD3	frizzled class receptor 3
206523_at	0.122	0.00325	-3.24171	-1.75062	-3.26153	CYTH3	cytohesin 3
1555476_at	0.122	0.00326	3.24127	-1.7516	3.94943	IREB2	iron responsive element binding protein 2
227861_at	0.122	0.00326	3.2412	-1.75175	1.7071	TMEM161B	transmembrane protein 161B
208981_at	0.122	0.00326	-3.24089	-1.75242	-2.77697	PECAM1	platelet and endothelial cell adhesion molecule 1
225786_at	0.122	0.00326	3.24076	-1.75273	2.84817
202830_s_at	0.122	0.00326	3.24067	-1.75291	2.01879	SLC37A4	solute carrier family 37 member 4
205235_s_at	0.122	0.00326	3.24021	-1.75393	2.19877	KIF20B	kinesin family member 20B
213365_at	0.122	0.00327	3.23955	-1.75538	2.33578	ERI2	ERI1 exoribonuclease family member 2
205810_s_at	0.122	0.00327	-3.23937	-1.75578	-3.72841	WASL	Wiskott-Aldrich syndrome like
244845_at	0.122	0.00327	3.23904	-1.75652	2.71663
229235_at	0.122	0.00328	3.23874	-1.75716	2.20906	NFATC2IP	nuclear factor of activated T-cells 2 interacting protein
227829_at	0.122	0.00328	3.23845	-1.75782	2.11382	LARGE2	LARGE xylosyl- and glucuronyltransferase 2
200706_s_at	0.122	0.00329	-3.23698	-1.76106	-2.4347	LITAF	lipopolysaccharide induced TNF factor
202191_s_at	0.122	0.0033	-3.23642	-1.76228	-2.46406	GAS7	growth arrest specific 7
204172_at	0.122	0.0033	3.23536	-1.76464	2.05361	CPOX	coproporphyrinogen oxidase
204900_x_at	0.122	0.0033	3.23529	-1.76479	2.21268	SAP30	Sin3A associated protein 30
217739_s_at	0.123	0.00331	-3.23468	-1.76612	-2.92541	NAMPT	nicotinamide phosphoribosyltransferase
239243_at	0.123	0.00331	3.23436	-1.76683	2.45045	ZNF638-IT1///ZNF638	ZNF638 intronic transcript 1///zinc finger protein 638
202992_at	0.123	0.00332	-3.23331	-1.76915	-6.25664	C7	complement component 7
213008_at	0.123	0.00332	3.23303	-1.76975	2.99498	FANCI	Fanconi anemia complementation group I
1559038_at	0.123	0.00332	3.23295	-1.76995	2.19285	2019-09-02	septin 2
205098_at	0.123	0.00333	-3.23223	-1.77153	-3.04577	CCR1	C-C motif chemokine receptor 1
1555682_at	0.123	0.00334	-3.23075	-1.7748	-2.8566	OTUB2	OTU deubiquitinase, ubiquitin aldehyde binding 2
232278_s_at	0.123	0.00335	3.23017	-1.77608	3.25928	DEPDC1	DEP domain containing 1
226398_s_at	0.124	0.00336	3.22875	-1.77921	1.7142	FRA10AC1	fragile site, folic acid type, rare, fra(10)(q23.3) or fra(10)(q24.2) candidate 1
222419_x_at	0.124	0.00336	-3.22831	-1.78017	-2.69932	UBE2H	ubiquitin conjugating enzyme E2 H
1559723_s_at	0.124	0.00336	3.22825	-1.78029	2.56318	C9orf3	chromosome 9 open reading frame 3
208576_s_at	0.124	0.00336	3.22807	-1.7807	4.00003	HIST1H3B	histone cluster 1, H3b
220049_s_at	0.124	0.00337	-3.22697	-1.78313	-4.60506	PDCD1LG2	programmed cell death 1 ligand 2
207053_at	0.124	0.00338	-3.22641	-1.78435	-3.80863	SLC8A1	solute carrier family 8 member A1
232077_s_at	0.124	0.00338	3.22608	-1.78508	3.28205	YPEL3	yippee like 3
225968_at	0.124	0.00339	-3.2251	-1.78724	-2.37407	PRICKLE2	prickle planar cell polarity protein 2
232034_at	0.124	0.00339	3.22458	-1.78839	3.89426	LINC00537	long intergenic non-protein coding RNA 537
202068_s_at	0.124	0.0034	-3.22411	-1.78941	-3.22677	LDLR	low density lipoprotein receptor
229367_s_at	0.124	0.0034	-3.22384	-1.79002	-3.00484	GIMAP6	GTPase, IMAP family member 6
235666_at	0.124	0.0034	-3.2236	-1.79054	-3.03851	ITGA8	integrin subunit alpha 8
227839_at	0.124	0.0034	3.22337	-1.79104	2.39009	MBD5	methyl-CpG binding domain protein 5
240554_at	0.124	0.00341	3.2232	-1.79141	2.56137	AKAP8L	A-kinase anchoring protein 8 like
225314_at	0.124	0.00341	3.22237	-1.79325	2.03976	OCIAD2	OCIA domain containing 2
233702_x_at	0.124	0.00342	3.22181	-1.79448	2.24772
209259_s_at	0.124	0.00342	3.22134	-1.79551	1.80852	SMC3	structural maintenance of chromosomes 3
230641_at	0.124	0.00342	3.22099	-1.79628	3.73609	LOC100505938	uncharacterized LOC100505938
223934_at	0.124	0.00342	3.22099	-1.79629	3.20528	SP140L	SP140 nuclear body protein like
215454_x_at	0.124	0.00342	-3.22089	-1.7965	-7.2347	SFTPC	surfactant protein C
244618_at	0.124	0.00343	3.2208	-1.79671	2.18311	LOC101928560	uncharacterized LOC101928560
214221_at	0.124	0.00343	3.22035	-1.79768	2.22549	ALMS1	ALMS1, centrosome and basal body associated protein
1569180_at	0.125	0.00344	3.21917	-1.80029	3.65371
208762_at	0.125	0.00344	3.2189	-1.80089	2.34609	SUMO1	small ubiquitin-like modifier 1
227162_at	0.125	0.00345	3.21797	-1.80294	2.25744	ZBTB26	zinc finger and BTB domain containing 26
221329_at	0.125	0.00345	3.2176	-1.80375	3.16176	OR52A1	olfactory receptor family 52 subfamily A member 1
235894_at	0.125	0.00346	3.21732	-1.80436	2.32413
235646_at	0.125	0.00346	3.21723	-1.80456	2.65401
213004_at	0.125	0.00346	-3.21685	-1.80541	-2.39414	ANGPTL2	angiopoietin like 2
214948_s_at	0.125	0.00346	3.2168	-1.8055	2.26054	TMF1	TATA element modulatory factor 1
239388_at	0.125	0.00347	3.21591	-1.80747	2.32512	RNASET2	ribonuclease T2
205392_s_at	0.125	0.00347	-3.21549	-1.80838	-5.48307	CCL15-CCL14///CCL14	CCL15-CCL14 readthrough (NMD candidate)///C-C motif chemokine ligand 14
218769_s_at	0.125	0.00348	3.21499	-1.80948	1.976	ANKRA2	ankyrin repeat family A member 2
209220_at	0.125	0.00348	-3.21412	-1.81141	-3.51382	GPC3	glypican 3
202088_at	0.125	0.00349	3.21363	-1.81249	1.76727	SLC39A6	solute carrier family 39 member 6
1557924_s_at	0.125	0.00349	-3.21354	-1.81267	-4.59903	ALPL	alkaline phosphatase, liver/bone/kidney
1556316_s_at	0.126	0.00349	3.21291	-1.81406	3.75054	MIF-AS1	MIF antisense RNA 1
217536_x_at	0.126	0.0035	3.21256	-1.81482	3.08428
208956_x_at	0.126	0.00351	3.21114	-1.81795	1.69548	DUT	deoxyuridine triphosphatase
204127_at	0.126	0.00351	3.21105	-1.81814	2.19395	RFC3	replication factor C subunit 3
224884_at	0.126	0.00351	-3.21073	-1.81886	-2.89953	AKAP13	A-kinase anchoring protein 13
1560512_at	0.126	0.00352	3.21006	-1.82033	3.37202
203543_s_at	0.126	0.00352	-3.20992	-1.82064	-2.86429	KLF9	Kruppel like factor 9
1562839_at	0.126	0.00352	3.20986	-1.82076	2.60148	LINC00894	long intergenic non-protein coding RNA 894
226044_at	0.126	0.00353	3.20917	-1.82228	2.33046	TDP1	tyrosyl-DNA phosphodiesterase 1
203060_s_at	0.126	0.00353	-3.20896	-1.82275	-2.70332	PAPSS2	3'-phosphoadenosine 5'-phosphosulfate synthase 2
203186_s_at	0.126	0.00354	-3.20795	-1.82496	-3.39977	S100A4	S100 calcium binding protein A4
217177_s_at	0.126	0.00354	-3.20792	-1.82502	-2.54499	PTPRB	protein tyrosine phosphatase, receptor type B
1562062_at	0.126	0.00354	3.20737	-1.82624	2.48962
231938_at	0.126	0.00354	3.20715	-1.82671	3.70195	SGO1	shugoshin 1
215719_x_at	0.126	0.00355	-3.20663	-1.82786	-3.85251	FAS	Fas cell surface death receptor
219165_at	0.126	0.00355	-3.20638	-1.82842	-2.60114	PDLIM2	PDZ and LIM domain 2
208423_s_at	0.126	0.00355	-3.20595	-1.82936	-5.06186	MSR1	macrophage scavenger receptor 1
221003_s_at	0.126	0.00356	-3.20558	-1.83017	-4.04182	CAB39L	calcium binding protein 39 like
201810_s_at	0.126	0.00356	-3.20558	-1.83018	-2.2927	SH3BP5	SH3 domain binding protein 5
209037_s_at	0.126	0.00356	-3.20556	-1.83022	-2.79784	EHD1	EH domain containing 1
201042_at	0.126	0.00356	-3.20475	-1.83199	-3.42301	TGM2	transglutaminase 2
210517_s_at	0.127	0.00357	-3.20382	-1.83405	-3.14949	AKAP12	A-kinase anchoring protein 12
1559513_a_at	0.127	0.00359	3.20206	-1.8379	3.49034	FANCC	Fanconi anemia complementation group C
212642_s_at	0.127	0.0036	-3.20095	-1.84034	-2.17918	HIVEP2	human immunodeficiency virus type I enhancer binding protein 2
228741_s_at	0.127	0.0036	3.20094	-1.84037	3.40794	HCN3	hyperpolarization activated cyclic nucleotide gated potassium channel 3
244664_at	0.127	0.0036	3.20093	-1.84038	2.02779	ZNF530	zinc finger protein 530
1557751_at	0.127	0.0036	3.20078	-1.84071	2.52059
211215_x_at	0.127	0.0036	-3.20077	-1.84073	-2.89482	DIO2	deiodinase, iodothyronine, type II
212110_at	0.127	0.0036	-3.20035	-1.84166	-2.37379	SLC39A14	solute carrier family 39 member 14
203058_s_at	0.127	0.00361	-3.20021	-1.84198	-2.5356	PAPSS2	3'-phosphoadenosine 5'-phosphosulfate synthase 2
227038_at	0.127	0.00361	-3.20001	-1.8424	-3.5446	SGMS2	sphingomyelin synthase 2
200911_s_at	0.127	0.00361	-3.19976	-1.84296	-2.26997	TACC1	transforming acidic coiled-coil containing protein 1
215542_at	0.127	0.00362	3.19863	-1.84544	4.19567
236840_at	0.128	0.00363	3.19797	-1.84689	4.22974	C12orf56	chromosome 12 open reading frame 56
222418_s_at	0.128	0.00365	-3.19544	-1.85243	-2.29638	TMEM43	transmembrane protein 43
203716_s_at	0.128	0.00365	-3.19487	-1.85369	-5.3908	DPP4	dipeptidyl peptidase 4
234870_at	0.129	0.00366	3.19401	-1.85558	2.44616	TANC1	tetratricopeptide repeat, ankyrin repeat and coiled-coil containing 1
242963_at	0.129	0.00367	-3.19318	-1.8574	-5.68872	SGMS2	sphingomyelin synthase 2
209612_s_at	0.129	0.00367	-3.19298	-1.85784	-7.02267	ADH1B	alcohol dehydrogenase 1B (class I), beta polypeptide
237469_at	0.129	0.00367	3.19287	-1.85808	3.9723	TOP2A	topoisomerase (DNA) II alpha
242601_at	0.129	0.00367	3.19254	-1.8588	7.54598	HEPACAM2	HEPACAM family member 2
208972_s_at	0.129	0.00368	3.1922	-1.85955	1.91509	ATP5G1	ATP synthase, H+ transporting, mitochondrial Fo complex subunit C1 (subunit 9)
213236_at	0.129	0.00368	-3.1916	-1.86087	-2.54707	SASH1	SAM and SH3 domain containing 1
207977_s_at	0.129	0.00369	-3.19066	-1.86292	-6.01294	DPT	dermatopontin
209716_at	0.129	0.0037	-3.18931	-1.86589	-2.42862	CSF1	colony stimulating factor 1
205250_s_at	0.129	0.0037	3.18922	-1.86607	1.92672	CEP290	centrosomal protein 290
202220_at	0.129	0.0037	3.18921	-1.8661	2.15267	KIAA0907	KIAA0907
215102_at	0.13	0.00373	3.18642	-1.87223	3.01923	DPY19L1P1	DPY19L1 pseudogene 1
216336_x_at	0.131	0.00375	-3.18467	-1.87605	-2.84287	MT1E	metallothionein 1E
1555229_a_at	0.131	0.00375	-3.1843	-1.87686	-7.85349	C1S	complement component 1, s subcomponent
238909_at	0.131	0.00376	-3.18342	-1.87879	-3.13347	S100A10	S100 calcium binding protein A10
235174_s_at	0.131	0.00376	3.18318	-1.87933	2.63299	LINC01003	long intergenic non-protein coding RNA 1003
215069_at	0.131	0.00376	3.1827	-1.88037	3.0128	NMT2	N-myristoyltransferase 2
230302_at	0.131	0.00377	3.1824	-1.88103	3.68068
209041_s_at	0.131	0.00377	-3.18208	-1.88173	-2.33511	UBE2G2	ubiquitin conjugating enzyme E2 G2
1560942_at	0.131	0.00377	3.18189	-1.88215	2.47894	PGD	phosphogluconate dehydrogenase
242137_at	0.131	0.00377	-3.18185	-1.88224	-4.62227	RBMS3	RNA binding motif single stranded interacting protein 3
200664_s_at	0.131	0.00377	-3.18176	-1.88244	-4.27701	DNAJB1	DnaJ heat shock protein family (Hsp40) member B1
243355_at	0.131	0.00378	3.18093	-1.88424	2.97472	DARS-AS1	DARS antisense RNA 1
209687_at	0.131	0.00379	-3.17988	-1.88656	-3.26021	CXCL12	C-X-C motif chemokine ligand 12
227127_at	0.131	0.0038	-3.17926	-1.88792	-3.73821	TMEM110-MUSTN1///TMEM110	TMEM110-MUSTN1 readthrough///transmembrane protein 110
205612_at	0.131	0.0038	-3.17895	-1.8886	-4.11502	MMRN1	multimerin 1
235170_at	0.131	0.0038	3.17884	-1.88882	2.16338	ZNF92	zinc finger protein 92
206723_s_at	0.131	0.00381	3.17801	-1.89065	2.96306	LPAR2	lysophosphatidic acid receptor 2
239871_at	0.131	0.00381	-3.17797	-1.89073	-3.94713	CLTC	clathrin heavy chain
203592_s_at	0.132	0.00382	-3.17665	-1.89363	-2.61131	FSTL3	follistatin like 3
229886_at	0.132	0.00384	3.17492	-1.89742	3.77305	C5orf34	chromosome 5 open reading frame 34
220361_at	0.132	0.00384	3.17464	-1.89802	4.50215	IQCH	IQ motif containing H
211382_s_at	0.133	0.00386	-3.17287	-1.9019	-1.94531	TACC2	transforming acidic coiled-coil containing protein 2
201496_x_at	0.133	0.00386	-3.17283	-1.90199	-5.08093	MYH11	myosin heavy chain 11
237610_at	0.133	0.00386	3.17249	-1.90272	3.83842	LOC101929512	uncharacterized LOC101929512
212536_at	0.133	0.00386	3.17219	-1.90338	1.78246	ATP11B	ATPase phospholipid transporting 11B (putative)
211966_at	0.133	0.00387	-3.17191	-1.90399	-3.16307	COL4A2	collagen type IV alpha 2 chain
1555594_a_at	0.133	0.00387	-3.17135	-1.90523	-4.30522	MBNL1	muscleblind like splicing regulator 1
206369_s_at	0.133	0.00387	-3.17119	-1.90558	-4.10243	PIK3CG	phosphatidylinositol-4,5-bisphosphate 3-kinase catalytic subunit gamma
214447_at	0.133	0.00388	-3.17077	-1.9065	-3.71068	ETS1	ETS proto-oncogene 1, transcription factor
228133_s_at	0.133	0.00388	-3.17054	-1.907	-5.15102	MYH11	myosin heavy chain 11
40687_at	0.133	0.00388	-3.17054	-1.907	-2.29497	GJA4	gap junction protein alpha 4
205895_s_at	0.133	0.00388	-3.17041	-1.90728	-2.35143	NOLC1	nucleolar and coiled-body phosphoprotein 1
243584_at	0.133	0.00389	-3.1698	-1.90862	-2.15664
209664_x_at	0.133	0.00389	-3.1697	-1.90884	-3.72379	NFATC1	nuclear factor of activated T-cells 1
205807_s_at	0.133	0.00389	3.16946	-1.90937	2.48142	TUFT1	tuftelin 1
203813_s_at	0.133	0.00389	-3.1694	-1.9095	-4.70958	SLIT3	slit guidance ligand 3
225673_at	0.133	0.0039	-3.16834	-1.91181	-3.3396	MYADM	myeloid associated differentiation marker
207266_x_at	0.133	0.0039	-3.16814	-1.91224	-2.54798	RBMS1	RNA binding motif single stranded interacting protein 1
244721_at	0.133	0.00391	-3.16753	-1.91358	-2.98957	TP53INP1	tumor protein p53 inducible nuclear protein 1
212898_at	0.133	0.00392	3.1668	-1.91518	1.93067	TTI1	TELO2 interacting protein 1
227848_at	0.133	0.00392	-3.16651	-1.91581	-5.14248	PEBP4	phosphatidylethanolamine binding protein 4
209771_x_at	0.133	0.00392	3.16639	-1.91608	2.22516	CD24	CD24 molecule
203810_at	0.133	0.00393	-3.16517	-1.91873	-1.78148	DNAJB4	DnaJ heat shock protein family (Hsp40) member B4
233621_s_at	0.133	0.00393	-3.1651	-1.91889	-3.54602	ARHGEF12	Rho guanine nucleotide exchange factor 12
242182_x_at	0.133	0.00393	3.16508	-1.91893	2.79817
235568_at	0.133	0.00393	-3.16487	-1.91939	-5.28384	MCEMP1	mast cell expressed membrane protein 1
222086_s_at	0.133	0.00393	-3.16482	-1.91952	-2.31377	WNT6	Wnt family member 6
241099_at	0.133	0.00394	3.16459	-1.92	3.5091
201325_s_at	0.133	0.00394	-3.16436	-1.9205	-4.38499	EMP1	epithelial membrane protein 1
207099_s_at	0.133	0.00394	-3.16389	-1.92154	-3.94058	CHM	CHM, Rab escort protein 1
236494_x_at	0.133	0.00395	3.16373	-1.92189	2.82875
219649_at	0.133	0.00395	3.16362	-1.92213	1.55461	ALG6	ALG6, alpha-1,3-glucosyltransferase
218711_s_at	0.133	0.00395	-3.16356	-1.92226	-4.58251	SDPR	serum deprivation response
233284_at	0.133	0.00395	3.16288	-1.92374	3.75395
229804_x_at	0.133	0.00396	3.16264	-1.92426	2.6663	CBWD7///CBWD6///CBWD3///CBWD5///CBWD2///CBWD1	COBW domain containing 7///COBW domain containing 6///COBW domain containing 3///COBW domain containing 5///COBW domain containing 2///COBW domain containing 1
205116_at	0.133	0.00396	-3.16221	-1.9252	-3.26896	LAMA2	laminin subunit alpha 2
202796_at	0.133	0.00396	-3.16202	-1.92562	-3.77119	SYNPO	synaptopodin
209804_at	0.133	0.00397	3.16162	-1.92651	1.65433	DCLRE1A	DNA cross-link repair 1A
206115_at	0.133	0.00397	-3.16125	-1.92731	-2.47155	EGR3	early growth response 3
1561702_at	0.133	0.00397	3.16097	-1.92792	3.43206
217889_s_at	0.134	0.00398	-3.16033	-1.92931	-5.69529	CYBRD1	cytochrome b reductase 1
223062_s_at	0.134	0.00398	3.1599	-1.93026	2.66814	PSAT1	phosphoserine aminotransferase 1
1554921_a_at	0.134	0.00399	-3.15953	-1.93106	-5.89798	SCEL	sciellin
237119_at	0.134	0.004	-3.15835	-1.93365	-3.84842
234460_at	0.134	0.004	-3.15809	-1.93421	-2.60233	Ndufaf4	NADH:ubiquinone oxidoreductase complex assembly factor 4
211843_x_at	0.134	0.004	-3.15804	-1.93432	-4.38896	CYP3A7-CYP3A51P	CYP3A7-CYP3A51P readthrough
221935_s_at	0.134	0.00401	-3.15671	-1.93722	-1.94689	EOGT	EGF domain specific O-linked N-acetylglucosamine transferase
219866_at	0.134	0.00402	-3.15661	-1.93744	-3.58187	CLIC5	chloride intracellular channel 5
1554089_s_at	0.134	0.00402	-3.15633	-1.93805	-2.63449	SBDSP1///SBDS	Shwachman-Bodian-Diamond syndrome pseudogene 1///SBDS ribosome assembly guanine nucleotide exchange factor
200608_s_at	0.134	0.00402	3.15582	-1.93916	1.67797	RAD21	RAD21 cohesin complex component
210089_s_at	0.135	0.00403	-3.155	-1.94095	-3.95002	LAMA4	laminin subunit alpha 4
214168_s_at	0.135	0.00404	-3.1545	-1.94205	-2.40768	TJP1	tight junction protein 1
1562467_at	0.135	0.00405	3.15326	-1.94477	3.37557
1558942_at	0.135	0.00405	3.15278	-1.9458	1.92772	ZNF765	zinc finger protein 765
205739_x_at	0.135	0.00406	3.15232	-1.94682	2.32868	ZNF107	zinc finger protein 107
1566457_at	0.135	0.00407	-3.15145	-1.94871	-2.81771
201896_s_at	0.135	0.00407	3.15138	-1.94887	2.7582	PSRC1	proline and serine rich coiled-coil 1
215509_s_at	0.135	0.00407	3.151	-1.94968	4.12644	BUB1	BUB1 mitotic checkpoint serine/threonine kinase
38158_at	0.136	0.00408	3.14979	-1.95233	3.30077	ESPL1	extra spindle pole bodies like 1, separase
204491_at	0.136	0.00409	-3.14953	-1.95291	-2.26333	PDE4D	phosphodiesterase 4D
201999_s_at	0.136	0.0041	3.14861	-1.9549	1.52724	DYNLT1	dynein light chain Tctex-type 1
225668_at	0.136	0.0041	3.1485	-1.95514	2.88441	FAM173B	family with sequence similarity 173 member B
221540_x_at	0.136	0.00411	3.14765	-1.957	2.17176	GTF2H2C_2///GTF2H2C///GTF2H2B///GTF2H2	GTF2H2 family member C, copy 2///GTF2H2 family member C///general transcription factor IIH subunit 2B (pseudogene)///general transcription factor IIH subunit 2
217437_s_at	0.136	0.00412	-3.14629	-1.95997	-2.04925	TACC1	transforming acidic coiled-coil containing protein 1
209514_s_at	0.136	0.00412	-3.14629	-1.95997	-2.88636	RAB27A	RAB27A, member RAS oncogene family
203967_at	0.137	0.00413	3.14524	-1.96225	2.08238	CDC6	cell division cycle 6
226350_at	0.137	0.00413	3.14487	-1.96306	2.32206	CHML	CHM like, Rab escort protein 2
204995_at	0.137	0.00414	3.14461	-1.96362	3.78584	CDK5R1	cyclin dependent kinase 5 regulatory subunit 1
218406_x_at	0.137	0.00414	3.14396	-1.96504	2.87097	NENF	neudesin neurotrophic factor
209147_s_at	0.137	0.00414	-3.14388	-1.96521	-1.78413	PLPP1	phospholipid phosphatase 1
201537_s_at	0.137	0.00415	-3.14363	-1.96577	-3.11949	DUSP3	dual specificity phosphatase 3
208475_at	0.137	0.00415	3.14362	-1.96578	4.82768	FRMD4A	FERM domain containing 4A
219983_at	0.137	0.00415	3.14308	-1.96697	3.8097	HRASLS	HRAS like suppressor
1560416_at	0.137	0.00415	3.1429	-1.96736	2.69971	DNAH11	dynein axonemal heavy chain 11
234788_x_at	0.137	0.00416	3.14255	-1.96812	2.63851
228192_at	0.137	0.00416	3.14227	-1.96873	2.91767	MIR3934///UQCC2	microRNA 3934///ubiquinol-cytochrome c reductase complex assembly factor 2
210587_at	0.137	0.00417	3.14138	-1.97068	4.10214	INHBE	inhibin beta E subunit
232447_at	0.137	0.00417	3.14091	-1.9717	1.95118
203922_s_at	0.137	0.00418	-3.14076	-1.97202	-3.3329	CYBB	cytochrome b-245 beta chain
48808_at	0.137	0.00418	3.14049	-1.97262	2.67363	DHFR	dihydrofolate reductase
213415_at	0.137	0.00418	-3.14011	-1.97343	-3.08611	CLIC2	chloride intracellular channel 2
226422_at	0.137	0.00419	3.13978	-1.97415	2.152	ERGIC2	ERGIC and golgi 2
221922_at	0.137	0.00419	3.13911	-1.97562	2.48351	GPSM2	G-protein signaling modulator 2
232398_at	0.138	0.0042	3.13801	-1.97802	2.9443	CCDC150	coiled-coil domain containing 150
202716_at	0.138	0.00421	-3.13732	-1.97951	-1.82867	PTPN1	protein tyrosine phosphatase, non-receptor type 1
229483_at	0.138	0.00421	3.13731	-1.97954	2.76923
205950_s_at	0.138	0.00422	3.13647	-1.98137	2.52621	CA1	carbonic anhydrase 1
233323_at	0.138	0.00422	3.13646	-1.98138	2.43743
203316_s_at	0.138	0.00422	3.13598	-1.98245	1.70773	SNRPE	small nuclear ribonucleoprotein polypeptide E
203199_s_at	0.138	0.00423	-3.13596	-1.98249	-2.0739	MTRR	5-methyltetrahydrofolate-homocysteine methyltransferase reductase
201471_s_at	0.138	0.00423	-3.13501	-1.98455	-2.16404	SQSTM1	sequestosome 1
223645_s_at	0.138	0.00424	3.13464	-1.98536	4.85951	TXLNGY	taxilin gamma pseudogene, Y-linked
214894_x_at	0.138	0.00424	-3.13423	-1.98625	-2.13577	MACF1	microtubule-actin crosslinking factor 1
211651_s_at	0.138	0.00425	-3.13378	-1.98724	-2.49707	LAMB1	laminin subunit beta 1
203748_x_at	0.138	0.00425	-3.13343	-1.988	-2.54203	RBMS1	RNA binding motif single stranded interacting protein 1
222380_s_at	0.138	0.00425	3.13334	-1.98819	3.94499	PDCD6	programmed cell death 6
211922_s_at	0.138	0.00425	-3.13311	-1.98868	-3.84754	CAT	catalase
225350_s_at	0.138	0.00426	3.1329	-1.98915	1.60598	ZYG11B	zyg-11 family member B, cell cycle regulator
229204_at	0.138	0.00426	3.13282	-1.98932	2.20656	HP1BP3	heterochromatin protein 1 binding protein 3
228187_at	0.138	0.00426	3.13221	-1.99064	2.4205	GAS1	growth arrest specific 1
215132_at	0.138	0.00427	3.13194	-1.99123	3.10344
201809_s_at	0.138	0.00428	-3.13095	-1.99339	-2.72707	ENG	endoglin
234551_at	0.138	0.00428	-3.13053	-1.99431	-2.73226	OTOP2	otopetrin 2
200985_s_at	0.138	0.00428	-3.13039	-1.9946	-2.59629	CD59	CD59 molecule
207198_s_at	0.138	0.00428	-3.13028	-1.99485	-2.69332	LIMS4///LIMS1	LIM zinc finger domain containing 4///LIM zinc finger domain containing 1
215947_s_at	0.138	0.00429	3.13017	-1.99508	2.01972	LOC100287852///FAM136A	protein FAM136A pseudogene///family with sequence similarity 136 member A
232754_at	0.139	0.0043	3.12908	-1.99746	4.07829
1570051_at	0.139	0.0043	-3.12883	-1.998	-3.98178	RNF144A	ring finger protein 144A
1554637_a_at	0.139	0.0043	3.1288	-1.99807	3.78083	CBFA2T2	CBFA2/RUNX1 translocation partner 2
1554768_a_at	0.139	0.00431	3.12813	-1.99952	3.33077	MAD2L1	MAD2 mitotic arrest deficient-like 1 (yeast)
203019_x_at	0.139	0.00431	3.12777	-2.00031	3.65756	SSX2IP	SSX family member 2 interacting protein
201858_s_at	0.139	0.00431	-3.12759	-2.0007	-4.72695	SRGN	serglycin
229610_at	0.139	0.00433	3.12606	-2.00403	2.57673	CKAP2L	cytoskeleton associated protein 2 like
201502_s_at	0.139	0.00433	-3.12582	-2.00456	-2.92931	NFKBIA	NFKB inhibitor alpha
238714_at	0.139	0.00434	3.12521	-2.00588	2.39968
217715_x_at	0.14	0.00435	3.12455	-2.00732	2.93772
236017_at	0.14	0.00436	3.1234	-2.00982	3.89998	CDKL3	cyclin dependent kinase like 3
233819_s_at	0.14	0.00437	3.12207	-2.01271	2.46822	LTN1	listerin E3 ubiquitin protein ligase 1
216379_x_at	0.14	0.00437	3.12196	-2.01294	2.29869	CD24	CD24 molecule
211395_x_at	0.14	0.00438	-3.12142	-2.01412	-3.45775	FCGR2C	Fc fragment of IgG receptor IIc (gene/pseudogene)
233870_at	0.14	0.00438	3.12119	-2.01463	2.47799	NAV1	neuron navigator 1
233273_at	0.14	0.00439	3.12026	-2.01663	2.68762
229533_x_at	0.14	0.00439	3.12015	-2.01688	2.2033	ZNF680	zinc finger protein 680
223069_s_at	0.141	0.0044	-3.11966	-2.01794	-2.3277	EML4	echinoderm microtubule associated protein like 4
244324_at	0.141	0.0044	3.11932	-2.01867	3.02882	C18orf54	chromosome 18 open reading frame 54
241456_at	0.141	0.00441	3.11814	-2.02125	3.00083	FAM78B	family with sequence similarity 78 member B
235693_at	0.141	0.00442	3.11758	-2.02246	3.50735
236733_at	0.141	0.00443	3.11711	-2.02348	2.90722
210766_s_at	0.141	0.00444	3.1162	-2.02545	2.04919	CSE1L	chromosome segregation 1 like
1555616_at	0.141	0.00444	3.11587	-2.02619	3.66065
240006_at	0.142	0.00445	3.11482	-2.02846	2.68665	SNHG22	small nucleolar RNA host gene 22
1570082_x_at	0.142	0.00446	3.1139	-2.03046	2.79618	HIPK1-AS1	HIPK1 antisense RNA 1
239868_at	0.142	0.00446	3.11389	-2.03047	3.91939
227722_at	0.142	0.00447	-3.11329	-2.03179	-2.05935	RPS23	ribosomal protein S23
202180_s_at	0.142	0.00448	-3.11247	-2.03357	-2.30193	MVP	major vault protein
236120_at	0.142	0.00448	3.11239	-2.03373	3.23489
222201_s_at	0.142	0.00448	3.11225	-2.03404	2.42682	CASP8AP2	caspase 8 associated protein 2
239527_at	0.142	0.00448	3.11198	-2.03462	2.59463	RAB3GAP1	RAB3 GTPase activating protein catalytic subunit 1
206036_s_at	0.142	0.00448	-3.11198	-2.03463	-3.12895	REL	REL proto-oncogene, NF-kB subunit
201147_s_at	0.142	0.0045	-3.11066	-2.0375	-3.65601	TIMP3	TIMP metallopeptidase inhibitor 3
228280_at	0.142	0.0045	3.11032	-2.03822	2.19157	ZC3HAV1L	zinc finger CCCH-type containing, antiviral 1 like
224654_at	0.142	0.0045	-3.10998	-2.03898	-1.79996	DDX21	DEAD-box helicase 21
223257_at	0.143	0.00452	3.10893	-2.04124	2.34354	G2E3	G2/M-phase specific E3 ubiquitin protein ligase
207615_s_at	0.143	0.00452	-3.1087	-2.04175	-3.43019	GAS8-AS1	GAS8 antisense RNA 1
41386_i_at	0.143	0.00452	-3.10862	-2.04192	-2.66854	KDM6B	lysine demethylase 6B
224853_at	0.143	0.00453	-3.10782	-2.04367	-2.49247	SLAIN2	SLAIN motif family member 2
1552508_at	0.143	0.00454	-3.10702	-2.0454	-4.56229	KCNE4	potassium voltage-gated channel subfamily E regulatory subunit 4
221031_s_at	0.143	0.00454	-3.1066	-2.0463	-2.87091	APOLD1	apolipoprotein L domain containing 1
238216_at	0.143	0.00455	3.10625	-2.04706	3.14295	LOC100506258	uncharacterized LOC100506258
211886_s_at	0.144	0.00456	-3.10457	-2.0507	-3.17757	TBX5	T-box 5
202904_s_at	0.144	0.00457	3.10433	-2.05123	1.75451	LSM5	LSM5 homolog, U6 small nuclear RNA and mRNA degradation associated
230318_at	0.144	0.00457	-3.10421	-2.05149	-5.05188	SERPINA1	serpin family A member 1
223570_at	0.144	0.00458	3.10292	-2.05428	2.02503	MCM10	minichromosome maintenance 10 replication initiation factor
223690_at	0.144	0.00459	-3.10241	-2.05539	-2.64756	LTBP2	latent transforming growth factor beta binding protein 2
220032_at	0.144	0.00459	-3.10216	-2.05593	-2.23074	CPED1	cadherin like and PC-esterase domain containing 1
219025_at	0.144	0.0046	-3.10179	-2.05675	-1.90406	CD248	CD248 molecule
207526_s_at	0.144	0.0046	-3.10153	-2.05729	-4.89443	IL1RL1	interleukin 1 receptor like 1
243739_at	0.144	0.0046	3.10151	-2.05734	4.40895
232659_at	0.144	0.0046	3.10121	-2.05798	4.05832
200730_s_at	0.144	0.0046	-3.10099	-2.05846	-2.87287	PTP4A1	protein tyrosine phosphatase type IVA, member 1
225765_at	0.144	0.00461	3.10067	-2.05915	1.56637	TNPO1	transportin 1
205082_s_at	0.144	0.00461	-3.10046	-2.05961	-4.29521	AOX1	aldehyde oxidase 1
243824_at	0.144	0.00461	3.10021	-2.06016	5.47427	LINC01410	long intergenic non-protein coding RNA 1410
210718_s_at	0.144	0.00461	3.10006	-2.06049	2.27268	ARL17B///ARL17A	ADP ribosylation factor like GTPase 17B///ADP ribosylation factor like GTPase 17A
218574_s_at	0.144	0.00462	-3.09931	-2.06211	-2.42955	LMCD1	LIM and cysteine rich domains 1
1556048_at	0.145	0.00465	3.09731	-2.06644	1.88344	LOC100507564	uncharacterized LOC100507564
218730_s_at	0.145	0.00466	-3.09573	-2.06986	-7.68952	OGN	osteoglycin
207387_s_at	0.146	0.00467	-3.09508	-2.07128	-2.25023	GK	glycerol kinase
208480_s_at	0.146	0.00468	-3.0946	-2.07231	-2.22274	LOC101930322///ABCC6	multidrug resistance-associated protein 6-like///ATP binding cassette subfamily C member 6
1553634_a_at	0.146	0.00469	3.09381	-2.07402	3.32197	WEE2-AS1	WEE2 antisense RNA 1
230521_at	0.146	0.00469	3.09371	-2.07425	4.12066	ARHGEF39	Rho guanine nucleotide exchange factor 39
202273_at	0.146	0.00469	-3.09358	-2.07452	-2.47158	PDGFRB	platelet derived growth factor receptor beta
210571_s_at	0.146	0.00469	-3.09319	-2.07537	-4.76656	CMAHP	cytidine monophospho-N-acetylneuraminic acid hydroxylase, pseudogene
238098_at	0.146	0.0047	3.09292	-2.07595	2.9022
1561363_a_at	0.146	0.0047	3.09266	-2.07652	3.97029
202643_s_at	0.146	0.0047	-3.09265	-2.07653	-3.65523	TNFAIP3	TNF alpha induced protein 3
209054_s_at	0.146	0.00471	3.09171	-2.07858	2.36993	WHSC1	Wolf-Hirschhorn syndrome candidate 1
233720_at	0.146	0.00472	3.09126	-2.07956	4.54654	SORBS2	sorbin and SH3 domain containing 2
210764_s_at	0.146	0.00472	-3.09066	-2.08084	-3.67279	CYR61	cysteine rich angiogenic inducer 61
208130_s_at	0.146	0.00472	-3.09059	-2.08099	-2.35445	TBXAS1	thromboxane A synthase 1
213620_s_at	0.146	0.00472	-3.0905	-2.08119	-3.11939	ICAM2	intercellular adhesion molecule 2
1552619_a_at	0.146	0.00473	3.09005	-2.08217	3.6233	ANLN	anillin actin binding protein
238179_at	0.146	0.00473	3.08984	-2.08262	3.13559	LOC101930112///SPG7	uncharacterized LOC101930112///SPG7, paraplegin matrix AAA peptidase subunit
201208_s_at	0.146	0.00474	-3.08901	-2.08442	-2.36321	TNFAIP1	TNF alpha induced protein 1
204463_s_at	0.146	0.00475	-3.08842	-2.0857	-3.31485	EDNRA	endothelin receptor type A
215621_s_at	0.146	0.00475	-3.0883	-2.08596	-4.39148	IGHD	immunoglobulin heavy constant delta
225915_at	0.147	0.00475	-3.08789	-2.08684	-2.4038	CAB39L	calcium binding protein 39 like
235393_at	0.147	0.00476	3.08738	-2.08795	3.43386
224822_at	0.147	0.00477	-3.0868	-2.08921	-3.33851	DLC1	DLC1 Rho GTPase activating protein
215526_at	0.147	0.00477	3.08669	-2.08943	3.87967
2028_s_at	0.147	0.00477	3.08618	-2.09054	2.33822	E2F1	E2F transcription factor 1
228510_at	0.147	0.00478	3.08564	-2.0917	4.93851	ATAT1	alpha tubulin acetyltransferase 1
236058_at	0.147	0.00478	3.08562	-2.09176	1.85765	KDF1	keratinocyte differentiation factor 1
235448_at	0.147	0.00479	3.08484	-2.09345	3.22591	ZXDC	ZXD family zinc finger C
209515_s_at	0.147	0.0048	-3.08394	-2.09538	-2.62891	RAB27A	RAB27A, member RAS oncogene family
239285_at	0.147	0.00481	3.08353	-2.09628	2.9128
229028_s_at	0.147	0.00481	3.08334	-2.09668	2.92732	ARL17B///ARL17A	ADP ribosylation factor like GTPase 17B///ADP ribosylation factor like GTPase 17A
221625_at	0.147	0.00481	3.08303	-2.09736	3.10271	ZNF506	zinc finger protein 506
220673_s_at	0.148	0.00483	-3.08164	-2.10037	-3.14241	PPP4R4	protein phosphatase 4 regulatory subunit 4
225711_at	0.148	0.00485	3.07984	-2.10426	2.51522	ARL6IP6	ADP ribosylation factor like GTPase 6 interacting protein 6
217128_s_at	0.148	0.00485	3.07973	-2.10449	2.11394	CAMK1G	calcium/calmodulin dependent protein kinase IG
206488_s_at	0.148	0.00485	-3.07956	-2.10486	-3.28393	CD36	CD36 molecule
233037_at	0.148	0.00486	3.079	-2.10607	3.87707
215603_x_at	0.148	0.00486	-3.07873	-2.10665	-2.36766	LOC102724197///LOC100132705///GGT2///GGTLC1///GGTLC2///GGT3P///GGT1	inactive gamma-glutamyltranspeptidase 2-like///immunoglobulin superfamily member 3-like///gamma-glutamyltransferase 2///gamma-glutamyltransferase light chain 1///gamma-glutamyltransferase light chain 2///gamma-glutamyltransferase 3 pseudogene///gamma-glutamyltransferase 1
210664_s_at	0.148	0.00486	-3.0786	-2.10693	-3.34695	TFPI	tissue factor pathway inhibitor
1555812_a_at	0.148	0.00487	-3.07836	-2.10745	-4.47611	ARHGDIB	Rho GDP dissociation inhibitor beta
208621_s_at	0.148	0.00487	-3.07823	-2.10774	-4.77886	EZR	ezrin
218627_at	0.149	0.00488	-3.07741	-2.10951	-3.16372	DRAM1	DNA damage regulated autophagy modulator 1
213668_s_at	0.149	0.00488	3.07705	-2.11029	2.68236	SOX4	SRY-box 4
1563679_at	0.149	0.0049	-3.07553	-2.11356	-2.7308	LINC01104	long intergenic non-protein coding RNA 1104
201538_s_at	0.149	0.0049	-3.07526	-2.11415	-2.97073	DUSP3	dual specificity phosphatase 3
213736_at	0.149	0.00491	3.07442	-2.11597	2.54873	COX5B	cytochrome c oxidase subunit 5B
209263_x_at	0.15	0.00492	-3.07359	-2.11776	-1.84906	TSPAN4	tetraspanin 4
222715_s_at	0.15	0.00493	3.07293	-2.11918	1.72227	SYNRG	synergin, gamma
205956_x_at	0.15	0.00494	3.07244	-2.12025	2.05389	PSMC3IP	PSMC3 interacting protein
52285_f_at	0.15	0.00495	3.07159	-2.12208	1.99054	CEP76	centrosomal protein 76
206311_s_at	0.15	0.00496	-3.07099	-2.12338	-5.80698	PLA2G1B	phospholipase A2 group IB
239464_at	0.151	0.00499	-3.06844	-2.12888	-3.80752	KCNJ15	potassium voltage-gated channel subfamily J member 15
216901_s_at	0.151	0.00499	-3.06821	-2.12938	-3.46349	IKZF1	IKAROS family zinc finger 1
208792_s_at	0.151	0.00499	-3.06816	-2.12948	-5.11008	CLU	clusterin
215006_at	0.151	0.00499	3.06807	-2.12967	3.02568
201616_s_at	0.151	0.00499	-3.06807	-2.12968	-3.04256	CALD1	caldesmon 1
1554390_s_at	0.151	0.00499	-3.068	-2.12984	-3.38434	ACTR2	ARP2 actin related protein 2 homolog
240184_at	0.151	0.005	3.06768	-2.13053	1.90949	SYNPR-AS1	SYNPR antisense RNA 1
223508_at	0.151	0.005	-3.06766	-2.13056	-2.59081	NOTCH1	notch 1
215066_at	0.151	0.00501	3.06645	-2.13318	3.21697	PTPRF	protein tyrosine phosphatase, receptor type F
37022_at	0.151	0.00501	-3.06641	-2.13326	-2.28522	PRELP	proline and arginine rich end leucine rich repeat protein
1556996_at	0.151	0.00501	-3.0663	-2.1335	-3.71146	LEPROT	leptin receptor overlapping transcript
211700_s_at	0.151	0.00503	3.06519	-2.1359	4.81347	TRO	trophinin
1557580_at	0.151	0.00503	3.06484	-2.13665	3.16582
208152_s_at	0.151	0.00503	-3.06477	-2.13679	-1.80459	DDX21	DEAD-box helicase 21
232103_at	0.151	0.00503	3.06471	-2.13693	1.96791	BPNT1	3'(2'), 5'-bisphosphate nucleotidase 1
210068_s_at	0.151	0.00503	-3.06461	-2.13715	-6.02235	AQP4	aquaporin 4
208763_s_at	0.152	0.00505	-3.06326	-2.14005	-2.26658	TSC22D3	TSC22 domain family member 3
217330_at	0.152	0.00508	3.06109	-2.14473	3.39043	DISC1	disrupted in schizophrenia 1
204887_s_at	0.152	0.00508	3.06067	-2.14564	2.40987	PLK4	polo like kinase 4
233791_at	0.153	0.00509	3.05966	-2.14783	3.41148
213071_at	0.153	0.00511	-3.05832	-2.1507	-5.14042	DPT	dermatopontin
218683_at	0.153	0.00511	3.05813	-2.15112	2.38309	PTBP2	polypyrimidine tract binding protein 2
227967_at	0.153	0.00512	3.05796	-2.15148	1.72898	TUBGCP5	tubulin gamma complex associated protein 5
209039_x_at	0.153	0.00513	-3.05703	-2.15348	-1.9265	EHD1	EH domain containing 1
241525_at	0.153	0.00513	-3.05691	-2.15374	-2.99591	LOC200772	uncharacterized LOC200772
228038_at	0.153	0.00514	3.0563	-2.15507	4.87946	SOX2	SRY-box 2
209903_s_at	0.154	0.00515	3.05521	-2.15741	2.08268	ATR	ATR serine/threonine kinase
217763_s_at	0.154	0.00516	-3.05459	-2.15874	-2.94063	RAB31	RAB31, member RAS oncogene family
208248_x_at	0.154	0.00516	-3.05442	-2.15911	-2.52936	APLP2	amyloid beta precursor like protein 2
235266_at	0.154	0.00516	3.05407	-2.15985	3.01728	ATAD2	ATPase family, AAA domain containing 2
202633_at	0.154	0.00518	3.05321	-2.16173	1.90352	TOPBP1	topoisomerase (DNA) II binding protein 1
227178_at	0.154	0.00518	-3.05291	-2.16236	-1.93157	CELF2	CUGBP, Elav-like family member 2
226158_at	0.154	0.00518	3.05288	-2.16243	2.27072	KLHL24	kelch like family member 24
200731_s_at	0.154	0.00518	-3.05284	-2.16251	-2.02983	PTP4A1	protein tyrosine phosphatase type IVA, member 1
237714_at	0.154	0.00518	-3.05259	-2.16305	-2.86427
238051_x_at	0.154	0.00518	-3.05255	-2.16314	-3.04588	PWWP2B	PWWP domain containing 2B
215809_at	0.154	0.00519	3.05241	-2.16344	3.23912	CYP2D6	cytochrome P450 family 2 subfamily D member 6
219498_s_at	0.154	0.0052	3.05162	-2.16514	4.35154	BCL11A	B-cell CLL/lymphoma 11A
204299_at	0.154	0.0052	3.05123	-2.16599	2.25716	SRSF10	serine and arginine rich splicing factor 10
207401_at	0.154	0.0052	3.05091	-2.16667	3.10398	PROX1	prospero homeobox 1
227404_s_at	0.155	0.00522	-3.04956	-2.16957	-3.59216	EGR1	early growth response 1
1558759_s_at	0.155	0.00523	3.04875	-2.17132	3.16473	CLASP2	cytoplasmic linker associated protein 2
1559042_at	0.155	0.00524	3.04826	-2.17237	2.60672	NDUFB6	NADH:ubiquinone oxidoreductase subunit B6
226608_at	0.155	0.00524	3.04789	-2.17317	2.0486	C16orf87	chromosome 16 open reading frame 87
203508_at	0.155	0.00525	-3.04759	-2.17381	-2.61142	TNFRSF1B	TNF receptor superfamily member 1B
239630_at	0.155	0.00525	3.04756	-2.17388	3.39764
212135_s_at	0.156	0.00527	-3.04615	-2.17692	-2.1402	ATP2B4	ATPase plasma membrane Ca2+ transporting 4
228956_at	0.156	0.00527	3.04599	-2.17727	3.54614	UGT8	UDP glycosyltransferase 8
235620_x_at	0.156	0.00527	3.04567	-2.17795	1.85286	ZMYM5	zinc finger MYM-type containing 5
211926_s_at	0.156	0.00528	-3.04486	-2.17969	-2.14652	MYH9	myosin, heavy chain 9, non-muscle
227255_at	0.156	0.00529	3.04447	-2.18053	2.0199	PDIK1L	PDLIM1 interacting kinase 1 like
229388_at	0.156	0.0053	3.0438	-2.18196	2.53777
1558924_s_at	0.156	0.0053	-3.04315	-2.18337	-3.93083	CLIP1	CAP-Gly domain containing linker protein 1
242408_at	0.156	0.00531	3.0429	-2.1839	2.27661	STYX	serine/threonine/tyrosine interacting protein
229934_at	0.157	0.00532	-3.04156	-2.1868	-3.84934
205650_s_at	0.157	0.00533	-3.0413	-2.18735	-3.90458	FGA	fibrinogen alpha chain
226982_at	0.157	0.00533	-3.04102	-2.18794	-3.05133	ELL2	elongation factor for RNA polymerase II 2
209358_at	0.157	0.00534	3.04037	-2.18934	1.60108	TAF11	TATA-box binding protein associated factor 11
231034_s_at	0.157	0.00535	-3.0396	-2.19101	-2.4703	NHSL1	NHS like 1
1570048_at	0.157	0.00536	3.03913	-2.192	3.61742	DNAJC24	DnaJ heat shock protein family (Hsp40) member C24
232515_at	0.157	0.00536	3.03885	-2.19262	2.28079	GPR75-ASB3///ASB3///GPR75	GPR75-ASB3 readthrough///ankyrin repeat and SOCS box containing 3///G protein-coupled receptor 75
219478_at	0.157	0.00536	-3.03876	-2.1928	-4.03428	WFDC1	WAP four-disulfide core domain 1
229555_at	0.157	0.00536	-3.03862	-2.1931	-3.35233	GALNT5	polypeptide N-acetylgalactosaminyltransferase 5
225300_at	0.157	0.00537	3.03841	-2.19356	1.95295	KNSTRN	kinetochore localized astrin/SPAG5 binding protein
204966_at	0.157	0.00537	3.03796	-2.19453	3.52208	ADGRB2	adhesion G protein-coupled receptor B2
223538_at	0.157	0.00537	3.0379	-2.19465	1.91975	SERF1B///SERF1A	small EDRK-rich factor 1B///small EDRK-rich factor 1A
205261_at	0.158	0.00539	-3.03638	-2.19791	-4.88306	PGC	progastricsin
230696_at	0.158	0.0054	3.03613	-2.19846	3.59623	ATP2A1-AS1	ATP2A1 antisense RNA 1
215122_at	0.158	0.0054	3.0358	-2.19917	2.99752	TBX6	T-box 6
212282_at	0.158	0.00541	3.0353	-2.20025	2.05935	TMEM97	transmembrane protein 97
223749_at	0.158	0.00541	-3.03512	-2.20063	-3.97939	C1QTNF2	C1q and tumor necrosis factor related protein 2
206279_at	0.158	0.00542	3.03428	-2.20244	3.06048	PRKY	protein kinase, Y-linked, pseudogene
213605_s_at	0.158	0.00542	3.03419	-2.20263	4.0003
200783_s_at	0.158	0.00543	3.03387	-2.20331	3.31715	STMN1	stathmin 1
240256_at	0.158	0.00543	3.03374	-2.2036	4.61493
212840_at	0.158	0.00543	3.03364	-2.20381	1.90119	UBXN7	UBX domain protein 7
1564112_at	0.158	0.00543	3.03338	-2.20436	3.06998	FAM71A	family with sequence similarity 71 member A
211813_x_at	0.158	0.00544	-3.03249	-2.20628	-4.96575	DCN	decorin
205345_at	0.158	0.00545	3.03223	-2.20684	2.56616	BARD1	BRCA1 associated RING domain 1
241895_at	0.158	0.00545	3.03212	-2.20707	4.09066	CYP4F62P	cytochrome P450 family 4 subfamily F member 62, pseudogene
204124_at	0.158	0.00545	-3.0317	-2.20798	-5.8807	SLC34A2	solute carrier family 34 member 2
210256_s_at	0.158	0.00545	-3.03169	-2.20799	-4.00003	PIP5K1A	phosphatidylinositol-4-phosphate 5-kinase type 1 alpha
202284_s_at	0.159	0.00547	-3.03042	-2.21071	-2.86659	CDKN1A	cyclin dependent kinase inhibitor 1A
223335_at	0.159	0.00548	3.02985	-2.21194	1.51853	TMEM69	transmembrane protein 69
213523_at	0.159	0.00548	3.02969	-2.21228	2.43759	CCNE1	cyclin E1
230659_at	0.159	0.00549	-3.02906	-2.21365	-3.2961
232243_at	0.159	0.00549	3.02864	-2.21454	3.4188	MCPH1	microcephalin 1
221829_s_at	0.159	0.00551	3.02783	-2.21627	1.91455	TNPO1	transportin 1
215731_s_at	0.159	0.00551	3.02773	-2.21649	3.57776	MPHOSPH9	M-phase phosphoprotein 9
202237_at	0.159	0.00551	-3.02722	-2.21759	-3.83582	LOC101928916///NNMT	uncharacterized LOC101928916///nicotinamide N-methyltransferase
224856_at	0.159	0.00552	-3.02685	-2.21839	-2.77917	FKBP5	FK506 binding protein 5
203743_s_at	0.159	0.00553	3.02576	-2.22071	1.57858	TDG	thymine DNA glycosylase
210056_at	0.159	0.00554	-3.02546	-2.22136	-4.20765	RND1	Rho family GTPase 1
241352_at	0.159	0.00554	3.0254	-2.2215	3.88661
204485_s_at	0.159	0.00554	3.02522	-2.22188	1.83054	TOM1L1	target of myb1 like 1 membrane trafficking protein
206316_s_at	0.159	0.00554	3.02509	-2.22217	2.98436	KNTC1	kinetochore associated 1
208900_s_at	0.16	0.00555	-3.02438	-2.22369	-2.90028	TOP1	topoisomerase (DNA) I
218458_at	0.161	0.00561	3.02029	-2.23246	1.84835	GMCL1	germ cell-less, spermatogenesis associated 1
201041_s_at	0.161	0.00561	-3.01993	-2.23321	-2.97777	DUSP1	dual specificity phosphatase 1
229771_at	0.161	0.00561	3.01989	-2.2333	2.16064	MAP3K13	mitogen-activated protein kinase kinase kinase 13
204159_at	0.161	0.00561	3.01978	-2.23354	4.24261	CDKN2C	cyclin dependent kinase inhibitor 2C
205176_s_at	0.161	0.00563	3.01898	-2.23525	2.39699	ITGB3BP	integrin subunit beta 3 binding protein
227085_at	0.161	0.00563	3.01877	-2.2357	1.91632	H2AFV	H2A histone family member V
205920_at	0.161	0.00563	-3.01862	-2.23604	-3.76134	SLC6A6	solute carrier family 6 member 6
234316_x_at	0.161	0.00564	3.01815	-2.23705	5.18462	KLK12	kallikrein related peptidase 12
214014_at	0.161	0.00564	-3.01792	-2.23753	-4.15995	CDC42EP2	CDC42 effector protein 2
1564765_at	0.161	0.00564	3.01758	-2.23826	3.64415
205960_at	0.161	0.00565	-3.01733	-2.23878	-4.6224	PDK4	pyruvate dehydrogenase kinase 4
1568873_at	0.161	0.00565	3.0171	-2.23929	2.70253	ZNF519	zinc finger protein 519
243128_at	0.161	0.00565	3.01705	-2.2394	2.17207	ZNF175	zinc finger protein 175
228766_at	0.161	0.00566	-3.01673	-2.24008	-3.34464	CD36	CD36 molecule
237470_at	0.162	0.00567	3.01575	-2.24218	3.30844	DOCK7	dedicator of cytokinesis 7
217246_s_at	0.162	0.00569	-3.01407	-2.24579	-3.76236	DIAPH2	diaphanous related formin 2
1563549_a_at	0.162	0.00569	3.01403	-2.24586	2.48434	ANO8	anoctamin 8
209999_x_at	0.162	0.0057	-3.01343	-2.24715	-3.21798	SOCS1	suppressor of cytokine signaling 1
209849_s_at	0.163	0.00571	3.01279	-2.24852	1.64382	RAD51C	RAD51 paralog C
211547_s_at	0.163	0.00572	-3.01228	-2.2496	-2.52388	PAFAH1B1	platelet activating factor acetylhydrolase 1b regulatory subunit 1
235576_at	0.163	0.00572	3.0118	-2.25065	2.8666	WDR27	WD repeat domain 27
209823_x_at	0.163	0.00573	-3.01142	-2.25146	-4.11169	LOC101060835///HLA-DQB1	HLA class II histocompatibility antigen, DQ beta 1 chain-like///major histocompatibility complex, class II, DQ beta 1
231978_at	0.163	0.00575	3.01028	-2.2539	3.3025	TPCN2	two pore segment channel 2
202330_s_at	0.163	0.00575	3.01023	-2.254	2.37118	UNG	uracil DNA glycosylase
230492_s_at	0.163	0.00575	-3.01014	-2.25419	-2.12355	GPCPD1	glycerophosphocholine phosphodiesterase 1
204489_s_at	0.163	0.00575	-3.00996	-2.25457	-2.95546	CD44	CD44 molecule (Indian blood group)
1557263_s_at	0.163	0.00575	3.00995	-2.2546	3.27955	LOC102724814	uncharacterized LOC102724814
244385_at	0.163	0.00576	3.00934	-2.2559	4.90338	KDM4C	lysine demethylase 4C
231773_at	0.163	0.00577	-3.00859	-2.25752	-4.30208	ANGPTL1	angiopoietin like 1
219134_at	0.163	0.00578	-3.00813	-2.2585	-2.01453	ADGRL4	adhesion G protein-coupled receptor L4
204896_s_at	0.163	0.00578	-3.00812	-2.25852	-4.03521	PTGER4	prostaglandin E receptor 4
203980_at	0.164	0.00578	-3.00753	-2.25978	-5.8537	FABP4	fatty acid binding protein 4
204078_at	0.164	0.00578	3.00753	-2.25978	3.09637	P3H4	prolyl 3-hydroxylase family member 4 (non-enzymatic)
239923_at	0.164	0.00579	3.0071	-2.2607	3.33874
228105_at	0.164	0.00579	3.00695	-2.26102	2.34725
235681_at	0.164	0.0058	3.00667	-2.26163	4.27461
227072_at	0.164	0.00583	3.00458	-2.2661	2.45798	RTTN	rotatin
226075_at	0.164	0.00583	-3.00421	-2.26688	-3.15621	SPSB1	splA/ryanodine receptor domain and SOCS box containing 1
210845_s_at	0.164	0.00583	-3.00417	-2.26697	-2.62326	PLAUR	plasminogen activator, urokinase receptor
208885_at	0.165	0.00584	-3.00331	-2.26879	-3.21385	LCP1	lymphocyte cytosolic protein 1
215370_at	0.165	0.00584	3.00326	-2.26892	2.88619
206461_x_at	0.165	0.00585	-3.00291	-2.26967	-2.55038	MT1H	metallothionein 1H
207286_at	0.165	0.00588	3.00099	-2.27377	2.81625	CEP135	centrosomal protein 135
217489_s_at	0.165	0.00588	-3.00054	-2.27472	-3.82411	IL6R	interleukin 6 receptor
241732_at	0.166	0.00589	2.99981	-2.27629	4.79456
201337_s_at	0.166	0.0059	-2.99969	-2.27654	-2.97	VAMP3	vesicle associated membrane protein 3
1556233_s_at	0.166	0.00591	2.99902	-2.27797	2.63162	KIF6	kinesin family member 6
213341_at	0.166	0.00591	-2.99865	-2.27877	-1.84527	FEM1C	fem-1 homolog C
229305_at	0.166	0.00591	2.99851	-2.27907	2.57328	CENPU	centromere protein U
220459_at	0.166	0.00592	2.99825	-2.27963	2.62983	MCM3AP-AS1	MCM3AP antisense RNA 1
240134_at	0.166	0.00592	2.99787	-2.28044	2.42838
215691_x_at	0.166	0.00593	2.99736	-2.28152	1.80842	HSPB11	heat shock protein family B (small) member 11
218269_at	0.166	0.00593	2.99719	-2.28189	2.06092	DROSHA	drosha ribonuclease III
215447_at	0.167	0.00595	-2.99564	-2.28519	-2.31875
222905_s_at	0.167	0.00596	2.99524	-2.28604	1.68729	TMEM143	transmembrane protein 143
226368_at	0.167	0.00598	-2.99402	-2.28865	-1.93009	CHST11	carbohydrate (chondroitin 4) sulfotransferase 11
1557174_a_at	0.167	0.00599	2.99309	-2.29064	2.12407	IRAK1BP1	interleukin 1 receptor associated kinase 1 binding protein 1
211026_s_at	0.167	0.00599	-2.9929	-2.29105	-2.81354	MGLL	monoglyceride lipase
238455_at	0.167	0.006	-2.99247	-2.29197	-3.10539	PLXDC2	plexin domain containing 2
1553235_at	0.167	0.006	-2.99238	-2.29216	-2.93081	PCDHAC1	protocadherin alpha subfamily C, 1
200671_s_at	0.167	0.00601	-2.99204	-2.29288	-5.71805	SPTBN1	spectrin beta, non-erythrocytic 1
203108_at	0.167	0.00601	-2.99185	-2.29329	-6.02511	GPRC5A	G protein-coupled receptor class C group 5 member A
240406_at	0.167	0.00601	2.99143	-2.29419	3.34292
207704_s_at	0.168	0.00603	-2.99069	-2.29576	-3.96205	GAS7	growth arrest specific 7
209507_at	0.168	0.00604	2.98988	-2.29749	2.12549	RPA3	replication protein A3
214544_s_at	0.168	0.00604	-2.98971	-2.29786	-3.35798	SNAP23	synaptosome associated protein 23
1554952_s_at	0.168	0.00605	-2.98934	-2.29865	-2.97158	NLRP12	NLR family pyrin domain containing 12
231065_at	0.168	0.00605	2.98908	-2.29919	2.79641	PDE6D	phosphodiesterase 6D
1569600_at	0.168	0.00607	2.98766	-2.30223	2.98939	DLEU2	deleted in lymphocytic leukemia 2 (non-protein coding)
244019_at	0.169	0.00608	2.98688	-2.30389	3.21185
211840_s_at	0.169	0.00609	-2.98641	-2.30489	-4.63032	PDE4D	phosphodiesterase 4D
212927_at	0.169	0.00609	2.98634	-2.30505	1.61234	SMC5	structural maintenance of chromosomes 5
1565728_at	0.169	0.00609	2.98617	-2.30541	3.13555	TTC34///LOC284630	tetratricopeptide repeat domain 34///uncharacterized LOC284630
1554574_a_at	0.169	0.00609	-2.98603	-2.3057	-2.27422	CYB5R3	cytochrome b5 reductase 3
206034_at	0.169	0.0061	-2.98584	-2.3061	-2.37994	SERPINB8	serpin family B member 8
243224_at	0.169	0.0061	2.98568	-2.30646	3.83265	LOC100506302	uncharacterized LOC100506302
209657_s_at	0.169	0.0061	2.98559	-2.30664	2.46494	HSF2	heat shock transcription factor 2
214634_at	0.169	0.00611	2.98517	-2.30755	2.2222	HIST1H4I	histone cluster 1, H4i
240739_at	0.169	0.00611	-2.98493	-2.30804	-2.99505
1555725_a_at	0.169	0.00611	-2.98486	-2.30821	-4.23507	RGS5	regulator of G-protein signaling 5
225193_at	0.169	0.00612	2.98445	-2.30907	2.79502	CCAR2	cell cycle and apoptosis regulator 2
204464_s_at	0.169	0.00612	-2.98424	-2.30953	-2.44136	EDNRA	endothelin receptor type A
230998_at	0.169	0.00613	2.98366	-2.31077	2.39466	CBX3	chromobox 3
241762_at	0.169	0.00613	2.98362	-2.31085	3.5963	FBXO32	F-box protein 32
230556_at	0.169	0.00615	2.98252	-2.3132	1.90722	IMMP1L	inner mitochondrial membrane peptidase subunit 1
44822_s_at	0.169	0.00615	2.9824	-2.31344	2.1582	MIER2	MIER family member 2
230575_at	0.169	0.00615	2.98228	-2.31369	1.64023	MSRB2	methionine sulfoxide reductase B2
1553292_s_at	0.169	0.00616	2.98169	-2.31496	3.26515	SGK494	uncharacterized serine/threonine-protein kinase SgK494
210461_s_at	0.169	0.00616	-2.98159	-2.31516	-2.66025	ABLIM1	actin binding LIM protein 1
205283_at	0.169	0.00616	2.98127	-2.31585	1.47711	FKTN	fukutin
1554690_a_at	0.169	0.00617	-2.98108	-2.31627	-4.3712	TACC1	transforming acidic coiled-coil containing protein 1
226520_at	0.17	0.00618	2.98005	-2.31845	1.78011	LCOR	ligand dependent nuclear receptor corepressor
232835_at	0.17	0.00619	2.97959	-2.31944	2.41663
227101_at	0.17	0.00619	-2.97943	-2.31978	-2.29036	ZNF800	zinc finger protein 800
1557905_s_at	0.17	0.00619	-2.97927	-2.32012	-3.44469	CD44	CD44 molecule (Indian blood group)
230706_s_at	0.17	0.0062	2.9788	-2.32111	4.19843	CAMK2N2	calcium/calmodulin dependent protein kinase II inhibitor 2
201536_at	0.17	0.00621	-2.97836	-2.32205	-1.80214	DUSP3	dual specificity phosphatase 3
[truncated: 52,677 more rows]

## Sheet: GSE60052
GSE60052，samples data from Supplementary files（.TSV），analysized by R packages “limma”.
adj.P.Val	P.Value	t	B	logFC	Gene symbol
1.38132e-10	3.67743e-15	9.58131	23.6795	3.75679	SNAP25
1.38132e-10	5.40306e-15	-9.49856	23.3193	-4.37513	AGER
2.08904e-09	1.2257e-13	-8.82805	20.3921	-4.31265	EPAS1
2.8311e-09	2.21478e-13	8.70097	19.8364	3.82573	MANEAL
1.32662e-08	1.29728e-12	-8.32082	18.1746	-2.79616	EMP2
2.18546e-08	2.56454e-12	-8.17396	17.5334	-5.80775	RP11-114H24.5
2.28052e-08	3.12211e-12	-8.13152	17.3483	-6.26852	HBA2
3.99783e-08	6.25504e-12	-7.98145	16.6941	-3.33741	NFKBIA
5.68627e-08	1.00089e-11	-7.87974	16.2515	-2.91447	ABCA3
5.88148e-08	1.15028e-11	-7.84961	16.1205	-4.17853	CA4
6.12965e-08	1.31869e-11	-7.82001	15.9918	-3.14739	NOTCH4
7.08411e-08	1.66258e-11	-7.76976	15.7735	-4.02577	MRC1L1
1.03213e-07	2.62417e-11	-7.67067	15.3435	-5.71207	PGC
1.17765e-07	3.22448e-11	-7.62588	15.1494	-3.49835	VWF
1.19252e-07	3.49843e-11	-7.60814	15.0726	-2.35059	SPTBN1
1.19945e-07	3.85306e-11	-7.58712	14.9816	-5.98582	HBA1
1.19945e-07	3.98792e-11	7.57963	14.9492	3.73202	POLQ
1.51757e-07	5.3424e-11	-7.51593	14.6737	-2.50553	AKAP13
2.73421e-07	1.01602e-10	-7.37555	14.0679	-3.88309	DLC1
3.38566e-07	1.32431e-10	-7.31753	13.8181	-7.53351	SFTPC
3.6862e-07	1.51396e-10	-7.2882	13.6919	-4.38901	ADRB2
3.92875e-07	1.69041e-10	-7.26402	13.588	-3.97455	PTPRB
4.08507e-07	1.83756e-10	-7.2457	13.5093	-3.81509	RP11-475O23.2
4.37216e-07	2.05222e-10	-7.22144	13.4052	-4.00232	SHROOM4
6.53409e-07	3.19478e-10	-7.12409	12.988	-4.8343	CAV1
6.76171e-07	3.43831e-10	7.1079	12.9187	2.6973	CCNF
7.51679e-07	3.96928e-10	-7.07623	12.7833	-2.82507	DUOX1
9.02073e-07	4.93987e-10	-7.02794	12.5771	-1.93115	DENND3
1.12849e-06	6.40048e-10	-6.97065	12.3329	-2.34132	TENC1
1.30221e-06	7.64043e-10	-6.93142	12.166	-5.33471	CXCL2
1.30842e-06	7.93279e-10	-6.9231	12.1306	-4.9745	ICAM1
1.34597e-06	8.42365e-10	-6.90978	12.074	-3.13238	SYNE1
1.42705e-06	9.21022e-10	6.88997	11.9898	3.65317	CHEK1
1.72299e-06	1.14572e-09	-6.84147	11.784	-4.3348	CLDN18
1.75671e-06	1.22584e-09	-6.82643	11.7203	-3.26868	PER1
1.75671e-06	1.23686e-09	-6.82444	11.7118	-1.7307	ANKS1A
1.772e-06	1.28228e-09	6.81642	11.6778	2.82321	GINS4
2.34263e-06	1.74102e-09	6.74826	11.3895	2.88191	MCM2
2.36117e-06	1.82719e-09	-6.73747	11.344	-2.35495	LDLR
2.36117e-06	1.84715e-09	-6.73505	11.3338	-3.91348	A2M
2.40974e-06	1.93978e-09	-6.72412	11.2876	-4.78329	BTNL9
2.40974e-06	1.97941e-09	-6.7196	11.2686	-3.74765	ITLN2
2.49806e-06	2.11105e-09	-6.70521	11.2079	-2.44499	LMNA
2.49806e-06	2.14967e-09	-6.70116	11.1908	-4.92714	FAM107A
2.88118e-06	2.5357e-09	6.66421	11.0351	1.66282	NUP155
3.08875e-06	2.7788e-09	-6.6437	10.9488	-2.05952	MRC1
3.12822e-06	2.87548e-09	-6.63604	10.9166	-4.56992	CSRNP1
3.65398e-06	3.43023e-09	-6.59646	10.7503	-4.47865	RGCC
3.83808e-06	3.70198e-09	-6.57933	10.6785	-2.73522	RHOB
3.83808e-06	3.80184e-09	-6.57335	10.6534	-3.79093	CLEC3B
3.83808e-06	4.00239e-09	-6.56179	10.6049	-2.31816	TACC1
3.83808e-06	4.01e-09	6.56137	10.6031	2.3128	ARL6IP6
3.83808e-06	4.02878e-09	6.56032	10.5987	1.59136	DNMT3A
3.83808e-06	4.05344e-09	6.55894	10.593	2.11018	CCDC64
3.86313e-06	4.15896e-09	-6.55316	10.5688	-3.694	TGFBR2
3.86313e-06	4.231e-09	-6.5493	10.5526	-1.74137	NDST1
3.97762e-06	4.43419e-09	-6.53874	10.5084	-4.94327	SLC34A2
4.23838e-06	4.84721e-09	-6.51869	10.4244	-1.86806	RHOBTB2
4.23838e-06	4.89066e-09	-6.51667	10.416	-5.68098	HBB
4.33245e-06	5.08439e-09	6.50792	10.3794	3.99417	ECE2
4.33245e-06	5.16867e-09	-6.50421	10.3639	-2.62119	RP11-864I4.3
4.3632e-06	5.34888e-09	-6.49649	10.3316	-4.1524	FIGF
4.3632e-06	5.37602e-09	6.49534	10.3268	2.55903	FAM40B
4.38945e-06	5.49422e-09	-6.49044	10.3063	-4.90052	GPRC5A
4.40369e-06	5.75851e-09	-6.47984	10.2621	-3.61944	CTC-558O2.2
4.40369e-06	5.81021e-09	-6.47782	10.2537	-2.51939	PDZD2
4.40369e-06	5.81121e-09	6.47778	10.2535	3.93532	ST18
4.40369e-06	5.90089e-09	6.47432	10.2391	3.73287	KCNG3
4.40369e-06	6.05303e-09	-6.46858	10.2151	-3.87779	AHNAK
4.40369e-06	6.07074e-09	6.46792	10.2123	3.82035	NEK2
4.40369e-06	6.19583e-09	6.46331	10.1931	2.85336	CENPK
4.40369e-06	6.2718e-09	-6.46056	10.1816	-2.36569	VCL
4.40369e-06	6.28717e-09	-6.46	10.1793	-4.9086	SDPR
4.49488e-06	6.50527e-09	-6.4523	10.1472	-2.71613	MUC1
4.89527e-06	7.18048e-09	-6.42997	10.0541	-4.3886	NAPSA
4.91851e-06	7.31077e-09	6.4259	10.0372	3.55563	HIST1H3I
5.19181e-06	7.81853e-09	-6.4107	9.9739	-4.49069	EDN1
5.2745e-06	8.04622e-09	-6.4042	9.94685	-2.27957	TMBIM1
5.28762e-06	8.16964e-09	6.40075	9.9325	3.42046	RP11-110I1.12
5.41855e-06	8.47792e-09	6.39236	9.89761	2.90055	RRM2
5.57191e-06	8.93203e-09	-6.38053	9.84844	-0.746559	HMGB1P3
5.57191e-06	8.9358e-09	-6.38044	9.84804	-4.3659	SUSD2
5.63557e-06	9.38652e-09	-6.36928	9.80168	-4.09989	LRRK2
5.63557e-06	9.43105e-09	-6.3682	9.79722	-3.65811	DUSP1
5.63557e-06	9.43559e-09	-6.36809	9.79677	-3.90945	ACVRL1
5.63557e-06	9.47876e-09	-6.36706	9.79247	-3.72777	RP1-127D3.4
5.92215e-06	1.00766e-08	-6.35317	9.73484	-4.80703	SFTPD
6.10122e-06	1.05006e-08	-6.34381	9.69601	-3.15399	IL4R
6.14049e-06	1.06883e-08	-6.33979	9.67932	-2.49257	RPS20P31
6.59334e-06	1.16055e-08	6.32107	9.60175	3.29792	MFI2
6.91847e-06	1.23131e-08	-6.30761	9.546	-5.52659	PLA2G4F
7.43192e-06	1.35156e-08	6.28639	9.45822	3.33911	GPR137C
7.43192e-06	1.35176e-08	-6.28636	9.45808	-3.30799	C10orf10
7.8248e-06	1.43852e-08	6.27218	9.39948	1.56638	MSI2
8.06457e-06	1.49838e-08	-6.26289	9.36108	-2.20771	RPL39P
8.11267e-06	1.53352e-08	6.2576	9.33924	1.46221	EXOSC2
8.11267e-06	1.53905e-08	6.25678	9.33585	4.24878	RP11-566K11.2
8.41031e-06	1.61196e-08	-6.24621	9.29225	-6.83414	SFTPA2
8.45245e-06	1.64911e-08	-6.24101	9.27079	-4.89584	CSF3
8.45245e-06	1.6531e-08	6.24046	9.26851	3.48746	E2F2
9.01117e-06	1.79043e-08	-6.22223	9.19335	-3.62996	TNS1
9.01117e-06	1.79762e-08	-6.22131	9.18957	-2.40441	CPM
9.43557e-06	1.90073e-08	-6.20856	9.13704	-1.51659	CFLAR
9.49631e-06	1.93154e-08	-6.20488	9.12189	-6.69238	SFTPA1
9.53634e-06	1.95833e-08	-6.20173	9.10892	-3.6177	ITPKC
9.55101e-06	1.98003e-08	-6.1992	9.09854	-4.64283	MSLN
9.77101e-06	2.04474e-08	-6.19184	9.06825	-4.03093	GPR116
1.02298e-05	2.16077e-08	-6.1792	9.01627	-3.45769	NEDD9
1.02903e-05	2.19367e-08	-6.17574	9.00204	-4.10862	ADRB1
1.04735e-05	2.26728e-08	-6.16818	8.97096	-4.35836	SDR16C5
1.04735e-05	2.27368e-08	-6.16753	8.96831	-3.42913	RP11-446J8.1
1.08303e-05	2.37842e-08	-6.1572	8.92589	-3.88226	CDH5
1.08303e-05	2.39351e-08	-6.15575	8.91994	-3.27257	COL4A3
1.12782e-05	2.52599e-08	-6.14339	8.86921	-4.38555	GPIHBP1
1.12782e-05	2.53806e-08	-6.14229	8.86472	-5.06658	FOSB
1.12782e-05	2.55867e-08	-6.14044	8.8571	-5.09867	CYP4B1
1.14733e-05	2.62536e-08	-6.13453	8.83287	-3.81888	PAPSS2
1.16595e-05	2.69078e-08	-6.12888	8.8097	-1.37081	RP11-346M5.3
1.21892e-05	2.8486e-08	-6.11578	8.75603	-2.73176	ITGA5
1.21892e-05	2.86071e-08	6.1148	8.75204	1.89129	ZNF557
1.25949e-05	2.98825e-08	-6.10477	8.71097	-3.84643	PEBP4
1.25949e-05	3.00518e-08	-6.10347	8.70565	-3.61444	CD93
1.29917e-05	3.12526e-08	-6.09446	8.66876	-1.18857	WWC3
1.33623e-05	3.24056e-08	-6.08611	8.63465	-2.30486	MYO1C
1.36522e-05	3.33757e-08	-6.07932	8.60688	-2.21532	PPP1R15A
1.38912e-05	3.42316e-08	6.07349	8.58304	2.05523	TACC3
1.43515e-05	3.56765e-08	-6.06396	8.54411	-3.544	RP11-325F22.5
1.43515e-05	3.59271e-08	6.06234	8.53752	3.79188	CDCA8
1.46826e-05	3.70432e-08	-6.05529	8.50872	-1.78841	AC073850.6
1.49616e-05	3.80396e-08	6.04916	8.48373	2.46662	CDKN2A
1.5207e-05	3.8961e-08	-6.04364	8.4612	-2.42631	KIF1C
1.56915e-05	4.05092e-08	6.03464	8.42452	4.79053	RALYL
1.59395e-05	4.14613e-08	-6.02927	8.40265	-4.32952	RNASE1
1.64665e-05	4.31542e-08	-6.02003	8.36498	-3.96403	ZFP36
1.65089e-05	4.35881e-08	-6.01771	8.35556	-3.08802	KIAA1462
1.67413e-05	4.4529e-08	-6.01277	8.33546	-4.66051	AOC3
1.73801e-05	4.66918e-08	-6.0018	8.29082	-3.49137	RP11-88L24.4
1.73801e-05	4.69079e-08	-6.00073	8.28647	-3.56895	ARHGAP31
1.76988e-05	4.82651e-08	5.99413	8.25963	2.30972	SGK196
1.76988e-05	4.84604e-08	5.9932	8.25583	2.63108	SIX4
1.80252e-05	4.97067e-08	-5.98732	8.23193	-4.39238	MARCO
1.88832e-05	5.24422e-08	-5.9749	8.18151	-4.39588	SCEL
1.91512e-05	5.35609e-08	5.97001	8.16164	2.52971	UHRF1
1.92854e-05	5.44197e-08	-5.96632	8.14667	-3.47231	MMP19
1.92854e-05	5.46905e-08	-5.96517	8.142	-4.54886	LGI3
1.94905e-05	5.56533e-08	-5.96112	8.12558	-4.73781	TMPRSS2
1.98683e-05	5.7142e-08	5.955	8.10073	1.61172	SLC1A4
1.98683e-05	5.75796e-08	-5.95323	8.09355	-4.02144	SLC39A8
1.98683e-05	5.78983e-08	-5.95195	8.08836	-2.96358	WWC2
1.98683e-05	5.82863e-08	-5.9504	8.08207	-2.85607	SHANK3
2.02278e-05	5.97683e-08	5.94457	8.05844	1.73573	DLG3
2.02278e-05	6.01323e-08	-5.94316	8.05273	-2.99505	CTSH
2.02331e-05	6.05438e-08	-5.94157	8.04631	-1.40538	TLN1
2.05153e-05	6.17895e-08	-5.93684	8.02715	-3.06781	OR5P1P
2.06723e-05	6.26666e-08	-5.93357	8.01388	-2.62075	RAB11FIP1
2.10554e-05	6.42912e-08	-5.92762	7.9898	-2.95613	TNFAIP3
2.10554e-05	6.47769e-08	-5.92587	7.98272	-5.37569	SCGB1A1
2.10554e-05	6.50632e-08	-5.92484	7.97857	-2.56571	KLF6
2.10625e-05	6.57375e-08	5.92245	7.96886	2.20316	EZH2
2.10625e-05	6.59092e-08	5.92184	7.96641	4.70872	TMEM63C
2.12895e-05	6.70359e-08	-5.9179	7.95046	-4.10957	CYP4Z2P
2.15403e-05	6.8247e-08	-5.91373	7.93361	-1.87952	LRP10
2.16517e-05	6.90232e-08	-5.9111	7.92297	-3.4391	GPX3
2.27492e-05	7.2967e-08	5.89817	7.87069	3.29627	SLCO5A1
2.31532e-05	7.47155e-08	5.89265	7.84841	2.30246	CDK5R1
2.35207e-05	7.63614e-08	-5.88758	7.82791	-2.1276	ACSL1
2.51684e-05	8.22029e-08	-5.87039	7.75856	-3.81863	S1PR1
2.54213e-05	8.35263e-08	-5.86666	7.74354	-4.18636	UPK3B
2.60317e-05	8.60409e-08	-5.85974	7.71563	-3.57074	CLEC14A
2.60533e-05	8.66218e-08	-5.85817	7.7093	-3.1063	DUSP6
2.60583e-05	8.71482e-08	5.85676	7.7036	2.68453	BRI3BP
2.69502e-05	9.06578e-08	-5.84753	7.66646	-2.50757	CAT
2.74105e-05	9.27425e-08	-5.84222	7.64507	-3.33289	LAMP3
2.7618e-05	9.44187e-08	-5.83804	7.62823	-3.55747	TIMP3
2.7618e-05	9.4525e-08	5.83777	7.62717	1.77943	ZNF417
2.95672e-05	1.01774e-07	-5.82049	7.55766	-2.61482	CRISPLD2
2.98345e-05	1.03278e-07	-5.81706	7.54387	-3.99091	TNXB
3.00835e-05	1.04728e-07	-5.81379	7.53075	-2.27048	IMPDH1P10
3.03988e-05	1.0642e-07	-5.81004	7.51568	-1.84689	ZNF331
3.04755e-05	1.07285e-07	-5.80814	7.50807	-2.54028	RBMS2
3.05977e-05	1.08314e-07	-5.80591	7.49909	-2.53192	ENG
3.13522e-05	1.11846e-07	-5.79839	7.46891	-2.70576	SYNPO
3.13522e-05	1.12211e-07	-5.79763	7.46585	-2.64961	ADAMTSL4
3.14747e-05	1.13265e-07	5.79543	7.45705	2.10241	C11orf80
3.18291e-05	1.15163e-07	5.79154	7.44142	2.07694	PPP1R3E
3.1853e-05	1.15872e-07	-5.7901	7.43565	-3.55224	SOCS3
3.18837e-05	1.16607e-07	-5.78861	7.4297	-3.69675	STX11
3.19004e-05	1.17904e-07	-5.78602	7.4193	-3.43966	FOS
3.19004e-05	1.17916e-07	-5.786	7.4192	-2.24395	RP11-59N23.3
3.21867e-05	1.20138e-07	-5.78162	7.40165	-3.68998	SLC19A3
3.21867e-05	1.20233e-07	-5.78143	7.4009	-3.20525	RP11-664I21.5
3.28457e-05	1.23338e-07	-5.77545	7.37693	-1.58665	TNKS1BP1
3.49723e-05	1.32007e-07	-5.7595	7.31305	-2.4955	RP11-429A24.4
3.52048e-05	1.33573e-07	-5.75672	7.30196	-2.24553	TMEM2
3.55429e-05	1.35551e-07	5.75327	7.28814	3.2485	RP11-923I11.1
3.55946e-05	1.36444e-07	-5.75173	7.28197	-3.14356	EHD2
3.56793e-05	1.37467e-07	-5.74997	7.27495	-1.49353	AREG
3.64076e-05	1.41111e-07	-5.74382	7.25034	-1.63721	RP1-278C19.3
3.64076e-05	1.41697e-07	5.74284	7.24645	2.41774	C15orf42
3.65305e-05	1.44653e-07	-5.73798	7.22704	-3.92958	ANKRD29
3.65305e-05	1.44988e-07	-5.73744	7.22486	-2.19164	FOSL2
3.65305e-05	1.45019e-07	-5.73739	7.22466	-1.91837	TJP1
3.65305e-05	1.45033e-07	-5.73737	7.22457	-3.18136	C19orf33
3.74087e-05	1.49278e-07	-5.73058	7.19744	-1.88112	RPS6KA2
3.74087e-05	1.50686e-07	5.72837	7.18862	3.54744	BAI2
3.74087e-05	1.50715e-07	-5.72832	7.18844	-3.76032	SFTA2
3.75546e-05	1.52037e-07	-5.72626	7.18023	-3.48136	SERPING1
3.77416e-05	1.53532e-07	-5.72396	7.17103	-2.62356	UTRN
3.7892e-05	1.54885e-07	-5.72189	7.16278	-4.30424	CES1
3.8297e-05	1.5729e-07	-5.71826	7.14829	-1.71826	PXN
3.84549e-05	1.5869e-07	-5.71617	7.13996	-3.38819	HLA-E
3.85042e-05	1.60281e-07	-5.71382	7.13058	-2.88883	SDC4
3.85042e-05	1.604e-07	-5.71365	7.12989	-2.08383	LMO7
3.92483e-05	1.64267e-07	-5.70803	7.10749	-1.35513	GNAI2
4.05986e-05	1.70713e-07	-5.69895	7.07131	-4.60522	ADH1B
4.1308e-05	1.75142e-07	-5.69291	7.04723	-3.11015	CLIC3
4.1308e-05	1.75311e-07	-5.69268	7.04632	-2.65861	SPRY4
4.21932e-05	1.79927e-07	5.68654	7.02189	2.39866	MRTO4
4.21932e-05	1.80718e-07	-5.68551	7.01777	-3.62064	STEAP4
4.35956e-05	1.87577e-07	-5.67671	6.98275	-3.50382	AQP1
4.48439e-05	1.94306e-07	-5.66838	6.94962	-1.83497	POLR3H
4.48439e-05	1.94703e-07	5.6679	6.94771	1.79026	BCYRN1
4.51707e-05	1.97005e-07	-5.66512	6.93666	-4.0539	MFAP4
4.86863e-05	2.1329e-07	-5.64632	6.86201	-2.74187	PTPRM
4.92882e-05	2.16891e-07	-5.64235	6.84628	-4.04385	RP11-88L24.1
4.93926e-05	2.18316e-07	-5.6408	6.84012	-3.64356	ESAM
5.14641e-05	2.28479e-07	5.63002	6.79737	3.77329	SRRM4
5.15327e-05	2.29791e-07	-5.62866	6.79199	-4.2438	RP11-46C24.8
5.22286e-05	2.33916e-07	5.62444	6.77527	1.60782	KNTC1
5.33297e-05	2.3989e-07	-5.61846	6.75157	-4.76502	CTD-2531D15.4
5.47219e-05	2.47334e-07	-5.61121	6.72285	-3.33239	TGM2
5.47219e-05	2.48293e-07	-5.61029	6.71922	-2.52753	GAPDHP59
5.51363e-05	2.51252e-07	-5.60748	6.70809	-1.76175	ANXA11
5.51448e-05	2.52526e-07	5.60627	6.70334	3.68599	CDHR2
5.51448e-05	2.53447e-07	-5.60541	6.69991	-4.85096	IL1RL1
5.51794e-05	2.54686e-07	-5.60425	6.69533	-2.67603	PIEZO1
5.68415e-05	2.63469e-07	-5.5962	6.66348	-2.68859	PSORS1C3
5.68628e-05	2.64866e-07	-5.59494	6.65851	-2.36374	RPS26P21
5.68628e-05	2.65792e-07	-5.59411	6.65523	-1.67878	MACF1
5.70271e-05	2.67675e-07	-5.59243	6.6486	-2.96025	HEG1
5.80945e-05	2.73822e-07	5.58703	6.62727	2.9367	BRSK1
5.82327e-05	2.7675e-07	-5.5845	6.61728	-3.63584	RRAS
5.82327e-05	2.76751e-07	-5.5845	6.61727	-4.29514	FOLR1
5.83973e-05	2.78675e-07	-5.58285	6.61076	-3.21411	MYADM
5.85751e-05	2.80669e-07	-5.58116	6.60406	-1.80444	EDEM1
5.87616e-05	2.82712e-07	-5.57943	6.59725	-2.75805	RP11-27M24.2
5.88824e-05	2.84445e-07	-5.57798	6.59151	-3.41316	FAM189A2
5.91164e-05	2.8755e-07	-5.57539	6.58131	-4.39769	FMO2
5.91164e-05	2.87888e-07	-5.57511	6.58021	-4.17644	SLCO2A1
6.03611e-05	2.9513e-07	5.5692	6.55687	3.70506	C2orf48
6.23347e-05	3.06063e-07	-5.56053	6.5227	-3.69281	RP11-76C10.5
6.23347e-05	3.07217e-07	-5.55964	6.51916	-0.995966	VPS13D
6.28899e-05	3.11184e-07	5.55658	6.50711	1.43242	MMS22L
6.37514e-05	3.16963e-07	5.55219	6.48983	2.22063	NCAPG2
6.37514e-05	3.19098e-07	-5.55059	6.48352	-3.70521	SFTA1P
6.37514e-05	3.19187e-07	-5.55053	6.48326	-2.82012	TBX2
6.40724e-05	3.22047e-07	5.5484	6.47488	2.04721	ZNF713
6.50923e-05	3.28447e-07	-5.5437	6.4564	-3.33249	FPR1
6.55102e-05	3.31837e-07	-5.54125	6.44675	-2.25902	LAMB1
6.6167e-05	3.36458e-07	-5.53795	6.43376	-1.90498	DUSP3
6.75515e-05	3.44819e-07	5.53209	6.41071	3.30882	CDKN2C
6.90567e-05	3.53853e-07	-5.52592	6.38642	-4.57496	TCF21
7.01295e-05	3.60722e-07	5.52132	6.36836	1.83211	CEP78
7.28315e-05	3.76044e-07	-5.51138	6.3293	-1.55448	VPS37B
7.4433e-05	3.85881e-07	-5.5052	6.30505	-3.47855	SGMS2
7.4433e-05	3.87224e-07	-5.50437	6.30178	-3.70381	VIPR1
7.50371e-05	3.93364e-07	5.5006	6.28701	3.02427	MARCKSL1
7.50371e-05	3.95694e-07	-5.49919	6.28147	-3.76836	ZBTB16
7.50371e-05	3.96065e-07	5.49897	6.28059	2.43548	SYT11
7.50371e-05	3.96238e-07	-5.49886	6.28018	-3.89224	CSF3R
7.51065e-05	3.98073e-07	-5.49776	6.27584	-1.47293	USP54
8.33728e-05	4.43516e-07	-5.47185	6.17434	-3.2908	PTRF
8.55954e-05	4.57013e-07	5.46466	6.1462	4.01222	HES6
8.76997e-05	4.69964e-07	5.45795	6.11996	2.97927	OCIAD2
8.77022e-05	4.71693e-07	5.45707	6.11652	2.58463	MAPK8IP2
8.77252e-05	4.73997e-07	-5.4559	6.11194	-1.78421	MKNK2
8.77252e-05	4.75247e-07	-5.45526	6.10947	-1.91471	ABCA1
9.01345e-05	4.90063e-07	5.44789	6.08065	1.88401	LMNB2
9.19451e-05	5.02614e-07	-5.44181	6.05691	-1.88226	RP11-494M8.1
9.19451e-05	5.03503e-07	-5.44138	6.05525	-3.68009	RP11-613D13.8
9.22765e-05	5.07123e-07	-5.43966	6.04853	-2.57063	NPC2
9.31191e-05	5.16639e-07	5.43519	6.03108	2.08858	GPT2
9.31191e-05	5.17023e-07	-5.43501	6.03038	-3.70616	KLF2
9.31191e-05	5.17217e-07	-5.43492	6.03003	-3.76119	CD97
9.31224e-05	5.19057e-07	-5.43407	6.0267	-1.29971	TOB2
9.46213e-05	5.29262e-07	-5.42938	6.00842	-3.02692	RP11-27M24.1
9.46492e-05	5.31555e-07	-5.42834	6.00436	-3.94364	FOXF1
9.46492e-05	5.3312e-07	5.42763	6.0016	2.77206	MSI1
9.46829e-05	5.35162e-07	5.42671	5.99802	4.08452	TRIM9
9.53557e-05	5.40829e-07	-5.42418	5.98813	-4.57504	C4BPA
9.54663e-05	5.43324e-07	-5.42307	5.98381	-2.85976	GGTLC1
9.62578e-05	5.49711e-07	-5.42025	5.97284	-3.94329	FGFR4
9.6898e-05	5.56037e-07	5.4175	5.9621	1.88313	FZD3
9.6898e-05	5.57157e-07	-5.41701	5.96021	-3.09014	RP11-54A4.2
9.80957e-05	5.65962e-07	-5.41323	5.9455	-4.26996	TBX4
9.82912e-05	5.69013e-07	-5.41194	5.94045	-2.97362	SH3D19
0.000101284	5.88317e-07	-5.4039	5.90914	-4.24791	SERPINA1
0.000102951	6.02371e-07	-5.3982	5.88699	-2.44602	ITPRIP
0.000102951	6.03807e-07	5.39763	5.88475	2.50518	GMNN
0.000102951	6.06373e-07	-5.3966	5.88077	-2.5471	MMP28
0.000102951	6.0789e-07	-5.396	5.87843	-4.69983	AC008537.2
0.000102951	6.08068e-07	-5.39593	5.87815	-3.12537	DRAM1
0.000103175	6.13031e-07	-5.39397	5.87053	-3.83841	LIMS2
0.000103175	6.13428e-07	-5.39381	5.86992	-3.93302	HOPX
0.000106845	6.38752e-07	-5.38404	5.83196	-3.05115	PDZK1IP1
0.000106845	6.3943e-07	5.38379	5.83096	2.49729	RFC2
0.000107694	6.4857e-07	-5.38036	5.81765	-3.92146	RP11-286E11.1
0.000107694	6.48722e-07	-5.3803	5.81743	-2.74117	C11orf9
0.000108709	6.584e-07	-5.37672	5.80353	-1.65052	LRP1
0.000108709	6.59088e-07	5.37647	5.80255	3.5563	MFI2-AS1
0.000109511	6.6609e-07	-5.37392	5.79264	-2.40575	TTN
0.000110814	6.76182e-07	-5.37028	5.77853	-3.73673	ADAMTS8
0.000113468	7.00493e-07	-5.36174	5.74539	-2.40158	DOCK6
0.000113468	7.00922e-07	-5.36159	5.74481	-1.17115	PDXK
0.000113468	7.0107e-07	-5.36154	5.74462	-2.18157	PDLIM1
0.000113468	7.01252e-07	-5.36147	5.74437	-2.6075	ELN
0.000118068	7.31994e-07	5.35109	5.70412	0.970596	XPO5
0.000119127	7.40886e-07	-5.34816	5.69279	-3.90346	CX3CL1
0.00011958	7.4656e-07	-5.34631	5.68564	-3.2459	TNNC1
0.00011958	7.48383e-07	5.34572	5.68335	2.82621	EXTL3-AS1
0.000120416	7.55969e-07	-5.34328	5.67389	-3.63089	RP11-290F20.3
0.000121128	7.65628e-07	-5.3402	5.66198	-2.56599	SERPINB6
0.000121128	7.66905e-07	-5.3398	5.66042	-3.96835	CLIC5
0.000121128	7.67546e-07	-5.3396	5.65963	-5.08861	ROS1
0.000121266	7.70793e-07	-5.33857	5.65567	-1.32138	ERGIC1
0.000122834	7.8406e-07	5.33443	5.63966	1.98519	MCM4
0.000122834	7.88611e-07	5.33303	5.63424	3.25499	DTX1
0.000122834	7.92438e-07	5.33186	5.62969	2.86431	MEX3B
0.000122834	7.9261e-07	5.3318	5.62949	3.72938	CAMK2N2
0.000122834	7.94599e-07	5.3312	5.62714	1.23995	DHDDS
0.000122834	7.96243e-07	-5.33069	5.6252	-4.03018	FBLN5
0.000122834	7.97579e-07	-5.33029	5.62363	-3.61797	RP3-510L9.1
0.000123328	8.03195e-07	-5.32859	5.61705	-3.22101	KLF9
0.00012385	8.10441e-07	-5.32641	5.60862	-4.00436	TPSAB1
0.00012385	8.11437e-07	5.32611	5.60747	3.60024	RP11-26M5.3
0.000123905	8.14223e-07	-5.32528	5.60426	-2.86569	JDP2
0.000123984	8.17169e-07	5.3244	5.60087	2.34736	HELLS
0.000124334	8.21905e-07	5.323	5.59545	1.81629	SOX4
0.000128847	8.54679e-07	-5.3135	5.55878	-4.13273	MAOA
0.000128847	8.58833e-07	-5.31232	5.55423	-3.34186	F2RL3
0.000128847	8.59302e-07	5.31219	5.55372	1.939	ZFP30
0.000128963	8.63821e-07	-5.31092	5.5488	-1.74599	ITGA3
0.000128963	8.65117e-07	-5.31055	5.54739	-1.50733	PEAK1
0.000130568	8.78436e-07	-5.30684	5.53306	-3.8091	EDNRB
0.000131506	8.90777e-07	-5.30345	5.51998	-1.32567	TTC28
0.000131506	8.91392e-07	-5.30328	5.51933	-3.16585	ABI3BP
0.000131506	8.92463e-07	-5.30299	5.51821	-3.63521	NTN4
0.000133204	9.08136e-07	-5.29875	5.50188	-2.1813	EGFR
0.000133204	9.11847e-07	-5.29776	5.49806	-2.77613	AC058791.2
0.000133204	9.13264e-07	-5.29738	5.4966	-1.57683	C1orf198
0.000133204	9.14406e-07	5.29708	5.49543	1.73704	PNMA1
0.00013562	9.33649e-07	5.29201	5.4759	1.55554	SUZ12P1
0.000135844	9.37841e-07	5.29092	5.4717	1.23951	CAMSAP1
0.000136697	9.4641e-07	5.28871	5.46317	4.36813	SLC6A17
0.000139787	9.70534e-07	-5.28258	5.43957	-2.85515	AHR
0.000142006	9.88718e-07	-5.27806	5.42216	-4.08715	PRX
0.00014245	9.94595e-07	-5.27661	5.41661	-1.44617	LIMD1
0.000142918	1.00066e-06	5.27513	5.41091	2.82103	CPT1C
0.000144558	1.01542e-06	-5.27156	5.39718	-2.84936	YAP1
0.000144558	1.02015e-06	-5.27043	5.39283	-3.67449	VSIG4
0.000144558	1.02062e-06	5.27032	5.39239	3.19217	2019-09-03
0.000146687	1.03853e-06	-5.26607	5.37608	-2.82188	WNT3A
0.000150662	1.06961e-06	-5.25888	5.34844	-2.70168	ITPR1
0.000151837	1.08092e-06	-5.25631	5.33857	-3.41437	CYBRD1
0.000152689	1.09043e-06	5.25417	5.33036	3.36869	CDC20
0.000152689	1.09296e-06	-5.25361	5.32819	-2.28632	CSPG4
0.000154138	1.10635e-06	5.25063	5.31678	3.43322	SIX1
0.000155161	1.11672e-06	-5.24835	5.30803	-3.66318	RAMP3
0.000157509	1.1367e-06	-5.24402	5.2914	-3.04993	GALNTL4
0.000158562	1.15038e-06	5.2411	5.2802	0.995012	PPHLN1
0.000158562	1.153e-06	-5.24054	5.27806	-3.15174	ALDH2
0.000158562	1.15546e-06	-5.24002	5.27606	-2.59769	SGK1
0.000158562	1.1567e-06	-5.23976	5.27505	-3.12544	RP5-977B1.11
0.000159148	1.16543e-06	5.23792	5.26801	1.85061	GOLGA2B
0.000159148	1.16751e-06	-5.23749	5.26634	-4.39805	GPR133
0.000159148	1.17032e-06	-5.2369	5.26409	-2.5578	RP11-95I16.2
0.000159811	1.17832e-06	5.23523	5.2577	3.70044	RP11-483E23.8
0.000160341	1.18537e-06	-5.23377	5.25211	-4.03146	TPSB2
0.000161929	1.20123e-06	5.23052	5.23965	1.68199	TMPO
0.000161929	1.20344e-06	-5.23007	5.23793	-1.9375	MOCS1
0.000163606	1.2191e-06	-5.22691	5.22581	-3.83341	WIF1
0.000165883	1.23931e-06	-5.22288	5.2104	-1.78979	DOCK4
0.000166238	1.24522e-06	-5.22172	5.20594	-5.46551	SFTPB
0.000169459	1.2759e-06	-5.21576	5.18313	-3.26336	AC098617.2
0.000169459	1.27597e-06	-5.21575	5.18308	-3.89846	DUOXA1
0.000170701	1.28866e-06	-5.21332	5.1738	-3.2186	EGR1
0.000171059	1.29471e-06	-5.21217	5.16942	-1.56894	CRY2
0.000174408	1.32519e-06	-5.20647	5.14761	-3.63985	ATOH8
0.000174408	1.33232e-06	-5.20515	5.14258	-2.2581	RP11-875O11.1
0.000174408	1.33395e-06	-5.20485	5.14144	-3.30726	LRRC32
0.000174408	1.33589e-06	-5.2045	5.14008	-0.552263	AL603965.1
0.000174408	1.33712e-06	-5.20427	5.13921	-3.01056	RP11-264F23.3
0.00017544	1.34846e-06	-5.2022	5.1313	-4.01708	CPAMD8
0.000176466	1.3615e-06	-5.19984	5.12228	-1.38375	STAT3
0.000176466	1.36324e-06	5.19953	5.12108	2.46582	HN1
0.000180188	1.39552e-06	-5.19378	5.09915	-3.03303	ICAM4
0.000180784	1.40831e-06	-5.19155	5.09061	-3.64142	ATP13A4
0.000180784	1.40853e-06	5.19151	5.09046	2.04835	TCF19
0.000180784	1.41074e-06	5.19112	5.08899	3.44675	CELF4
0.000182809	1.43012e-06	-5.18777	5.07621	-4.3746	PTGDS
0.000183151	1.43638e-06	-5.1867	5.07211	-4.0238	KCNJ15
0.000184053	1.44706e-06	5.18488	5.06518	1.38171	WHSC1
0.000185254	1.46012e-06	-5.18267	5.05675	-3.58044	ANKRD1
0.000186447	1.47317e-06	-5.18049	5.04842	-2.79392	FABP4
0.000187105	1.4885e-06	-5.17794	5.03872	-1.80104	KIAA1671
0.000187105	1.49449e-06	-5.17696	5.03496	-1.35055	MAP4
0.000187105	1.49465e-06	5.17693	5.03486	4.3269	KCNH7
0.000187105	1.49524e-06	5.17683	5.03449	1.75272	CHAF1A
0.000187105	1.49666e-06	-5.1766	5.0336	-3.84864	AC105206.1
0.000188494	1.51327e-06	-5.17389	5.02326	-2.85596	CD74
0.000188494	1.51515e-06	-5.17358	5.0221	-2.51652	RP11-415D17.3
0.000190084	1.53164e-06	-5.17092	5.01195	-4.56021	ALPL
0.000190194	1.53625e-06	5.17018	5.00914	2.6857	NPTXR
0.00019064	1.54358e-06	-5.16901	5.00468	-3.3411	RP11-93B14.5
0.00019076	1.54828e-06	5.16826	5.00183	3.05974	PKMYT1
0.000190859	1.55282e-06	5.16754	4.99909	2.28677	RP11-744I24.1
0.000194287	1.58451e-06	-5.16257	4.98016	-2.3802	PLEKHO2
0.000195187	1.59567e-06	5.16084	4.97359	3.15491	UBE2T
0.000195658	1.60335e-06	-5.15966	4.96909	-0.942042	NUMB
0.000197209	1.61991e-06	-5.15713	4.95946	-4.03831	SLC11A1
0.000200369	1.64979e-06	-5.15263	4.94234	-1.56652	TACC2
0.00020163	1.66412e-06	5.1505	4.93425	3.28298	SAPCD2
0.000203792	1.68594e-06	5.14729	4.92204	3.10709	BUB1
0.000205359	1.70346e-06	-5.14474	4.91236	-3.15429	RP11-664I21.6
0.000205359	1.70877e-06	-5.14397	4.90944	-0.303718	AL591708.1
0.000205359	1.71607e-06	-5.14292	4.90545	-3.67851	ITGB6
0.000205359	1.71632e-06	5.14289	4.90531	1.19658	ARL17B
0.000205359	1.71899e-06	5.1425	4.90386	2.54419	WNK2
0.000207155	1.73808e-06	-5.13978	4.89351	-1.69842	ZBTB4
0.000212258	1.78504e-06	-5.1332	4.86855	-1.35184	C14orf43
0.000213427	1.8022e-06	-5.13084	4.85959	-2.99323	HLA-DPA1
0.000213427	1.80322e-06	-5.1307	4.85906	-3.59875	ROBO4
0.000213965	1.81195e-06	-5.12951	4.85453	-2.95042	FLT4
0.000215493	1.82911e-06	5.12718	4.84571	2.27594	CHRNB2
0.000216403	1.84106e-06	-5.12558	4.83961	-3.13516	RBMS3
0.000218704	1.86492e-06	-5.1224	4.82755	-4.19765	NDNF
0.000222163	1.89876e-06	5.11795	4.81071	3.0598	REEP2
0.000226005	1.93601e-06	-5.11315	4.79252	-3.24544	CACNA2D2
0.000227368	1.95214e-06	5.1111	4.78475	3.36875	NPM2
0.000228725	1.96825e-06	-5.10907	4.77705	-3.33201	KLF4
0.00022926	1.97734e-06	5.10793	4.77274	2.90329	KIF2C
0.00023151	2.00128e-06	-5.10495	4.76147	-2.99639	NCKAP5
0.000232365	2.01321e-06	-5.10348	4.7559	-4.50976	ALOX15B
0.000232686	2.02055e-06	5.10258	4.7525	3.23923	GNG4
0.000232962	2.0275e-06	5.10173	4.74928	2.93196	TRIM36
0.00023808	2.0767e-06	-5.0958	4.72684	-3.6482	ALS2CL
0.000238594	2.08585e-06	-5.09471	4.72272	-2.56842	RASSF4
0.000243417	2.13278e-06	-5.0892	4.70189	-2.59055	AC008268.1
0.000244888	2.15045e-06	-5.08715	4.69416	-3.09904	MYL9
0.000250427	2.20399e-06	-5.08106	4.67114	-3.41232	FCN1
0.000252003	2.22555e-06	-5.07864	4.66203	-1.88073	CD81
0.000252003	2.22772e-06	-5.0784	4.66112	-2.94301	LAMB2
0.000252165	2.23895e-06	5.07715	4.65641	2.81201	CELSR3
0.000252165	2.23902e-06	-5.07715	4.65638	-3.74726	CAV2
0.000254561	2.26906e-06	-5.07384	4.6439	-2.71763	TSC22D3
0.000254561	2.27024e-06	-5.07371	4.64342	-1.21431	APLP2
0.000254963	2.27902e-06	-5.07275	4.6398	-2.98981	ARRB1
0.000254963	2.2838e-06	-5.07223	4.63784	-1.58888	FLNA
0.000264191	2.37163e-06	5.06287	4.60252	1.93985	CEP97
0.000265923	2.39237e-06	-5.0607	4.59437	-2.13576	RP11-4C20.3
0.000267917	2.41556e-06	-5.05831	4.58534	-1.47602	EXT1
0.000269276	2.43307e-06	5.05651	4.57858	3.08637	XKR7
0.000269615	2.44141e-06	-5.05566	4.57538	-1.74612	TAX1BP3
0.000269895	2.44923e-06	5.05487	4.57239	2.66445	SYN1
0.000271027	2.4648e-06	-5.05329	4.56646	-2.86913	CTD-2562J17.7
0.000272385	2.48882e-06	-5.05088	4.55738	-1.69872	RP1-251M9.3
0.000272385	2.48903e-06	-5.05086	4.5573	-2.60726	ZYX
0.000272385	2.49662e-06	5.0501	4.55445	1.3088	QSOX2
0.000272385	2.49945e-06	-5.04982	4.55339	-3.51086	MAP3K8
0.000272385	2.50379e-06	-5.04939	4.55177	-1.80605	MYLK
0.000272949	2.51431e-06	-5.04835	4.54785	-1.98976	DOCK9
0.000273223	2.52721e-06	-5.04707	4.54306	-3.27406	SMAD6
0.000273223	2.52752e-06	-5.04704	4.54294	-2.58161	RP13-213K19.1
0.000276261	2.56102e-06	-5.04377	4.53062	-3.81593	Z98256.1
0.000277715	2.57993e-06	5.04194	4.52373	2.19823	PLEKHG4B
0.000281173	2.61756e-06	5.03833	4.51019	2.02262	NARS2
0.000281268	2.62394e-06	5.03773	4.50791	2.64008	SRCIN1
0.000285849	2.67227e-06	-5.03318	4.49083	-1.81307	SPATA13
0.000287704	2.69524e-06	-5.03105	4.48282	-1.40788	NPC1
0.000294693	2.76647e-06	5.02455	4.45841	2.90911	RP1-56L9.3
0.000295251	2.77749e-06	-5.02356	4.45469	-2.49369	GCOM1
0.000297859	2.80785e-06	5.02085	4.44452	2.38634	LMNB1
0.000297965	2.81467e-06	-5.02025	4.44225	-3.23427	UNC13D
0.000301688	2.85575e-06	5.01663	4.4287	2.96809	NUSAP1
0.000301957	2.86419e-06	-5.0159	4.42594	-2.75468	CRIM1
0.000304107	2.8933e-06	5.01337	4.41648	1.38278	RFWD3
0.000304107	2.89649e-06	5.0131	4.41545	1.72765	SPTBN2
0.000304419	2.90541e-06	5.01233	4.41257	1.86134	RP11-111M22.2
0.000305728	2.92388e-06	-5.01075	4.40664	-3.35376	RP11-88L24.3
0.00030614	2.93381e-06	5.0099	4.40347	2.99251	UCHL1
0.00030727	2.95065e-06	5.00848	4.39811	2.49787	RAD54L
0.00030901	2.9734e-06	5.00656	4.39093	2.55784	AC004158.2
0.000310314	2.99201e-06	-5.005	4.38509	-1.42125	ZFP106
0.000311918	3.01358e-06	-5.00321	4.37837	-1.86238	GRN
0.000313587	3.03584e-06	-5.00137	4.37149	-2.44178	RBPMS
0.000315109	3.05673e-06	-4.99965	4.36507	-3.26336	FSTL3
0.000319153	3.10221e-06	-4.99596	4.35126	-2.4584	FZD4
0.000320087	3.11754e-06	-4.99473	4.34665	-3.46588	MIR22HG
0.000322628	3.1542e-06	-4.99181	4.33571	-2.9373	RP11-506G7.1
0.000322628	3.15491e-06	-4.99175	4.3355	-3.27897	HLA-DRA
0.00032554	3.18976e-06	-4.98901	4.32523	-2.81126	SASH1
0.000331053	3.25025e-06	-4.98431	4.30766	-2.93975	AC003991.3
0.000332152	3.26754e-06	-4.98298	4.30269	-3.52591	CD55
0.000335682	3.30883e-06	4.97984	4.29095	2.44106	SASS6
0.000340396	3.36195e-06	-4.97585	4.27605	-3.19595	C1orf116
0.000344227	3.40652e-06	-4.97255	4.26374	-1.87365	MTUS1
0.000345657	3.42979e-06	-4.97085	4.25737	-2.5189	LTBP2
0.000345657	3.43419e-06	4.97052	4.25617	2.5548	SRD5A1
0.000348764	3.47189e-06	-4.96779	4.24596	-2.69587	GS1-115G20.2
0.000351263	3.51216e-06	-4.9649	4.23518	-2.94958	MALL
0.000351263	3.51871e-06	-4.96443	4.23344	-2.67323	HYAL2
0.000351263	3.52205e-06	-4.96419	4.23255	-1.12839	ADCY9
0.000351263	3.52424e-06	-4.96404	4.23197	-3.01336	CSF1
0.000352078	3.5393e-06	4.96297	4.22798	2.06987	ZNF525
0.000354217	3.56773e-06	-4.96096	4.2205	-2.261	BAIAP2
0.000359856	3.63157e-06	-4.95651	4.20392	-2.53354	KIAA1274
0.000363956	3.68006e-06	4.95318	4.19151	2.03901	MRPL52
0.000369533	3.74368e-06	4.94888	4.17549	3.3359	RP11-715J22.4
0.000378381	3.84231e-06	4.94235	4.15118	2.74975	ZBTB8B
0.000378381	3.84812e-06	4.94197	4.14976	1.73374	ELAVL1
0.000379493	3.86723e-06	4.94073	4.14513	1.92416	KIF22
0.000379493	3.87427e-06	-4.94027	4.14343	-4.63586	DMBT1
0.000383068	3.91826e-06	-4.93743	4.13288	-2.10072	PDGFRB
0.000384133	3.93694e-06	-4.93624	4.12843	-3.37243	MYCT1
0.000384133	3.94418e-06	-4.93578	4.12671	-3.61566	SLC6A4
0.000387625	3.98762e-06	4.93302	4.11647	4.20913	CELF3
0.000388683	4.0061e-06	-4.93186	4.11215	-3.16966	CTA-363E6.2
0.00039262	4.05436e-06	-4.92885	4.10096	-3.52516	PRF1
0.000393641	4.0726e-06	-4.92772	4.09676	-2.36692	PTPN21
0.000395754	4.1022e-06	4.9259	4.08999	1.89636	FOXRED1
0.00039593	4.11242e-06	-4.92527	4.08767	-2.54745	IGFBP4
0.00039593	4.11951e-06	4.92484	4.08606	2.79289	RND2
0.00039738	4.14237e-06	-4.92344	4.08088	-1.08054	NFAT5
0.000399655	4.1739e-06	4.92153	4.0738	1.78667	RP4-773N10.4
0.000400949	4.19526e-06	-4.92025	4.06903	-1.20259	LTA4H
0.000407389	4.27061e-06	4.91577	4.05239	2.7063	LL0XNC01-116E7.2
0.000409168	4.29726e-06	-4.9142	4.04657	-2.67134	HYAL1
0.000417381	4.39168e-06	-4.90872	4.02626	-3.30128	SELENBP1
0.000418308	4.40962e-06	-4.90769	4.02245	-3.46967	IL18R1
0.000422159	4.45847e-06	-4.90492	4.01215	-3.06749	FGD5
0.000426733	4.51512e-06	-4.90173	4.00035	-2.83637	RP11-420K8.1
0.00042845	4.54931e-06	4.89983	3.9933	1.51882	SPIRE2
0.00042845	4.5536e-06	4.89959	3.99242	1.58469	RCC2
0.00042845	4.55842e-06	-4.89932	3.99144	-3.16478	CCDC69
0.000429198	4.57477e-06	4.89842	3.98809	1.46168	ABHD12
0.000430514	4.59722e-06	4.89719	3.98351	2.09597	FEN1
0.00043117	4.61266e-06	-4.89634	3.98038	-1.30678	FOXO3
0.000440176	4.71762e-06	-4.89066	3.95936	-1.31289	PODXL
0.000442883	4.75529e-06	-4.88865	3.95193	-3.18248	PDK4
0.00044456	4.78199e-06	-4.88724	3.94669	-3.35075	IL7R
0.000446946	4.81639e-06	-4.88543	3.94	-2.51098	VIM
0.000447971	4.83621e-06	-4.88439	3.93616	-2.58736	GKN2
0.000448034	4.84565e-06	-4.8839	3.93434	-2.32575	BMP1
0.000450092	4.88196e-06	-4.88201	3.92736	-2.11195	SNX33
0.000450092	4.88551e-06	-4.88183	3.92668	-3.42145	FCN3
0.000454049	4.93734e-06	-4.87916	3.91682	-1.52357	SIDT2
0.00045662	4.97423e-06	4.87728	3.90987	2.69181	AC068831.8
0.000457697	4.99491e-06	-4.87623	3.90599	-2.08807	TXNIP
0.000461173	5.04187e-06	-4.87386	3.89725	-1.97845	COL4A2
0.00046304	5.07698e-06	-4.8721	3.89077	-2.31616	RIN3
0.00046304	5.09028e-06	-4.87144	3.88832	-1.22314	SLC44A2
0.00046304	5.09082e-06	4.87142	3.88822	1.64083	DPY19L2P2
0.00046304	5.0985e-06	-4.87103	3.88682	-2.16314	EPB41L2
0.000474366	5.23248e-06	4.86447	3.86258	2.20751	GLB1L2
0.000474918	5.24787e-06	-4.86373	3.85984	-3.60958	RP11-588H23.3
0.000479868	5.31906e-06	-4.86031	3.84725	-2.48312	RP11-158M2.3
0.000479868	5.32133e-06	-4.8602	3.84685	-1.19034	RN5S206
0.000481834	5.35256e-06	-4.85872	3.84139	-3.52647	GADD45B
0.000486347	5.41221e-06	-4.85591	3.83104	-3.17864	SERPINE1
0.000489369	5.46905e-06	-4.85327	3.82128	-2.87639	GNG11
0.000489369	5.48173e-06	4.85268	3.81912	1.57445	FADS2
0.000489369	5.483e-06	-4.85262	3.8189	-1.77542	CCND3
0.000489369	5.48412e-06	-4.85257	3.81871	-4.21926	PTGS2
0.000505262	5.68174e-06	-4.84359	3.78565	-3.65308	EMP1
0.000505262	5.68199e-06	-4.84358	3.7856	-2.7988	RP11-460I13.2
0.000508838	5.73215e-06	4.84135	3.77739	1.55705	ZSCAN22
0.000518929	5.85598e-06	-4.83592	3.75744	-3.64591	CASS4
0.000531247	6.00537e-06	4.82953	3.73391	2.86338	AC073283.4
0.00053148	6.01903e-06	-4.82895	3.73179	-2.85537	TIE1
0.00053148	6.03176e-06	-4.82841	3.72982	-2.09269	NAMPT
0.00053148	6.03919e-06	-4.8281	3.72867	-2.63463	RP5-1142A6.9
0.000531819	6.05804e-06	-4.82731	3.72576	-2.63045	MT1M
0.000531819	6.07224e-06	4.82671	3.72357	2.23854	SV2A
0.000531819	6.07424e-06	-4.82663	3.72326	-2.08474	SIK1
0.000532651	6.09877e-06	-4.8256	3.7195	-1.82459	MCL1
0.000532651	6.11183e-06	4.82506	3.7175	2.46963	PODXL2
0.000532651	6.115e-06	4.82493	3.71702	1.20495	PAXIP1
0.000539716	6.20667e-06	4.82114	3.70313	3.19546	ZNF643
0.000541695	6.24146e-06	4.81972	3.69791	2.61263	AC011498.2
0.000541695	6.25061e-06	4.81935	3.69654	2.89657	STMN1
0.000542162	6.26661e-06	-4.8187	3.69415	-3.36341	HIF3A
0.000542209	6.28481e-06	-4.81796	3.69144	-3.51585	C3
0.000542209	6.28836e-06	-4.81782	3.69092	-3.09261	RP11-120K18.3
0.000546586	6.34981e-06	4.81534	3.68184	2.58024	AC011284.3
0.000547041	6.3658e-06	-4.8147	3.67949	-2.77227	IL16
0.000551929	6.43347e-06	-4.81201	3.66962	-3.64536	ARHGEF15
0.000553837	6.46654e-06	4.81071	3.66483	3.29254	STIL
0.000554798	6.48861e-06	4.80984	3.66165	3.35848	B4GALNT4
0.000558965	6.54828e-06	-4.80751	3.6531	-3.57332	CCDC141
0.000561626	6.59044e-06	-4.80587	3.64711	-2.85238	CH25H
0.000565232	6.6438e-06	-4.80382	3.63958	-2.4176	DAB2
0.00056795	6.68686e-06	-4.80217	3.63355	-1.95007	STAT6
0.000569698	6.71858e-06	4.80097	3.62914	0.960912	CIDEB
0.00057241	6.76176e-06	4.79933	3.62315	2.01618	RP4-669H2.1
0.000576855	6.82555e-06	-4.79694	3.61439	-3.44711	RP5-1142A6.7
0.000580321	6.87792e-06	-4.79499	3.60726	-1.51355	KLF10
0.000581092	6.89841e-06	-4.79423	3.60448	-2.42493	ALOX5
0.000582454	6.92597e-06	-4.79322	3.60076	-1.32995	ACO2
0.000586553	6.98619e-06	4.79101	3.59268	3.77547	USH1C
0.000590483	7.04454e-06	-4.78889	3.58491	-2.64011	AHCYL2
0.00060502	7.2298e-06	-4.78226	3.56068	-1.25581	CTNND1
0.000611384	7.31782e-06	-4.77917	3.54939	-3.69977	ARHGAP6
0.000613656	7.37412e-06	-4.77721	3.54224	-3.20786	SLIT3
0.000613656	7.37835e-06	4.77706	3.5417	2.71486	TMEM198
0.000613656	7.38101e-06	4.77697	3.54137	1.94548	PROX1
0.000613902	7.39598e-06	4.77645	3.53948	1.03609	EIF2B1
0.000618616	7.47517e-06	4.77373	3.52954	1.77968	IFT80
0.000618616	7.48842e-06	-4.77328	3.52788	-2.45823	WFS1
0.000618616	7.48906e-06	-4.77326	3.5278	-2.32406	HECW2
0.000619364	7.51024e-06	-4.77254	3.52517	-3.83307	TEK
0.000620833	7.54018e-06	4.77152	3.52145	1.23826	KDM1A
0.000622514	7.57278e-06	-4.77042	3.51743	-2.06448	ARAP3
0.00062296	7.59039e-06	-4.76982	3.51526	-2.76074	HLA-DMA
0.000624042	7.61578e-06	4.76897	3.51215	2.48064	KIF4A
0.000624827	7.63757e-06	-4.76824	3.50948	-3.59793	SLC16A5
0.000625392	7.65671e-06	4.7676	3.50714	3.07302	MAD2L1
0.000628006	7.701e-06	4.76612	3.50176	2.27023	ADD2
0.000629642	7.73338e-06	4.76505	3.49785	1.31101	ZNF250
0.000634011	7.79943e-06	4.76287	3.48991	2.56913	SBK1
0.000638803	7.87088e-06	-4.76054	3.4814	-3.33855	LDB2
0.000642163	7.92484e-06	-4.75879	3.47503	-3.46226	CYR61
0.000643635	7.95559e-06	-4.7578	3.47141	-3.63739	GPR17
0.000643673	7.96864e-06	-4.75738	3.46988	-2.29805	MSRB3
0.000653105	8.10895e-06	4.75291	3.4536	2.57565	INIP
0.000653105	8.12707e-06	-4.75234	3.45152	-1.22339	CYTH1
0.000653105	8.12896e-06	4.75228	3.4513	2.15883	SOGA2
0.000653105	8.13651e-06	-4.75204	3.45043	-3.70758	ABCA6
0.000654441	8.16595e-06	-4.75112	3.44706	-1.41402	CPEB4
0.000657359	8.21522e-06	-4.74958	3.44145	-1.49984	CAPN2
0.000657875	8.23453e-06	4.74897	3.43926	3.12661	RP11-159H10.3
0.000665052	8.33737e-06	4.74579	3.42768	3.57245	MYT1
0.000670023	8.4128e-06	4.74348	3.41928	2.26479	MAD2L2
0.000679242	8.54183e-06	4.73958	3.40508	1.44279	HDAC2
0.000683003	8.60249e-06	4.73776	3.39848	2.6427	DEPDC1
0.000684464	8.63428e-06	-4.73682	3.39504	-2.93561	ADAMTS1
0.000687019	8.69152e-06	-4.73512	3.38888	-3.35065	F3
0.000687019	8.72234e-06	-4.73421	3.38557	-2.41373	NOTCH2
0.000687019	8.74162e-06	4.73365	3.38351	3.81981	HIST1H1B
0.000687019	8.76268e-06	-4.73303	3.38127	-3.01908	SPARCL1
0.000687019	8.766e-06	-4.73293	3.38092	-1.26732	QKI
0.000687019	8.76761e-06	-4.73289	3.38074	-1.31005	ATP11A
0.000687019	8.77377e-06	4.73271	3.38009	2.01599	TDRKH
0.000687019	8.774e-06	-4.7327	3.38006	-2.8478	RNF144B
0.000687953	8.79939e-06	4.73196	3.37737	2.45502	IQGAP3
0.000690311	8.84304e-06	4.73069	3.37275	3.33763	PABPC1P11
0.000690572	8.8599e-06	-4.7302	3.37098	-2.79073	TRIB1
0.000696847	8.95403e-06	-4.72748	3.36112	-2.62653	NFKBIZ
0.000697745	8.97922e-06	-4.72676	3.3585	-1.27304	CTNNB1
0.000705334	9.09067e-06	4.72359	3.34699	3.12857	AC105402.4
0.000707192	9.12845e-06	4.72253	3.34313	1.937	FOXM1
0.000708976	9.16534e-06	4.72149	3.33936	3.23363	BIRC5
0.000710549	9.19958e-06	-4.72053	3.33589	-3.9689	PIGR
0.000718323	9.31428e-06	4.71735	3.32433	2.48514	BRIP1
0.000718851	9.33518e-06	-4.71677	3.32224	-1.48203	MBNL1
0.000724517	9.42293e-06	-4.71436	3.31352	-1.98997	MGLL
0.000724669	9.43908e-06	-4.71392	3.31192	-3.25406	TBX21
0.000741675	9.68809e-06	-4.70722	3.28764	-3.20822	RP11-1100L3.8
0.000741675	9.6896e-06	-4.70718	3.28749	-3.69222	IL6R
0.000745024	9.74792e-06	4.70564	3.2819	1.78027	KLF12
0.000752531	9.86087e-06	-4.70267	3.27115	-1.91005	PFKFB3
0.000754268	9.90343e-06	4.70156	3.26714	2.24457	PRC1
0.000754268	9.92318e-06	-4.70105	3.26528	-1.3422	CSRP1
0.000754268	9.92788e-06	-4.70093	3.26484	-3.22676	KLF15
0.000756214	9.96829e-06	-4.69988	3.26105	-3.07893	PEAR1
0.000765181	1.01014e-05	-4.69646	3.24868	-3.41905	IL32
0.000767528	1.01474e-05	-4.69529	3.24444	-2.4877	WWTR1
0.000773384	1.024e-05	-4.69295	3.23598	-1.5888	GFOD1
0.000780397	1.03481e-05	-4.69024	3.22619	-2.75012	LAMA3
0.00078263	1.0393e-05	-4.68913	3.22215	-3.05336	CNN2
0.000785787	1.04503e-05	4.68771	3.21702	2.98911	RGS17
0.000787489	1.04884e-05	-4.68677	3.21364	-1.17122	ATXN7
0.000788105	1.0512e-05	4.68619	3.21154	2.59157	LINC00511
0.000799446	1.06789e-05	-4.68212	3.19685	-3.3972	RP3-449M8.3
0.000803537	1.07492e-05	-4.68043	3.19073	-2.85242	RP11-27M24.3
0.000821651	1.10076e-05	-4.67429	3.16859	-3.35308	OVCH2
0.000823122	1.10434e-05	-4.67346	3.16556	-3.42388	PDGFRA
0.000841555	1.13072e-05	-4.66736	3.14356	-2.67303	PTPRE
0.000843655	1.13647e-05	-4.66604	3.13884	-2.90833	RP11-806O11.1
0.000843655	1.13684e-05	-4.66596	3.13853	-2.43469	COL4A4
0.00085247	1.15039e-05	4.6629	3.12749	3.68096	NXPH4
0.000854103	1.15426e-05	-4.66203	3.12436	-3.37697	LILRB2
0.000862173	1.16685e-05	-4.65922	3.11425	-2.84464	CCL4
0.000865671	1.17328e-05	-4.6578	3.10913	-2.7289	RP11-597M12.1
0.000868038	1.17819e-05	-4.65672	3.10524	-1.15164	BRI3
0.00086987	1.18237e-05	-4.6558	3.10193	-2.15309	LPHN2
0.000895006	1.21936e-05	-4.64782	3.07323	-2.86097	IFITM3
0.000895006	1.22054e-05	-4.64757	3.07233	-3.28647	SVEP1
0.000895006	1.22179e-05	4.64731	3.07137	3.27427	OGDHL
0.0008961	1.22504e-05	4.64662	3.0689	1.97233	CELSR2
0.000907234	1.24203e-05	4.64305	3.05606	1.60776	STRADA
0.00092007	1.2614e-05	-4.63903	3.04164	-3.55619	THBD
0.000925833	1.27112e-05	4.63704	3.0345	1.79149	ILF2
0.000929208	1.27757e-05	4.63573	3.02978	3.96451	FOXN4
0.000933586	1.28541e-05	-4.63414	3.02408	-1.28479	MIR4257
0.000946425	1.30494e-05	4.63023	3.01003	3.0771	E2F7
0.000947026	1.30762e-05	-4.6297	3.00812	-2.57063	PCDH12
0.000950599	1.31475e-05	-4.62828	3.00306	-2.76314	LIMCH1
0.000950599	1.31627e-05	4.62798	3.00198	1.30659	MCM7
0.000952948	1.32139e-05	4.62698	2.99836	2.51407	KSR2
0.000970085	1.34705e-05	-4.62198	2.98045	-2.77288	SH2D3C
0.000970391	1.34937e-05	-4.62153	2.97884	-3.12691	AQP9
0.000970738	1.35204e-05	-4.62102	2.977	-1.74704	ARHGEF17
0.000970738	1.35511e-05	-4.62043	2.97489	-1.55127	SOD2
0.000970738	1.35555e-05	-4.62035	2.97459	-2.458	NR4A1
0.000971859	1.35902e-05	-4.61968	2.97221	-1.31168	FAM129B
0.000974052	1.36566e-05	4.61841	2.96767	1.92714	PDCD5
0.000974052	1.36589e-05	4.61837	2.96751	2.75693	RP11-109P14.9
0.000984289	1.38217e-05	4.61529	2.95647	1.39313	POLE
0.00099555	1.39993e-05	-4.61197	2.94458	-2.21546	RASSF2
0.00099786	1.40513e-05	-4.611	2.94112	-2.69044	ARHGAP18
0.000998569	1.40928e-05	-4.61024	2.93838	-3.40408	CCL2
0.000998569	1.41004e-05	4.6101	2.93788	3.36892	APLP1
0.00101272	1.432e-05	4.60607	2.92348	1.77564	HMGN2
0.00101433	1.4366e-05	4.60524	2.9205	0.702885	NOP9
0.00101433	1.43891e-05	-4.60482	2.919	-2.62503	STOM
0.00101433	1.44023e-05	-4.60458	2.91815	-3.00877	CLDN5
0.00101677	1.44568e-05	-4.6036	2.91463	-3.74647	OLR1
0.00101862	1.4503e-05	-4.60277	2.91166	-2.87098	C10orf54
0.00102433	1.46044e-05	4.60095	2.90517	1.44014	CBFA2T2
0.00102682	1.466e-05	4.59996	2.90164	1.09788	SUPT16H
0.00102685	1.46805e-05	4.5996	2.90033	2.50419	E2F1
0.00103025	1.47493e-05	-4.59838	2.89598	-2.67634	TNFRSF10B
0.0010347	1.48332e-05	-4.5969	2.8907	-1.53523	TMOD3
0.00104193	1.49572e-05	-4.59473	2.88294	-2.80254	PDGFB
0.00104979	1.50906e-05	-4.59242	2.87468	-2.03793	RP1-69D17.3
0.00106316	1.53036e-05	-4.58876	2.86163	-3.05835	CFD
0.00106507	1.53519e-05	4.58794	2.85869	2.69606	NMNAT3
0.00106887	1.54276e-05	-4.58666	2.85411	-1.16578	PHLDB1
0.00106952	1.54579e-05	4.58615	2.85229	1.78026	FKBP4
0.00107011	1.54873e-05	-4.58565	2.85052	-2.67785	PLAC9
0.00107375	1.55609e-05	-4.58441	2.8461	-3.28758	LRRN4
0.00107377	1.55823e-05	-4.58405	2.84482	-2.879	PRELP
0.00107789	1.56632e-05	-4.5827	2.84	-2.90197	HMCN1
0.00107845	1.56924e-05	-4.58222	2.83827	-2.75757	THBS1
0.0010792	1.57243e-05	4.58169	2.83637	1.72488	MCM3
0.00108137	1.57771e-05	-4.58081	2.83326	-1.07526	RALGAPA2
0.00108418	1.58394e-05	-4.57978	2.82959	-2.06459	RARA
0.00109842	1.60701e-05	4.57601	2.81612	2.90793	AURKB
0.00109842	1.60903e-05	-4.57568	2.81495	-2.14622	RP11-550F7.1
0.00110867	1.62622e-05	-4.5729	2.80506	-1.62043	BTG2
0.0011142	1.6365e-05	4.57125	2.79919	3.28223	RUNDC3A
0.00111495	1.64326e-05	-4.57018	2.79536	-2.5082	S1PR4
0.00111495	1.64385e-05	-4.57008	2.79503	-2.89288	LGALS2
0.00111495	1.64416e-05	-4.57003	2.79485	-1.30506	TRIM8
0.00111964	1.65326e-05	4.56859	2.78971	1.05121	NASP
0.001134	1.67716e-05	-4.56484	2.77635	-1.32032	AC087590.3
0.001134	1.68101e-05	-4.56424	2.77422	-3.34815	COL6A6
0.001134	1.6836e-05	-4.56384	2.77278	-1.8465	STK10
0.001134	1.68926e-05	-4.56296	2.76966	-3.07833	RP11-815J21.2
0.001134	1.68974e-05	-4.56288	2.7694	-2.74482	DYSF
0.001134	1.69125e-05	4.56265	2.76857	3.10164	RP11-680F20.10
0.001134	1.69243e-05	-4.56247	2.76791	-2.65911	PPP1R14A
0.001134	1.69286e-05	-4.5624	2.76768	-3.12679	C19orf59
0.001134	1.69442e-05	4.56216	2.76682	2.27718	AGPAT5
0.00113737	1.70168e-05	-4.56104	2.76284	-1.01644	ILK
0.00113796	1.7048e-05	-4.56056	2.76114	-3.3833	SOCS2
0.00113837	1.70763e-05	4.56013	2.75959	1.64537	ZNF780B
0.00114456	1.72036e-05	4.55818	2.75268	1.75834	RP11-111M22.3
0.00114456	1.72139e-05	4.55803	2.75213	1.6865	PVRL1
0.00114593	1.7257e-05	4.55737	2.7498	2.62591	PPM1E
0.00115927	1.74805e-05	4.554	2.73782	2.10354	NCR3LG1
0.00116453	1.75826e-05	-4.55248	2.7324	-1.36464	MYH10
0.00116865	1.76677e-05	4.55121	2.72791	2.1468	POLE2
0.0011772	1.78199e-05	-4.54897	2.71993	-3.52596	RP11-183M13.1
0.00117945	1.78873e-05	4.54798	2.71641	1.44893	POU5F1
0.00117945	1.79116e-05	-4.54762	2.71515	-2.80446	CXCL3
0.00117945	1.79233e-05	4.54745	2.71454	1.71076	PLXDC1
0.00118273	1.79963e-05	-4.54639	2.71076	-3.22468	ICAM5
0.00119301	1.81759e-05	-4.54378	2.70152	-2.57581	MYO1F
0.00119498	1.82293e-05	4.54301	2.69879	2.38687	ZNF714
0.00119934	1.8322e-05	-4.54168	2.69407	-1.23716	ST5
0.00119934	1.83428e-05	-4.54138	2.69301	-1.73284	MVP
0.00120348	1.84296e-05	4.54015	2.68862	2.59052	RP11-423H2.3
0.001204	1.84611e-05	-4.5397	2.68703	-2.56034	ALDH3B1
0.00120927	1.85656e-05	-4.53822	2.68178	-1.91016	GANC
0.00121913	1.87409e-05	-4.53575	2.67304	-1.29272	PARP4
0.001224	1.88396e-05	-4.53437	2.66815	-3.48076	CLEC1A
0.00122505	1.88797e-05	-4.53381	2.66617	-2.49334	INMT
0.00122606	1.89193e-05	4.53326	2.66422	1.31052	PARP1
0.00124919	1.93052e-05	4.52796	2.64543	1.68505	DNM1
0.00124919	1.93251e-05	-4.52769	2.64448	-2.95509	AC007182.6
0.00125459	1.94332e-05	-4.52623	2.63929	-2.28708	ARHGDIB
0.00125599	1.94794e-05	-4.5256	2.63708	-1.83913	RP11-288D9.1
0.00128583	1.99715e-05	4.51904	2.61387	2.58913	SPC24
0.00128583	2.00016e-05	-4.51865	2.61247	-2.90302	OSMR
0.00128583	2.00377e-05	-4.51817	2.61079	-1.43295	ANKRD44
0.00128583	2.00428e-05	4.51811	2.61055	2.49317	UBE2C
0.00128584	2.00681e-05	-4.51777	2.60938	-3.3897	TLR2
0.00128847	2.01344e-05	4.51691	2.60631	3.85592	ZDHHC22
0.00128952	2.0176e-05	-4.51636	2.60439	-2.12898	GRASP
0.0012902	2.02117e-05	-4.5159	2.60275	-3.52905	SCN7A
0.00129033	2.02391e-05	-4.51554	2.60149	-2.15818	FKBP5
0.00129633	2.03586e-05	-4.51399	2.59601	-2.67918	STARD13
0.00129677	2.03909e-05	4.51358	2.59454	2.94017	SRRM3
0.00129774	2.04539e-05	-4.51277	2.59167	-3.07608	RP11-111E14.1
0.00129774	2.04568e-05	-4.51273	2.59154	-3.16017	VGLL3
0.00130012	2.05449e-05	4.5116	2.58754	1.75752	ARHGAP11B
0.00130012	2.05452e-05	4.51159	2.58753	3.57395	KLHDC8A
0.00130125	2.05885e-05	-4.51104	2.58557	-2.60941	ARHGAP26-AS1
0.0013085	2.07762e-05	-4.50865	2.57712	-1.50113	HPCAL1
0.0013085	2.08018e-05	-4.50833	2.57598	-2.28257	TMEM173
0.0013085	2.08019e-05	4.50832	2.57598	1.05526	SENP1
0.0013085	2.08056e-05	-4.50828	2.57581	-3.10866	HSPB8
0.00130874	2.0835e-05	-4.50791	2.5745	-1.63739	HSPG2
0.00130994	2.08797e-05	-4.50734	2.57251	-2.80965	CEACAM4
0.00132932	2.12146e-05	4.50315	2.55771	2.2907	GTSE1
0.00133279	2.12961e-05	-4.50214	2.55414	-1.46116	SORBS1
0.00133562	2.13755e-05	-4.50116	2.55068	-2.93661	C1orf138
0.00133562	2.13936e-05	-4.50094	2.54989	-3.38918	AC008440.5
0.00134122	2.15094e-05	-4.49951	2.54487	-2.89393	PLLP
0.00135037	2.16827e-05	4.4974	2.53741	2.57691	STAC3
0.0013568	2.18529e-05	4.49534	2.53014	1.69748	SKP2
0.0013568	2.18584e-05	-4.49527	2.5299	-1.54155	H6PD
0.0013568	2.18654e-05	-4.49519	2.52961	-3.06124	CCND1
0.00135774	2.19072e-05	4.49468	2.52783	2.70056	PLK1
0.00135792	2.19367e-05	-4.49433	2.52658	-3.51845	ANXA3
0.00136326	2.20496e-05	4.49297	2.52181	1.8199	CDT1
0.00137242	2.22245e-05	-4.49089	2.51446	-3.22799	DCN
0.00138484	2.24528e-05	-4.48819	2.50495	-3.06583	B3GNT7
0.00139234	2.26016e-05	-4.48645	2.49881	-3.56129	IL6
0.00140205	2.27866e-05	-4.4843	2.49124	-3.07139	FGR
0.00140974	2.29392e-05	-4.48253	2.48503	-2.94662	SLC46A2
0.00141113	2.29894e-05	4.48196	2.483	1.54642	SPTB
0.00141288	2.30456e-05	4.48131	2.48073	2.51721	C6orf57
0.00141915	2.31755e-05	4.47983	2.4755	3.09018	MYO3A
0.00141927	2.32053e-05	4.47949	2.47431	2.58385	WDR34
0.00142406	2.33115e-05	-4.47828	2.47006	-3.00524	HHIP
0.0014265	2.33793e-05	-4.47751	2.46736	-2.92275	ALOX5AP
0.00142726	2.34196e-05	-4.47706	2.46576	-2.91757	SRGN
0.00143031	2.35132e-05	-4.476	2.46205	-1.65747	ACACB
0.00143031	2.35257e-05	-4.47586	2.46156	-3.05203	DAPK2
0.0014353	2.36358e-05	-4.47463	2.45722	-2.64839	RP11-702H23.6
0.00143735	2.36977e-05	4.47394	2.45479	2.11299	ZNF750
0.00143886	2.37508e-05	4.47335	2.45271	1.8015	SMPD3
0.00144013	2.37998e-05	-4.4728	2.45079	-3.55343	NPR1
0.00145083	2.4005e-05	4.47053	2.44281	1.43712	AACS
0.0014515	2.40445e-05	4.4701	2.44128	1.69414	PABPC1L
0.00145159	2.40745e-05	-4.46977	2.44012	-3.31193	FILIP1
0.00145719	2.41957e-05	4.46844	2.43545	1.73015	HMGB3
0.00146335	2.43549e-05	-4.4667	2.42936	-2.73522	ATHL1
0.00146335	2.43554e-05	-4.4667	2.42934	-2.54047	GRK5
0.00146802	2.44618e-05	-4.46554	2.42529	-3.65023	S100A10
0.00147103	2.45408e-05	-4.46469	2.42229	-2.418	AFAP1L1
0.00147103	2.45936e-05	-4.46412	2.42029	-2.82717	PRICKLE2
0.00147103	2.45982e-05	-4.46407	2.42012	-3.13808	SEMA3G
0.00147181	2.464e-05	-4.46362	2.41854	-1.9275	MYH11
0.00147468	2.47363e-05	4.46259	2.41491	1.7568	PIGX
0.00147468	2.47458e-05	-4.46249	2.41456	-3.40438	TMEM125
0.00147739	2.48441e-05	-4.46144	2.41087	-2.59777	SERPINB1
0.00147739	2.48491e-05	4.46139	2.41069	2.34167	LRRC45
0.00148078	2.49351e-05	-4.46047	2.40748	-3.11167	IFITM2
0.0014811	2.49694e-05	-4.46011	2.4062	-2.48281	FRMD4B
0.0014821	2.50153e-05	4.45962	2.40449	2.46286	RMI2
0.00148841	2.51509e-05	4.45819	2.39947	3.47399	DRD2
0.00149073	2.52574e-05	-4.45707	2.39554	-2.79429	STARD13-AS2
0.00149073	2.52603e-05	4.45704	2.39543	1.29287	RALGPS1
0.00149073	2.52775e-05	-4.45686	2.3948	-3.37453	C11orf96
0.00149548	2.53872e-05	4.45571	2.39077	2.57582	RP11-118E18.4
0.0015198	2.58299e-05	-4.45113	2.37471	-1.26709	NDEL1
0.00152033	2.58688e-05	-4.45073	2.37331	-3.03544	FBP1
0.00152033	2.59293e-05	-4.45011	2.37114	-3.13033	TNFRSF10D
0.00152033	2.59531e-05	-4.44987	2.37029	-2.76852	RNF128
0.00152033	2.59578e-05	4.44982	2.37012	3.02966	RP11-480I12.5
0.00153	2.61528e-05	-4.44784	2.36316	-2.73555	BLVRB
0.00153114	2.62023e-05	-4.44733	2.36141	-0.895506	HIPK1
0.00154024	2.63881e-05	4.44546	2.35484	2.91858	HIST1H2BC
0.00154963	2.65793e-05	4.44354	2.34813	1.29053	SFXN1
0.00155121	2.66368e-05	4.44297	2.34613	2.0881	OVOL2
0.00158613	2.72673e-05	-4.43676	2.32439	-2.71597	AP000908.1
0.00158979	2.73614e-05	4.43584	2.32119	2.51671	PHGDH
0.00159159	2.74235e-05	-4.43524	2.31908	-1.34594	LIMA1
0.00159422	2.75e-05	-4.4345	2.31649	-2.07211	ITGA1
0.00159735	2.75852e-05	-4.43368	2.31362	-1.71852	RP11-1099M24.8
0.00160332	2.77197e-05	-4.43239	2.3091	-1.89395	ZFP36L2
0.0016124	2.79082e-05	4.43059	2.3028	2.69507	RP11-752G15.3
0.00161943	2.80615e-05	-4.42913	2.29772	-3.73071	EPHA2
0.00162371	2.81675e-05	-4.42813	2.29421	-2.56644	PLK3
0.00163323	2.83646e-05	4.42628	2.28773	2.77127	TUBA3D
0.00163988	2.85227e-05	-4.4248	2.28257	-1.74057	TNS3
0.00163988	2.85442e-05	-4.4246	2.28187	-3.99497	SLPI
0.00164017	2.86125e-05	4.42396	2.27965	1.47671	RBBP4
0.00164017	2.86134e-05	4.42395	2.27962	2.65656	HPSE
0.00164637	2.87537e-05	-4.42265	2.27508	-1.5762	RP3-398G3.5
0.00164967	2.88436e-05	4.42182	2.27218	1.63446	CNPY2
0.00165077	2.89028e-05	-4.42128	2.27027	-1.82666	RP11-133I21.2
0.00165077	2.89274e-05	-4.42105	2.26948	-2.06635	ARID5B
0.00165891	2.91164e-05	4.41932	2.26343	2.04649	GLS2
0.00165891	2.9135e-05	-4.41915	2.26284	-1.11777	EPN2
0.00166784	2.93244e-05	4.41742	2.25682	2.63202	EPHA10
0.00166875	2.93731e-05	-4.41698	2.25528	-3.07609	SCARF1
0.00167491	2.95207e-05	-4.41565	2.25063	-1.58105	RNF5
0.00167491	2.95471e-05	-4.41541	2.2498	-1.4063	SH3BP5
0.00167887	2.96497e-05	-4.41448	2.24658	-2.27802	FAM162B
0.00168116	2.9723e-05	4.41383	2.24428	2.66231	TTK
0.00169164	2.99414e-05	4.41188	2.23748	3.00433	DISP2
0.0017032	3.01793e-05	-4.40977	2.23013	-3.06625	KDR
0.00170503	3.02452e-05	4.40919	2.22811	2.70152	RP11-1C8.4
0.00170503	3.02784e-05	-4.4089	2.22709	-1.51462	FYCO1
0.00172819	3.07236e-05	4.405	2.21353	2.76951	CDKN3
0.00175106	3.11643e-05	-4.40121	2.20031	-2.31827	PXDC1
0.00175122	3.12014e-05	-4.40089	2.1992	-2.69168	TFPI
0.00175629	3.13262e-05	4.39982	2.1955	1.13251	FAM54B
0.00176701	3.15519e-05	4.39791	2.18883	1.54235	NUP43
0.00178529	3.19296e-05	4.39473	2.17778	3.12608	TFR2
0.00178529	3.19481e-05	-4.39458	2.17724	-2.16903	TAGLN
0.00178795	3.20306e-05	-4.39389	2.17485	-1.41562	FAM65A
0.00179015	3.21189e-05	4.39315	2.17229	2.47417	CENPM
0.00179015	3.21743e-05	-4.39269	2.17069	-2.35977	PLEKHH2
0.00179015	3.21752e-05	-4.39269	2.17066	-3.17817	EGFL7
0.00179354	3.22711e-05	-4.39189	2.1679	-2.44228	ACP5
0.00179798	3.23971e-05	-4.39085	2.16428	-2.57986	FAM124B
0.00179798	3.24213e-05	-4.39065	2.16359	-2.61648	AC010890.1
0.00181415	3.27484e-05	-4.38797	2.15427	-3.40058	CD36
0.00181533	3.28052e-05	-4.38751	2.15266	-3.13832	CCDC48
0.00183913	3.32713e-05	4.38374	2.13956	1.62058	INCENP
0.0018417	3.33538e-05	-4.38308	2.13727	-3.05171	CTC-558O2.1
0.0018496	3.3533e-05	-4.38164	2.13229	-2.64999	MIR23A
0.00186053	3.37676e-05	4.37978	2.12582	2.96212	RP11-1145L24.1
0.00186412	3.38709e-05	-4.37896	2.12298	-3.58035	MYO7B
0.00186412	3.39243e-05	4.37854	2.12152	3.79413	EYA1
0.00186412	3.39421e-05	-4.3784	2.12103	-2.9308	LMCD1
0.00187477	3.41728e-05	4.37659	2.11475	2.03124	RP11-20B24.4
0.00187664	3.42435e-05	4.37603	2.11283	2.62924	NOVA1
0.00187758	3.42974e-05	4.37561	2.11137	1.06817	POLA2
0.00188285	3.44305e-05	-4.37458	2.10777	-2.24373	SEMA5A
0.00189265	3.46534e-05	-4.37285	2.10178	-3.41509	CDC42EP1
0.00189265	3.46836e-05	4.37262	2.10097	2.64699	PAFAH1B3
0.00191579	3.51452e-05	4.36908	2.0887	2.85032	C1orf51
0.00192683	3.53854e-05	4.36725	2.08238	0.753123	YARS
0.00193184	3.55153e-05	4.36627	2.07898	2.79575	AC092296.1
0.00195306	3.59436e-05	4.36306	2.06785	2.36219	AC092171.1
0.00195354	3.59905e-05	4.36271	2.06664	3.18168	LHX2
0.00196195	3.61838e-05	4.36127	2.06167	3.24978	SH3GL2
0.00196205	3.63279e-05	-4.36021	2.05799	-3.1348	VSIG2
0.00196205	3.63783e-05	4.35984	2.0567	1.31318	CBX3
0.00196205	3.63905e-05	-4.35975	2.05639	-3.08371	CXCL16
0.00196205	3.6393e-05	-4.35973	2.05632	-2.21907	SEMA3B
0.00196205	3.64189e-05	-4.35954	2.05566	-3.41366	AGBL1
0.00196205	3.64252e-05	-4.35949	2.0555	-3.12177	OSCAR
0.00196205	3.64553e-05	-4.35927	2.05474	-2.82206	RP11-388M20.2
0.00196205	3.64927e-05	-4.35899	2.05379	-1.52476	MCAM
0.00196382	3.65641e-05	4.35847	2.05197	3.47718	CHD5
0.00197137	3.67431e-05	-4.35716	2.04744	-2.69561	RP11-61I13.3
0.0019732	3.68158e-05	4.35663	2.0456	1.1766	MCM5
0.0019813	3.70058e-05	-4.35525	2.04083	-2.56212	ADAMTS9
0.00198744	3.71767e-05	4.35401	2.03655	2.89506	CTD-2231H16.1
0.00198744	3.72017e-05	-4.35383	2.03593	-3.24716	RASL12
0.00198744	3.72596e-05	4.35342	2.03448	3.14205	NOL4
0.00198744	3.7276e-05	-4.3533	2.03408	-3.25687	NR3C2
0.00201576	3.78464e-05	-4.34922	2.01999	-2.76243	RP11-392P7.6
0.0020176	3.79205e-05	-4.3487	2.01817	-2.49569	BHLHE40
0.00201839	3.79748e-05	4.34831	2.01684	2.24655	CDC6
0.00203305	3.82903e-05	-4.34609	2.00917	-2.05884	SAMHD1
0.00205895	3.8843e-05	-4.34224	1.99587	-3.36167	GALNT5
0.00205895	3.88587e-05	-4.34213	1.9955	-0.843791	MAP3K3
0.00207441	3.91911e-05	-4.33984	1.9876	-0.885162	RP11-779O18.2
0.0020759	3.92598e-05	4.33937	1.98597	2.4853	PIF1
0.00207749	3.93306e-05	4.33889	1.9843	2.14309	LCORL
0.00207934	3.94192e-05	4.33828	1.98221	2.49382	CHRNA5
0.00207934	3.9447e-05	-4.33809	1.98156	-2.45765	AXL
0.00210094	3.98977e-05	4.33504	1.97102	2.53071	ITPK1-AS1
0.00210268	3.99804e-05	-4.33448	1.9691	-2.79222	CALCRL
0.00210268	4.0013e-05	-4.33426	1.96834	-2.22298	HMHA1
0.00210277	4.00559e-05	4.33397	1.96735	3.15682	DLL3
0.00212135	4.04512e-05	4.33133	1.95824	2.1862	HIST1H2BD
0.00212139	4.04935e-05	4.33105	1.95727	1.01173	CRLF3
0.0021243	4.05907e-05	-4.3304	1.95504	-1.32299	MYH9
0.00212576	4.06758e-05	-4.32984	1.9531	-1.38456	PTPRG
0.00212576	4.07017e-05	-4.32967	1.95251	-2.03268	ADARB1
0.00213724	4.09633e-05	4.32795	1.94657	1.49292	SLC7A1
0.00214032	4.10643e-05	4.32728	1.94429	2.80107	KHDC1
0.0021444	4.1213e-05	-4.32631	1.94093	-1.83549	TIPARP
0.0021444	4.1267e-05	4.32596	1.93972	1.93935	RP11-1114A5.4
0.0021444	4.12683e-05	-4.32595	1.93969	-2.41641	VIPR1-AS1
0.00215521	4.15691e-05	-4.32399	1.93295	-2.48852	ACSL5
0.00215521	4.15811e-05	4.32391	1.93268	2.20244	LHFPL5
0.00215521	4.16028e-05	-4.32377	1.9322	-2.66781	ERG
0.00217521	4.20313e-05	4.32101	1.9227	3.33309	RP11-435D7.3
0.00218539	4.22708e-05	4.31948	1.91743	2.59247	AC004381.6
0.00218602	4.23378e-05	4.31906	1.91596	2.91038	RP11-923I11.3
0.00218602	4.23685e-05	-4.31886	1.91529	-2.06412	RTKN2
0.00218739	4.24664e-05	-4.31824	1.91315	-2.46003	MAP3K6
0.00218739	4.24807e-05	4.31815	1.91283	2.75946	RP11-102F4.3
0.00219055	4.25848e-05	-4.31749	1.91056	-2.35335	AC107072.2
0.00219923	4.28447e-05	4.31585	1.90492	2.23454	BORA
0.00219923	4.28501e-05	-4.31581	1.90481	-2.85117	CSDA
0.00219923	4.28826e-05	4.31561	1.9041	1.94996	COQ5
0.00220858	4.31081e-05	-4.31419	1.89924	-1.845	PRKCE
0.00222073	4.33886e-05	-4.31244	1.89322	-0.820571	MIR3129
0.00222767	4.35679e-05	-4.31133	1.8894	-2.03577	FN1
0.00223796	4.3813e-05	-4.30982	1.8842	-2.67213	LPL
0.00224085	4.39133e-05	4.3092	1.88208	2.80234	MCM10
0.00225779	4.42895e-05	-4.3069	1.87417	-2.19669	SLCO2B1
0.00227296	4.46314e-05	-4.30482	1.86704	-2.92582	RND1
0.00227702	4.47751e-05	4.30396	1.86406	2.09753	TSNARE1
0.00227702	4.48391e-05	-4.30357	1.86273	-2.96219	MAMDC2
0.00227702	4.48448e-05	-4.30354	1.86261	-3.37692	BMP2
0.00228181	4.49838e-05	-4.3027	1.85975	-3.1981	ACADL
0.00229915	4.53706e-05	-4.30039	1.85181	-2.69463	PLXDC2
0.00232626	4.60087e-05	-4.29661	1.83886	-2.83213	G0S2
0.00232626	4.60245e-05	-4.29652	1.83854	-1.12902	AC099537.1
0.00232626	4.60421e-05	4.29642	1.83819	2.25006	ORC1
0.00234798	4.65178e-05	-4.29364	1.82866	-3.29209	AP001189.4
0.00235385	4.66801e-05	-4.2927	1.82543	-2.09216	PARM1
0.002359	4.68284e-05	-4.29184	1.82249	-0.88942	TAF10
0.00236758	4.7045e-05	4.29059	1.81821	1.93075	MARK1
0.00238318	4.74017e-05	4.28855	1.81121	2.04604	RP11-10N23.2
0.00238657	4.75159e-05	4.2879	1.80898	1.51835	PSD3
0.00239515	4.77334e-05	-4.28666	1.80475	-3.17914	RP11-124N14.3
0.00240073	4.78915e-05	-4.28576	1.80168	-1.46477	RNF149
0.00240796	4.80829e-05	-4.28468	1.79798	-1.54533	ANXA5
0.00240971	4.8165e-05	4.28422	1.7964	2.72644	TTC3-AS1
0.00242834	4.85868e-05	-4.28186	1.78832	-1.60137	PARVA
0.00242834	4.86713e-05	-4.28139	1.78671	-1.32831	HIPK3
0.00242834	4.86798e-05	4.28134	1.78655	2.65279	RFC4
0.00244359	4.90334e-05	4.27938	1.77984	1.09028	TFDP2
0.00244578	4.91252e-05	-4.27888	1.77811	-3.26908	RP11-79H23.3
0.00246716	4.96028e-05	-4.27626	1.76914	-2.42645	MYOF
0.00247565	4.98219e-05	4.27506	1.76506	2.75573	AC003102.3
0.00248502	5.01276e-05	-4.2734	1.75939	-2.69497	SYNE1-AS1
0.00248502	5.01434e-05	-4.27332	1.7591	-2.38864	COX4I2
0.00248502	5.02369e-05	-4.27281	1.75737	-1.69776	CTA-363E6.5
0.00248502	5.02442e-05	4.27277	1.75724	0.992114	HP1BP3
0.00248502	5.02535e-05	4.27272	1.75706	2.79195	RP5-850O15.3
0.00250705	5.0748e-05	-4.27007	1.74799	-2.136	LAMA4
0.00251167	5.08906e-05	4.26931	1.74539	1.00479	CAD
0.00252099	5.11288e-05	4.26804	1.74106	3.37673	LINGO1
0.00254988	5.17646e-05	4.26469	1.72961	2.58717	CDC25C
0.00255043	5.18256e-05	4.26437	1.72852	1.86503	C9orf142
0.00255678	5.20046e-05	-4.26343	1.72533	-1.28458	ATP2B4
0.00256963	5.23178e-05	-4.2618	1.71976	-3.54914	ITGA8
0.00256963	5.24064e-05	4.26134	1.7182	2.17581	GAD1
0.00256963	5.24167e-05	-4.26129	1.71801	-1.27721	DAB2IP
0.00256988	5.24996e-05	-4.26086	1.71655	-1.16007	TBC1D2B
0.00256988	5.25225e-05	4.26074	1.71615	1.2717	RP11-398K22.12
0.00257455	5.26683e-05	4.25999	1.71358	2.46722	SCAMP5
0.00258944	5.30394e-05	4.25808	1.70707	3.03792	HIST1H4A
0.00258944	5.30741e-05	-4.2579	1.70647	-3.40604	SOD3
0.00259346	5.32072e-05	-4.25722	1.70415	-1.28877	PML
0.00260336	5.34613e-05	4.25593	1.69973	2.00566	GDAP1
0.00262263	5.39084e-05	4.25366	1.69202	2.6604	RP4-565E6.1
0.00264284	5.43755e-05	-4.25132	1.68402	-2.24664	TNFRSF1A
0.00265101	5.45954e-05	4.25022	1.68029	1.41857	DDX11
0.00267984	5.52414e-05	4.24702	1.66939	3.12197	FAM183A
0.00269642	5.5636e-05	-4.24508	1.6628	-2.78401	FLVCR2
0.00271319	5.60351e-05	4.24314	1.65618	1.21453	CCT2
0.00271336	5.60916e-05	4.24286	1.65524	1.73407	CHN2
0.00272018	5.62858e-05	4.24192	1.65204	3.84133	HOXD10
0.0027494	5.69776e-05	-4.2386	1.64073	-1.5289	EPHX1
0.0027494	5.69981e-05	-4.2385	1.6404	-2.97792	RRAD
0.00276616	5.73996e-05	-4.23659	1.63389	-2.21773	TBC1D2
0.00277578	5.76535e-05	4.23538	1.62981	2.40292	CENPL
0.00278275	5.78525e-05	4.23445	1.62661	1.88883	SLFNL1
0.00278281	5.79525e-05	-4.23397	1.62502	-2.90712	DPP4
0.00278281	5.79628e-05	4.23393	1.62485	1.74229	UBR7
0.00279973	5.83699e-05	-4.23202	1.61837	-3.39938	TMEM100
0.00280551	5.85454e-05	-4.2312	1.61559	-2.82267	PTH1R
0.00280571	5.86471e-05	4.23073	1.61398	2.31891	BUB1B
0.00280571	5.86593e-05	-4.23067	1.61379	-1.68563	TRANK1
0.00281133	5.88317e-05	-4.22987	1.61107	-3.6201	AQP4
0.00281643	5.90085e-05	-4.22905	1.60829	-2.7123	RP11-64D24.2
0.00281643	5.90486e-05	4.22887	1.60766	2.13116	IFI27L1
0.00281713	5.91184e-05	4.22854	1.60657	1.72345	ATG4D
0.00283461	5.95407e-05	-4.2266	1.59998	-1.23176	HSD17B4
0.00285185	5.99586e-05	4.22469	1.5935	1.63394	RBBP8
0.0028552	6.00848e-05	4.22412	1.59156	1.06653	HDAC1
0.00286511	6.03494e-05	4.22292	1.58749	2.96464	RP11-531A24.3
0.00286576	6.04192e-05	4.22261	1.58642	2.78579	CNIH2
0.00287379	6.06445e-05	4.22159	1.58297	1.99854	CCNE2
0.00287602	6.0748e-05	-4.22113	1.58139	-3.05677	AF001548.6
0.00287678	6.0853e-05	-4.22065	1.57979	-1.14809	EZR
0.00287678	6.08765e-05	4.22055	1.57944	3.11911	VGF
0.00289077	6.12554e-05	4.21885	1.57369	2.83442	AC009113.1
0.00289077	6.12856e-05	4.21872	1.57324	2.52783	ZNF695
0.00289193	6.13668e-05	4.21836	1.57201	3.17586	GRIK5
0.00290203	6.16379e-05	4.21715	1.56793	1.4787	SLC4A8
0.00291072	6.19468e-05	4.21579	1.5633	2.75137	KIF18B
0.00291072	6.19694e-05	4.21569	1.56296	3.36099	BEX1
0.00291072	6.19932e-05	-4.21558	1.56261	-2.06791	OR5P2
0.00292142	6.22783e-05	4.21433	1.55836	1.85138	B4GALT2
0.00292921	6.25016e-05	-4.21335	1.55505	-2.7756	GIMAP5
0.00296945	6.34182e-05	4.20937	1.54157	1.71095	WSB2
0.00299231	6.39966e-05	-4.20689	1.53317	-2.05983	PCDH1
0.00299231	6.40235e-05	4.20677	1.53278	2.93113	RP11-313C15.1
0.00304006	6.51047e-05	-4.20219	1.51728	-2.18902	CYP4A22-AS1
0.00305042	6.53862e-05	4.20101	1.51328	1.85542	CNPY4
0.00305264	6.54935e-05	-4.20056	1.51177	-2.67195	ARAP2
0.00310197	6.66126e-05	-4.19592	1.49609	-2.67788	CD9
0.00311275	6.69048e-05	-4.19472	1.49204	-2.63904	VEGFC
0.00312286	6.71833e-05	4.19359	1.48819	3.18184	DLGAP3
0.00312769	6.73484e-05	-4.19291	1.48592	-2.85826	PREX2
0.00314123	6.77238e-05	-4.19139	1.48078	-2.79399	PRSS8
0.00314123	6.77627e-05	4.19123	1.48025	1.8694	WNK3
0.00316899	6.84236e-05	-4.18857	1.47126	-2.76323	PPARG
0.00317376	6.85886e-05	-4.18791	1.46904	-2.50185	HLA-DPB1
0.00318514	6.88969e-05	4.18668	1.46489	2.06348	RBX1
0.00319127	6.90918e-05	4.18591	1.46227	2.42767	CKAP2
0.00320336	6.94336e-05	-4.18455	1.45771	-1.56392	SNED1
0.00320336	6.9479e-05	-4.18437	1.4571	-2.87132	FAM46B
0.00320693	6.96191e-05	4.18382	1.45524	1.60749	GRK4
0.0032172	6.99049e-05	4.1827	1.45145	2.53032	C16orf85
0.00323008	7.02479e-05	-4.18135	1.44692	-4.12654	MS4A15
0.00323749	7.0546e-05	-4.18019	1.443	-2.73777	RP11-815J21.3
0.00323749	7.05582e-05	4.18014	1.44284	2.14517	C3orf67
0.00323749	7.05991e-05	4.17998	1.44231	3.18598	KIAA2022
0.00324546	7.08363e-05	4.17906	1.4392	2.88878	LCN12
0.00324596	7.09106e-05	4.17878	1.43823	3.34436	SYT5
0.00324629	7.10227e-05	4.17834	1.43677	3.26783	INA
0.00324629	7.10449e-05	-4.17826	1.43648	-1.79177	ANXA2
0.00325409	7.13394e-05	-4.17712	1.43265	-1.02777	NIPA2P5
0.00325409	7.13429e-05	-4.17711	1.43261	-2.92726	RP11-815J21.4
0.00326248	7.1647e-05	4.17594	1.42867	2.29927	FBXL16
0.00326248	7.16546e-05	4.17591	1.42858	1.66899	MMACHC
0.00326263	7.17216e-05	4.17565	1.42771	1.86217	TONSL
0.00326394	7.18143e-05	4.1753	1.42652	1.86338	ECT2
0.00326462	7.1893e-05	4.175	1.4255	2.29093	PGBD5
0.00327522	7.21906e-05	4.17386	1.42168	1.54394	TPGS2
0.00328195	7.24135e-05	-4.17302	1.41883	-2.63814	ABCA8
0.00328195	7.24672e-05	-4.17281	1.41814	-2.71805	ELL2
0.00328407	7.25783e-05	-4.17239	1.41673	-2.55429	JUNB
0.00328873	7.27456e-05	4.17176	1.4146	2.52398	STX1A
0.00329298	7.29289e-05	-4.17107	1.41227	-1.81483	SYNGR2
0.00329298	7.29683e-05	4.17092	1.41177	2.60522	RP11-363J20.1
0.00330058	7.32013e-05	-4.17004	1.40882	-1.50709	HDAC7
0.00330885	7.34494e-05	-4.16911	1.40569	-2.85166	NKD1
0.0033188	7.37352e-05	4.16804	1.4021	2.52989	RAC3
0.00332154	7.38611e-05	4.16757	1.40052	3.6888	ATP8A2
0.00332749	7.40585e-05	-4.16684	1.39805	-2.65042	LTBP4
0.00332876	7.42105e-05	-4.16628	1.39616	-2.76282	P2RY2
0.00332876	7.42169e-05	-4.16625	1.39608	-3.09425	EMCN
0.003338	7.44895e-05	4.16524	1.39268	2.96188	LYPD6
0.003338	7.457e-05	4.16495	1.39169	2.52577	RP11-856B14.1
0.003338	7.46188e-05	-4.16477	1.39108	-2.0098	GBP4
0.00333933	7.47669e-05	4.16422	1.38925	1.15314	TRIM27
0.00333933	7.47792e-05	-4.16418	1.3891	-1.1219	WARS
0.00335005	7.51513e-05	4.16281	1.3845	1.81781	BSN
0.00335005	7.52007e-05	-4.16263	1.3839	-2.03494	SIRPA
0.00335005	7.52157e-05	-4.16258	1.38371	-1.25955	MYO1B
0.00335276	7.53422e-05	-4.16211	1.38216	-2.53135	C1orf38
0.00336745	7.57381e-05	-4.16067	1.37731	-1.52653	BCL9L
0.00337215	7.59099e-05	-4.16005	1.37521	-1.00485	AFF1
0.00339849	7.66169e-05	4.15749	1.36664	2.59686	DBNDD1
0.00339849	7.66357e-05	4.15743	1.36641	2.74576	RP11-629G13.1
0.00340725	7.68999e-05	-4.15648	1.36323	-2.12792	RP3-449M8.6
0.00341678	7.72434e-05	4.15525	1.35911	2.34013	DHRS11
0.00341678	7.72487e-05	4.15523	1.35905	2.498	AL645730.2
0.00342374	7.7473e-05	4.15443	1.35637	1.24157	IPPK
0.00344029	7.79147e-05	-4.15287	1.35111	-2.33987	SERTAD3
0.00344687	7.81311e-05	4.1521	1.34854	3.38499	PHF21B
0.00344738	7.8249e-05	4.15169	1.34715	2.39021	RP11-322F10.2
0.00344738	7.82776e-05	-4.15159	1.34681	-2.94961	GPR126
0.00345621	7.85456e-05	4.15065	1.34365	2.47399	EIF3EP1
0.00345764	7.86457e-05	4.15029	1.34247	2.3949	ELOVL2
0.00346421	7.89017e-05	4.1494	1.33947	1.57576	LIG1
0.00346421	7.8939e-05	4.14927	1.33903	0.88119	APEX1
0.00346421	7.89985e-05	4.14906	1.33833	1.8477	HOOK1
0.00346753	7.91419e-05	4.14856	1.33666	2.37092	STXBP5L
0.00347309	7.93368e-05	-4.14788	1.33438	-2.8034	FHL1
0.00348968	7.97841e-05	-4.14633	1.32919	-2.44533	ARHGEF6
0.00351206	8.03643e-05	-4.14433	1.32249	-2.21035	UBA7
0.00356044	8.15409e-05	4.14032	1.30905	0.86576	ENAH
0.00357006	8.18312e-05	-4.13934	1.30576	-2.78194	HBEGF
0.00357249	8.19568e-05	-4.13892	1.30435	-2.22695	GDF10
0.00358774	8.23769e-05	4.13751	1.29962	3.23652	FAM57B
0.00360295	8.27965e-05	-4.1361	1.29492	-2.52674	C17orf72
0.00360876	8.30006e-05	-4.13542	1.29265	-1.69407	PRSS23
0.00361928	8.33823e-05	-4.13416	1.2884	-0.739147	NFE2L1
0.00361928	8.3384e-05	-4.13415	1.28839	-2.82679	USHBP1
0.00362787	8.36529e-05	-4.13326	1.28541	-2.6215	DLEC1
0.00362814	8.37301e-05	-4.13301	1.28456	-2.47372	SYNDIG1L
0.00362924	8.38266e-05	4.13269	1.28349	2.53125	ACTR6
0.00363201	8.4032e-05	-4.13201	1.28123	-2.97868	VWFP1
0.00363201	8.40325e-05	4.13201	1.28122	0.786549	KIAA0907
0.00363206	8.41047e-05	4.13177	1.28043	1.72083	THOP1
0.00364426	8.44584e-05	-4.13061	1.27655	-3.04578	LATS2
0.0036559	8.48396e-05	-4.12937	1.27239	-2.4271	PTPN13
0.0036559	8.48714e-05	-4.12927	1.27204	-2.1066	ITM2B
0.00368631	8.56493e-05	4.12674	1.26361	0.710515	SPATS2
0.0036989	8.61339e-05	-4.12518	1.2584	-1.99221	RP11-288G11.3
0.0036989	8.61416e-05	4.12516	1.25831	1.78541	PSMG3
0.0036989	8.61589e-05	4.1251	1.25813	1.2384	OPA1
0.00370639	8.64059e-05	-4.12431	1.25548	-2.8057	MPP3
0.00371289	8.66301e-05	-4.12359	1.25309	-2.02892	PHLDB2
0.00372387	8.70173e-05	4.12236	1.24897	2.76093	HOXD9
0.00372387	8.70318e-05	-4.12231	1.24881	-2.7703	RP11-16M8.2
0.00375657	8.78695e-05	4.11966	1.23996	2.68019	RP11-715J22.2
0.00377065	8.82726e-05	-4.1184	1.23573	-2.16739	RP11-1024P17.1
0.00377331	8.84087e-05	-4.11797	1.2343	-1.6756	C1orf132
0.00379096	8.88963e-05	-4.11645	1.22922	-2.39875	SPOCK2
0.00381442	8.95212e-05	4.11451	1.22275	2.10342	ASPM
0.0038146	8.96e-05	-4.11426	1.22194	-3.07339	CTD-2033D15.1
0.00381593	8.97058e-05	4.11393	1.22085	2.37928	HJURP
0.00386987	9.10496e-05	4.10981	1.20711	3.0985	RP11-441F2.1
0.00389956	9.18243e-05	4.10747	1.19928	2.33503	C19orf57
0.00390427	9.20117e-05	4.1069	1.1974	1.4796	CCHCR1
0.00390686	9.2149e-05	-4.10649	1.19602	-2.3555	RP11-483L5.1
0.00390742	9.22388e-05	4.10622	1.19512	1.71579	ATAD2
0.00391201	9.24234e-05	4.10566	1.19327	2.58157	CCDC74B
0.0039135	9.25354e-05	-4.10533	1.19215	-2.73591	KL
0.00391531	9.26546e-05	4.10497	1.19096	1.55159	RAB11FIP4
0.00392926	9.30617e-05	-4.10375	1.18691	-3.16019	TAL1
0.00394432	9.35016e-05	4.10244	1.18256	0.900864	IPO9
0.00394432	9.35726e-05	4.10223	1.18185	1.48339	NAA35
0.00396806	9.42133e-05	4.10034	1.17555	1.4839	ENO2
0.00397186	9.43814e-05	4.09985	1.1739	2.80896	C17orf78
0.00397797	9.46042e-05	4.09919	1.17173	2.30208	RBM38
0.00402482	9.58684e-05	4.09551	1.15946	2.78696	RIMKLA
0.00402482	9.58758e-05	-4.09548	1.15939	-1.15121	TSPAN3
0.00404792	9.65054e-05	-4.09367	1.15335	-1.89148	STAB1
0.00406194	9.69189e-05	-4.09248	1.1494	-2.66031	RP11-327L3.1
0.00406915	9.71706e-05	4.09176	1.147	2.48243	H2AFX
0.00407117	9.73209e-05	4.09133	1.14557	2.10487	CDKN2B-AS1
0.00407117	9.7395e-05	-4.09112	1.14487	-1.4218	TREH
0.00407117	9.74577e-05	4.09094	1.14428	2.24777	CTD-2574D22.2
0.00407204	9.76355e-05	-4.09043	1.14259	-2.85695	DPT
0.00407204	9.76378e-05	-4.09042	1.14257	-2.76115	PTGER4
0.00409323	9.83705e-05	-4.08835	1.13567	-1.19511	TOM1L2
0.00409323	9.83767e-05	-4.08833	1.13561	-2.55365	AL138968.1
0.00409323	9.83861e-05	4.0883	1.13552	1.32439	MPHOSPH9
0.00413178	9.93935e-05	-4.08547	1.12611	-0.976099	SMURF1
0.00414941	9.98989e-05	4.08406	1.12143	3.18579	FAM123C
0.00415167	0.000100034	4.08368	1.12018	2.22812	RP11-34F20.5
0.00415306	0.000100149	-4.08336	1.11912	-2.56852	ITGAX
0.00415518	0.000100281	-4.08299	1.1179	-2.22639	GAPDHP49
0.00416468	0.000100592	-4.08213	1.11504	-1.57075	DHCR24
0.00416859	0.000100779	4.08162	1.11333	2.66882	AP000563.2
0.00416859	0.000100897	4.08129	1.11224	2.15095	STMN3
0.00416859	0.000100931	-4.0812	1.11193	-0.892775	SSH2
0.00417681	0.000101212	-4.08042	1.10937	-2.60106	ATF7IP2
0.00417799	0.000101322	4.08012	1.10836	2.45702	MAB21L1
0.00418191	0.000101499	4.07964	1.10675	2.51454	ONECUT2
0.00421132	0.000102295	-4.07746	1.09954	-1.8714	UNC13B
0.0042144	0.000102452	4.07703	1.09812	2.37034	AC002310.12
0.00422511	0.00010284	-4.07598	1.09464	-1.70964	CD151
0.00422511	0.000102878	4.07588	1.09429	1.34464	CBX5
0.00425687	0.000103735	4.07357	1.08664	1.93263	TIMELESS
0.00427682	0.000104305	4.07204	1.08158	1.85256	PHF13
0.0042857	0.000104605	-4.07124	1.07892	-2.07906	PHACTR2
0.00431533	0.000105413	-4.0691	1.07182	-2.25894	TGFB1
0.00432429	0.000105716	-4.06829	1.06917	-2.5102	MMP2
0.00432984	0.000105936	4.06771	1.06725	0.80118	MTHFD1
0.00433799	0.000106221	4.06697	1.06477	3.01977	HIST1H4L
0.00434412	0.000106456	4.06635	1.06273	1.90327	ESCO2
0.00435216	0.000106738	4.06561	1.06029	1.38698	CIT
0.00436122	0.000107045	4.06481	1.05763	2.8634	DPYSL5
0.00437245	0.000107406	4.06387	1.05452	2.87404	RP11-149I2.4
0.00437872	0.000107646	-4.06325	1.05247	-2.02572	ELMO1
0.0043898	0.000108062	-4.06217	1.04891	-1.9479	REL
0.0043898	0.00010809	-4.0621	1.04867	-2.73426	RP3-425P12.4
0.00439245	0.000108241	-4.06171	1.04738	-1.02916	PDCD6IP
0.00439546	0.000108498	-4.06105	1.04519	-2.32296	CELSR1
0.00439546	0.000108599	-4.06079	1.04433	-1.94743	ATF3
0.00439546	0.000108627	-4.06072	1.04409	-1.90486	USP53
0.00439546	0.000108659	-4.06063	1.04382	-3.35613	C7
0.00440158	0.000108897	-4.06003	1.0418	-2.11196	COL6A2
0.00440636	0.000109146	-4.05939	1.03969	-2.56302	RP11-157P1.5
0.00440636	0.000109187	4.05928	1.03934	2.14369	TFAP2A
0.00440855	0.000109328	-4.05892	1.03816	-1.68137	DST
0.00440909	0.000109427	4.05867	1.03732	1.90577	SHMT2
0.00441	0.000109536	-4.05839	1.0364	-1.94114	TUBB6
0.00441373	0.000109715	4.05793	1.03489	3.10824	RECQL4
0.00441988	0.000109955	-4.05733	1.03288	-3.09397	CTD-3107M8.4
0.00443101	0.000110318	-4.0564	1.02983	-2.68734	FAT4
0.00444073	0.000110647	-4.05557	1.02709	-1.81947	LGALS3
0.00444788	0.000110951	4.05481	1.02455	2.76045	HIST1H3C
0.00444788	0.000111025	-4.05462	1.02394	-1.4393	DNAH1
0.00444788	0.000111086	-4.05447	1.02343	-2.3577	MRC2
0.00445322	0.000111307	4.05391	1.0216	1.53621	ZNF107
0.00448489	0.000112186	4.05171	1.01434	2.6705	RP11-618K13.2
0.00452187	0.000113199	4.0492	1.00604	2.6856	CLSTN2
0.00452356	0.00011333	4.04888	1.00497	2.03996	ZNF226
0.00453323	0.000113661	-4.04806	1.00228	-2.65112	GJA1
0.00453347	0.000113756	4.04783	1.00152	3.90279	ZIC2
0.00454238	0.00011407	-4.04706	0.998969	-1.0378	RNF213
0.00454238	0.000114157	4.04684	0.998266	2.24082	MAGEF1
0.00455793	0.000114725	4.04545	0.993682	2.86049	C16orf59
0.00455793	0.000114787	4.0453	0.993183	3.49991	NRG1-IT1
0.00455793	0.000114815	4.04524	0.99296	2.98529	SPTBN4
0.00456486	0.000115079	-4.04459	0.990842	-1.66618	CITED2
0.00456909	0.000115357	4.04392	0.988618	2.23487	TUBB2B
0.00456909	0.000115364	-4.0439	0.988557	-1.58297	CST3
0.00457874	0.000115698	-4.04309	0.985896	-2.89227	ZNF385B
0.00458033	0.000115827	4.04278	0.984862	2.35878	TPD52
0.00458085	0.00011593	-4.04253	0.984044	-3.13706	HLA-DRB1
0.00460342	0.000116591	4.04094	0.978795	2.99008	FSD1
0.0046041	0.000116776	4.0405	0.977334	2.26787	ZFP90
0.0046041	0.000116847	4.04033	0.976777	3.33568	PTPRH
0.0046041	0.000116879	4.04025	0.976524	2.71634	C21orf58
0.00461008	0.000117121	4.03967	0.974617	0.879445	ZNF587
0.00463119	0.000117748	-4.03818	0.969691	-2.65809	KCNJ8
0.00465468	0.000118469	-4.03647	0.964051	-2.89298	PRAM1
0.00465468	0.000118588	-4.03619	0.963131	-1.0585	MIR1290
0.00465468	0.000118618	-4.03611	0.962896	-1.96474	B4GALT1
0.00468499	0.000119565	4.03389	0.955559	1.40551	CASC5
0.00468499	0.000119616	-4.03377	0.955164	-2.87749	GYPC
0.00468499	0.000119708	4.03355	0.954454	1.30521	ACADM
0.00468499	0.000119757	-4.03344	0.954081	-0.949545	AL445523.1
0.00468954	0.000119965	-4.03295	0.952479	-2.52741	RP11-88L24.2
0.00469158	0.000120109	-4.03262	0.951373	-3.01165	AQP3
0.00469681	0.000120346	-4.03206	0.949552	-1.10886	POR
0.00469681	0.000120426	4.03188	0.948937	2.23406	CDCA7
0.00471934	0.000121096	4.03032	0.94382	2.48191	FTLP6
0.00473411	0.000121568	-4.02923	0.940234	-2.42668	UBTD1
0.00474175	0.000121857	-4.02856	0.938043	-2.26515	MS4A7
0.00477612	0.000122833	4.02633	0.930681	2.19427	HCN3
0.0047864	0.000123192	-4.02551	0.927995	-2.62846	CTD-3064M3.3
0.00480148	0.000123743	4.02426	0.923875	2.42621	PAX5
0.00480148	0.000123767	4.0242	0.923693	1.70533	SAMD1
0.00482086	0.000124361	-4.02286	0.919278	-2.81584	GIMAP6
0.00483725	0.00012488	-4.02169	0.915441	-1.50728	RP11-243M5.1
0.00483725	0.000124973	4.02148	0.914751	1.3724	TYMS
0.00484166	0.000125269	-4.02082	0.912574	-0.945461	SH2B3
0.00484166	0.000125299	4.02075	0.912351	2.84877	NRXN1
0.00484166	0.000125371	-4.02059	0.911818	-1.69056	AC144450.1
0.00484898	0.000125656	4.01995	0.909727	1.58803	DTD1
0.00486458	0.000126155	4.01884	0.906069	2.18916	MELK
0.00486758	0.000126328	-4.01845	0.904806	-0.896537	KLRC3
0.00488889	0.000126977	-4.01701	0.900083	-1.69658	ETS1
0.00489076	0.000127155	-4.01662	0.898787	-3.02553	SLC22A3
0.00489076	0.000127217	-4.01648	0.898342	-1.71169	QSOX1
0.0049179	0.000128019	4.01472	0.892545	2.36982	KCNB2
0.00493154	0.000128521	-4.01362	0.888933	-1.57318	ZBTB38
0.00493154	0.000128567	-4.01352	0.888606	-1.73431	PHF15
0.0049321	0.000128678	-4.01327	0.88781	-0.934577	RAPGEF1
0.00495452	0.00012936	4.01179	0.882936	2.77215	LL0XNC01-116E7.1
0.00495793	0.000129545	-4.01139	0.881613	-2.06392	TPSD1
0.00496568	0.000129845	-4.01074	0.879482	-1.99802	CASP10
0.00496605	0.000129952	-4.01051	0.878724	-2.19087	TGFBR3
0.00499293	0.000130839	-4.00859	0.872453	-1.44084	FLII
0.00499293	0.000130851	4.00857	0.872368	2.30568	CENPF
0.00499336	0.00013096	4.00833	0.871602	1.84921	AZI1
0.00499995	0.00013123	-4.00775	0.869698	-1.83493	OR10AB1P
0.00500104	0.000131377	4.00744	0.86867	2.56728	CDC25A
0.00500104	0.000131455	4.00727	0.868123	2.57956	CKMT1B
0.00500288	0.000131601	-4.00696	0.867099	-2.8758	HAS2
0.00501724	0.000132148	4.00579	0.863274	1.12771	CDC5L
0.00501724	0.000132255	-4.00557	0.862529	-3.07645	IL33
0.00501724	0.000132273	4.00553	0.862402	2.207	MCM6
0.00507419	0.000133873	-4.00214	0.851312	-1.50813	ITPRIPL2
0.00509231	0.000134608	4.0006	0.846264	2.49154	BEND5
0.00509231	0.000134636	-4.00054	0.846078	-1.93679	CD59
0.00509231	0.00013465	4.00051	0.845978	2.35764	KIF24
0.00510152	0.000134994	-3.9998	0.84363	-3.08702	AP001626.1
0.00510342	0.000135144	3.99948	0.842605	2.42667	RP11-264C15.2
0.00510613	0.000135315	3.99913	0.841435	2.5991	KIF5C
0.00512561	0.000135932	3.99785	0.837246	1.46044	CRMP1
0.00512667	0.00013606	-3.99758	0.836375	-2.4728	MYL1
0.00513453	0.000136459	-3.99676	0.833678	-2.17071	LCP1
0.00513453	0.00013647	-3.99673	0.833604	-2.22429	RP3-340B19.5
0.00514778	0.000136922	3.9958	0.830551	0.935525	SNF8
0.00515016	0.000137185	-3.99526	0.828784	-1.26652	TPCN1
0.00515016	0.000137187	-3.99525	0.82877	-2.79227	GIMAP7
0.00517436	0.000137933	3.99373	0.823772	0.843996	DMAP1
0.00519432	0.000138567	-3.99244	0.819548	-3.64253	LAMB3
0.00526862	0.000140652	-3.98822	0.805781	-1.14995	DOCK1
0.0052716	0.000140835	-3.98786	0.804584	-3.08499	PDLIM2
0.00528076	0.000141182	3.98716	0.80231	2.97052	CRIP3
0.00530343	0.000141892	-3.98575	0.797689	-1.29776	IRF1
0.00530423	0.000142017	3.9855	0.796876	2.5447	FAM64A
0.00530938	0.000142259	-3.98502	0.795309	-2.76213	PMP22
0.00532342	0.000142756	-3.98403	0.792096	-2.2496	RP11-626G11.3
0.00532342	0.000142843	3.98386	0.79153	2.44119	ZNF232
0.00534634	0.000143563	-3.98244	0.786898	-3.26716	COLEC12
0.00537139	0.000144436	-3.98073	0.781313	-3.04421	HPGD
0.00537139	0.000144446	-3.98071	0.78125	-2.26238	CD44
0.00537207	0.000144569	3.98047	0.780462	0.947153	GART
0.005374	0.000144726	-3.98016	0.779463	-2.28991	CXorf36
0.00537951	0.00014498	-3.97967	0.77785	-3.18413	PDE4A
0.00538423	0.000145212	3.97922	0.776374	3.04509	SLC29A4
0.00539248	0.00014554	-3.97858	0.774293	-2.59359	PKDCC
0.00540155	0.000145891	3.9779	0.772078	1.42583	DKC1
0.0054158	0.000146477	-3.97677	0.768383	-2.52398	EFEMP1
0.0054158	0.000146518	-3.97669	0.768127	-2.58105	MSR1
0.0054158	0.000146593	-3.97654	0.76765	-1.91667	CGN
0.00544772	0.000147564	-3.97468	0.761571	-2.95807	CTGF
0.00544985	0.000147728	-3.97436	0.760545	-1.87128	RP3-462E2.3
0.00547289	0.00014846	-3.97297	0.755993	-2.27651	RP11-492E3.1
0.00547415	0.000148687	-3.97254	0.754586	-1.79101	PAG1
0.00547415	0.000148741	3.97243	0.754247	2.8876	RP13-15E13.1
0.00547415	0.000148815	-3.97229	0.75379	-2.48816	ABI3
0.00549056	0.00014939	-3.9712	0.750236	-1.15936	C17orf81
0.00549056	0.000149476	3.97104	0.749708	2.73649	GPR61
0.00549328	0.000149657	-3.9707	0.74859	-2.29537	ARHGAP29
0.00550851	0.00015018	-3.96971	0.745378	-2.00003	RAP1AP
0.00550983	0.000150324	3.96944	0.744496	1.02662	CEP192
0.00551133	0.000150473	-3.96916	0.743586	-2.82478	CLIC2
0.00553798	0.000151309	-3.96759	0.738481	-1.18509	MYO5C
0.00555263	0.000151817	-3.96664	0.735389	-2.00811	HLA-DRB6
0.00555352	0.00015195	-3.96639	0.734582	-2.13549	LBH
0.00556403	0.000152347	3.96566	0.732181	2.60854	NLGN1-AS1
0.00557233	0.000152683	-3.96503	0.730152	-2.48763	PLCB2
0.00558707	0.000153196	-3.96408	0.72706	-2.0964	FOXO1
0.00559987	0.000153657	3.96323	0.724295	2.07628	GFER
0.00562195	0.000154372	-3.96192	0.720014	-2.12966	MMRN2
0.00562857	0.000154664	-3.96138	0.718273	-2.47868	RP11-399O19.5
0.00563532	0.00015496	3.96084	0.716514	2.11046	VMAC
0.00563719	0.000155122	-3.96055	0.715554	-3.31384	CAPN8
0.00564319	0.000155397	3.96004	0.713919	2.62639	SKA3
0.00566141	0.000156093	-3.95878	0.709805	-1.75326	ITIH4-AS1
0.00566141	0.00015612	3.95873	0.709643	3.17763	TMEM145
0.00568363	0.000156844	-3.95742	0.705382	-2.87556	GATA6
0.00568379	0.00015696	-3.95721	0.704704	-2.33278	S100A11
0.00569722	0.000157547	3.95615	0.701263	1.84279	LENG8-AS1
0.00569722	0.000157553	3.95614	0.701226	1.43089	SOCS7
0.00570347	0.000157838	3.95563	0.699565	2.63787	MRPS26
0.00571057	0.00015816	-3.95505	0.697685	-2.89368	CYP21A2
0.00571057	0.000158258	3.95487	0.697118	2.73113	RP11-317N12.1
0.00571469	0.000158484	-3.95447	0.695804	-1.41722	KDM6B
0.00571969	0.000158734	-3.95402	0.69435	-2.13666	MYL12A
0.0057315	0.000159174	3.95324	0.691802	1.46875	TMEM183A
0.00573464	0.000159373	-3.95288	0.690649	-0.959046	RP11-399K21.5
0.0057722	0.00016053	3.95083	0.683989	2.60803	CDK1
0.00584034	0.00016254	-3.9473	0.672532	-1.35008	RFTN1
0.00589766	0.00016425	3.94433	0.662892	1.62789	FLAD1
0.0059116	0.000164754	-3.94346	0.660072	-1.16687	ZDHHC7
0.00592151	0.000165146	-3.94279	0.657884	-2.37459	RP11-545N8.3
0.00593327	0.00016559	-3.94202	0.655412	-2.917	IL1R1
0.00593939	0.000165877	-3.94153	0.653817	-1.98041	CCND2
0.00595185	0.000166341	-3.94074	0.651244	-1.96354	PPFIBP1
0.00595949	0.000166671	-3.94018	0.649419	-2.37296	RP11-680F8.4
0.00600338	0.000168016	-3.93789	0.642019	-2.69791	FXYD1
0.00601045	0.000168332	3.93736	0.640292	2.18273	BDH1
0.00604138	0.000169316	-3.9357	0.634924	-2.15755	PLK2
0.00605253	0.000169773	-3.93493	0.632441	-2.69234	CTD-2207P18.1
0.00605253	0.000169865	3.93478	0.631942	3.06133	NRSN1
0.00606673	0.000170453	-3.9338	0.628762	-1.31235	IQGAP1
0.00606673	0.000170501	-3.93372	0.628503	-1.89336	CHP1
0.00609213	0.000171422	3.93219	0.623542	2.36314	MGAT5B
0.00609213	0.000171453	-3.93213	0.623377	-3.35342	C8orf4
0.0061383	0.000172873	-3.92979	0.615786	-2.4269	PDLIM3
0.00614218	0.000173197	-3.92926	0.614062	-2.04541	RP11-29G8.3
0.00614218	0.000173222	-3.92921	0.613927	-2.3227	EOGT
0.00615439	0.000173687	-3.92845	0.611461	-0.788548	CALCOCO1
0.00616019	0.000173971	-3.92799	0.609957	-2.40786	AL928654.7
0.00618346	0.000174749	3.92672	0.605848	3.05277	FAM111B
0.00619345	0.000175153	3.92606	0.603726	2.45826	PAQR4
0.00623216	0.000176369	3.92409	0.597354	2.77282	C2CD4C
0.00632069	0.000179208	3.91954	0.582661	2.21015	RP11-13N13.5
0.00632069	0.000179298	3.9194	0.582197	2.13305	TMEM132A
0.00632069	0.000179307	3.91938	0.582152	1.80719	HIST1H1C
0.00632069	0.000179461	-3.91914	0.58136	-2.02969	KIAA1217
0.00632069	0.000179569	3.91897	0.580808	1.76389	AC009133.15
0.00632069	0.000179616	3.91889	0.580565	2.17588	ZC3H8
0.00632757	0.000179936	-3.91838	0.578931	-1.93849	FLI1
0.00632929	0.000180108	3.91811	0.578047	1.29926	FANCA
0.00633344	0.00018035	-3.91773	0.576812	-2.24014	RP11-158M2.2
0.00634347	0.00018076	3.91708	0.574724	1.14065	FADS1
0.00634887	0.000181038	-3.91664	0.573309	-1.39647	UBC
0.0063559	0.000181363	3.91613	0.57166	1.18991	TBC1D16
0.0063603	0.00018168	-3.91563	0.570053	-3.12569	SLC6A14
0.0063603	0.000181884	-3.91531	0.56902	-2.10493	HEYL
0.0063603	0.000181964	-3.91519	0.568615	-1.61986	BTN3A2
0.0063603	0.000181986	-3.91515	0.568504	-2.61349	TMEM37
0.0063808	0.000182697	-3.91404	0.564914	-2.73557	KRT16P2
0.00640177	0.000183423	3.91291	0.561266	1.64203	PLEKHJ1
0.00640745	0.000183758	-3.91239	0.559587	-2.74375	LAMA2
0.00640745	0.000183836	3.91227	0.559195	2.60491	AP000251.2
0.00641621	0.000184305	3.91154	0.55685	1.55369	GPR173
0.00641621	0.000184339	3.91149	0.556684	2.93688	CACNA1B
0.00641684	0.000184482	-3.91127	0.555968	-2.07604	AMOTL2
0.00642175	0.000184749	3.91086	0.554639	1.44144	SRRM5
0.00644718	0.000185646	3.90947	0.550182	1.08823	NUDC
0.00644718	0.000185733	-3.90934	0.549752	-2.82092	CLEC2B
0.00645001	0.00018595	-3.90901	0.548677	-2.31793	DKK3
0.00645001	0.000186074	3.90882	0.54806	1.58567	NRM
0.00645001	0.000186193	-3.90863	0.547476	-2.58088	ICAM2
0.00645173	0.000186369	-3.90836	0.546607	-2.31579	CTD-2562J17.9
0.00645227	0.00018651	-3.90815	0.545908	-1.79391	ESYT3
0.0064599	0.000186857	3.90762	0.544198	2.24702	RP4-784A16.2
0.00648439	0.000187692	-3.90634	0.540095	-2.8858	CCL3
0.0064998	0.000188265	-3.90547	0.53729	-1.74312	FERMT2
0.00650698	0.000188714	-3.90479	0.535102	-2.93611	FAM216B
0.00650698	0.000188728	-3.90477	0.535032	-2.86386	IL8
0.00652564	0.000189397	-3.90376	0.531777	-1.97806	CELF2
0.00654265	0.000190018	3.90283	0.528764	1.45618	BRCA1
0.00655981	0.000190734	3.90175	0.525303	2.91773	PCSK1N
0.00655981	0.000190827	3.90161	0.524858	2.54214	LINC00467
0.00655981	0.000190902	3.9015	0.524497	2.83504	CA8
0.00656041	0.000191047	-3.90128	0.523795	-2.62413	SLCO4A1
0.00657829	0.000191697	3.90031	0.520673	1.57592	PARD6G
0.00658947	0.000192151	-3.89964	0.518494	-0.945764	STARD9
0.00659318	0.000192389	-3.89928	0.51736	-2.21059	CEBPB
0.00663446	0.000193723	-3.89731	0.511002	-2.38644	MGP
0.00668674	0.00019538	-3.89487	0.503166	-2.01997	SLC9A3R2
0.00671395	0.000196397	3.89339	0.49839	2.43479	FMN2
0.00671395	0.000196438	-3.89333	0.4982	-2.83291	RP11-678G15.1
0.00671874	0.00019671	3.89293	0.496929	1.57512	SLC25A19
0.00673634	0.000197357	-3.89199	0.493909	-1.6387	SECISBP2L
0.00673652	0.000197494	-3.89179	0.493271	-2.72911	RP11-307B6.3
0.0067389	0.000197785	3.89137	0.491916	2.1052	SRPK3
0.0067389	0.000197827	3.89131	0.49172	2.4795	RP11-544I20.2
0.00674758	0.000198214	3.89075	0.489924	2.83938	DIRAS2
0.00681023	0.000200187	-3.88791	0.480812	-3.09523	TACSTD2
0.00681299	0.000200402	-3.88761	0.479828	-2.90406	CCL18
0.00683283	0.000201119	3.88658	0.476542	2.288	TIGD3
0.00685583	0.000202021	3.8853	0.472426	1.53691	DBF4B
0.00685583	0.000202064	-3.88524	0.472231	-2.19715	C1QB
0.00686291	0.000202407	-3.88476	0.470672	-1.26833	MYO15B
0.006872	0.000202874	3.8841	0.46855	3.06466	CHRNA3
0.006872	0.000202957	-3.88398	0.468176	-1.10227	MAGI3
0.006872	0.000203078	-3.88381	0.467627	-2.67673	RP11-436I9.2
0.00691521	0.00020449	3.88182	0.461255	2.73636	AL592528.1
0.0069294	0.000205045	-3.88104	0.458762	-1.3435	ERBB2
0.00693246	0.000205272	3.88073	0.457749	1.74999	DSN1
0.00694122	0.000205686	-3.88015	0.455893	-1.93469	EHD4
0.00694122	0.000205803	-3.87999	0.455373	-1.81468	SYT15
0.00696446	0.000206628	-3.87884	0.451693	-2.91669	CREB3L1
0.0069749	0.000207074	-3.87822	0.449711	-2.19828	CGNL1
0.0069777	0.000207294	-3.87792	0.448736	-0.993421	PLXND1
0.00698296	0.000207586	3.87751	0.447438	1.76385	TMEM48
0.00702185	0.00020888	-3.87573	0.441727	-2.52737	ARID5A
0.007075	0.000210678	-3.87327	0.433846	-2.36466	LGALS1
0.007075	0.000210851	-3.87304	0.433091	-2.49601	CD14
0.007075	0.000210876	3.873	0.432983	1.49141	ZNF93
0.00708426	0.000211291	-3.87244	0.431177	-2.37296	CD99
0.00712842	0.000212747	-3.87047	0.424862	-1.57006	RP11-17A4.3
0.00716675	0.000214031	-3.86874	0.419331	-1.91216	STARD8
0.00717513	0.000214422	-3.86821	0.417654	-2.84925	TINAGL1
0.00718568	0.000214878	-3.8676	0.415702	-2.66758	LYN
0.00719523	0.000215304	3.86703	0.41388	2.21343	LYG1
0.0072423	0.000216854	3.86497	0.407286	2.79208	GNAO1
0.00726408	0.000217717	-3.86383	0.403638	-2.02902	ADCY4
0.00726408	0.000217876	3.86362	0.402963	2.26535	GUSBP8
0.00726408	0.000217932	-3.86355	0.402727	-1.14336	WSB1
0.00726769	0.000218266	-3.86311	0.40132	-1.45076	TKT
0.00726769	0.000218325	-3.86303	0.401072	-1.23585	LITAF
0.00726898	0.000218506	-3.86279	0.400312	-2.46211	RN5-8S6
0.00727245	0.000218752	-3.86247	0.399275	-2.76413	OLFML3
0.00727354	0.000218928	-3.86224	0.398539	-0.790978	WDR1
0.0072861	0.00021957	-3.8614	0.395845	-1.62231	TMEM43
0.0072861	0.00021959	3.86137	0.395761	1.72109	CREB3L4
0.00730226	0.000220439	-3.86026	0.392215	-1.76821	ZFP36L1
0.00730226	0.000220483	-3.8602	0.392031	-1.34674	SCEL-AS1
0.00730226	0.000220561	3.8601	0.391708	2.31207	AC010336.1
0.00730226	0.000220649	-3.85999	0.391342	-1.93237	ARRDC2
0.00731015	0.000221164	-3.85931	0.389196	-1.71717	KIF13A
0.00731015	0.000221173	-3.8593	0.38916	-1.09879	MIR29B2
0.00731884	0.000221579	3.85878	0.387475	2.31357	ADAM20
0.00732183	0.000221813	-3.85847	0.386505	-2.38104	AC007283.5
0.00737677	0.000223622	-3.85614	0.379042	-0.435334	AC002992.1
0.00740521	0.000224653	3.85481	0.374812	2.6805	INSM1
0.00740521	0.000224773	3.85466	0.374321	1.93662	ADAM22
0.00741123	0.000225101	3.85424	0.372983	3.00342	HGFAC
0.0074113	0.000225248	3.85405	0.372383	1.52478	PCLO
0.00743156	0.000226009	-3.85308	0.369283	-2.75965	ZC3H12A
0.00748205	0.000227691	-3.85094	0.36247	-0.665042	SIK2
0.00750609	0.00022857	3.84984	0.358932	1.13737	CASP8AP2
0.00751109	0.000228869	-3.84946	0.357731	-0.833158	RP11-346M5.1
0.00756259	0.000230586	-3.84731	0.350863	-1.99972	RP11-403P17.3
0.00764138	0.000233138	-3.84413	0.340751	-1.90555	ATXN1
0.00764744	0.000233472	3.84372	0.339434	2.62096	KIF1A
0.00764898	0.000233669	-3.84348	0.338661	-2.52936	PRKG1
0.00765819	0.0002341	-3.84295	0.336968	-2.77902	RAMP2
0.00766983	0.000234606	-3.84232	0.334985	-1.9489	BTBD19
0.00767875	0.000235029	3.8418	0.33333	2.23284	FSD2
0.00775285	0.000237491	-3.8388	0.323756	-2.67305	BIN2
0.00775285	0.000237608	3.83865	0.323301	1.44214	SMC4
0.00775285	0.000237752	3.83848	0.322748	1.73893	MRP63
0.00776056	0.00023814	3.83801	0.32125	2.44152	CTA-250D10.19
0.00779282	0.000239282	3.83663	0.316854	2.30119	ZNF670
0.00780759	0.000239888	3.8359	0.314529	2.73319	FAM171A2
0.00782303	0.000240516	3.83514	0.312131	1.28032	RNF168
[truncated: 49,559 more rows]
