# Supplementary material for: Identification of potential target genes and crucial pathways in small cell lung cancer based on bioinformatic strategy and human samples
Source: PLoS One. 2020 Nov 13;15(11):e0242194. doi: 10.1371/journal.pone.0242194 (PMC7665632; doi:10.1371/journal.pone.0242194)
Supplement: S2 Table — (XLSX) [file pone.0242194.s002.xlsx]

## Sheet: Sheet2
S2 Table. Information for the DEGs identified from the GEO datasets (|log2FC| ≥ 1, adjust P value < 0.05).
Note: log2FC, P value and adjust P value were screened from GSE99316-GPL570.
Name of DEGs	log2FC	P value	adjP value	Category
TOP2A	6.25987	5.28e-08	0.00016	upregulated
UBE2C	4.08526	0.000144	0.0195	upregulated
CENPF	5.03741	1.03e-06	0.000809	upregulated
PRC1	3.76381	8.12e-05	0.0138	upregulated
ASPM	8.9336	5.94e-12	1.62e-07	upregulated
NUSAP1	4.86141	2.77e-07	0.000375	upregulated
EZH2	4.25526	8.21e-06	0.00328	upregulated
CCNE2	4.44931	0.00039	0.0363	upregulated
HELLS	4.77223	7.4e-05	0.0128	upregulated
MELK	5.59882	1.3e-06	0.000949	upregulated
PBK	4.81564	2.2e-05	0.00592	upregulated
CDC20	4.6835	0.000117	0.0176	upregulated
TYMS	4.49873	5.84e-05	0.0111	upregulated
ARHGAP11A	5.22522	7.64e-06	0.0031	upregulated
UBE2T	5.39934	2.96e-07	0.000376	upregulated
DEPDC1	6.09778	5.36e-05	0.0104	upregulated
KIF2C	3.08734	0.0005	0.0418	upregulated
CHEK1	4.37806	2.67e-06	0.00154	upregulated
KIAA0101	4.29365	1.33e-05	0.00453	upregulated
MKI67	3.7131	0.000276	0.0293	upregulated
BRIP1	6.10321	8.88e-05	0.0149	upregulated
CDKN2A	7.07493	0.000516	0.0424	upregulated
CKAP2	5.74065	1.76e-05	0.00518	upregulated
HMGB3	2.98754	0.000205	0.0243	upregulated
ANLN	4.42226	6.28e-07	0.000647	upregulated
NCAPG	4.13226	3.52e-06	0.00182	upregulated
PTTG1	3.76026	4.2e-05	0.0088	upregulated
RFC4	3.95104	4.16e-07	0.000485	upregulated
MSH2	2.87428	0.000506	0.042	upregulated
BUB1B	3.51492	0.000166	0.0213	upregulated
CENPK	4.71523	3.14e-06	0.0017	upregulated
ATAD2	4.07776	2.67e-05	0.00679	upregulated
TTK	5.16891	7.12e-07	0.000664	upregulated
PFN2	2.79829	0.00019	0.0234	upregulated
BUB1	4.60435	3.33e-06	0.00173	upregulated
CCNA2	5.43832	1.5e-05	0.00487	upregulated
RRM2	4.39187	2.15e-06	0.00134	upregulated
AURKA	5.48991	1.13e-09	8.8e-06	upregulated
ECT2	3.98495	6.8e-06	0.00288	upregulated
KIF14	7.95613	6.82e-10	6.24e-06	upregulated
WDHD1	2.76155	6.17e-05	0.0114	upregulated
HMGB2	3.35534	6.71e-06	0.00288	upregulated
STIL	4.5861	5.08e-07	0.000579	upregulated
PCNA	3.0456	6.06e-05	0.0113	upregulated
KIAA1524	4.41454	0.000221	0.0254	upregulated
MPHOSPH9	3.84189	1.58e-06	0.00107	upregulated
GINS1	8.63397	5.72e-13	3.13e-08	upregulated
UHRF1	3.99534	0.000166	0.0213	upregulated
ZWINT	4.73324	1.42e-07	0.000251	upregulated
SPAG5	2.88954	0.000256	0.0278	upregulated
DEPDC1B	7.47192	8.23e-08	0.000187	upregulated
GMNN	3.64841	7.7e-07	0.000688	upregulated
RMI1	2.99883	0.000274	0.0292	upregulated
TMPO	3.34488	6.85e-05	0.0122	upregulated
POLE2	3.02721	0.000512	0.0423	upregulated
DSP	3.53113	0.000556	0.0443	upregulated
NEK2	5.41987	6.21e-07	0.000647	upregulated
MCM6	3.69495	0.000133	0.0188	upregulated
MCM2	3.38095	0.000507	0.042	upregulated
CLSPN	4.79748	9.78e-07	0.000798	upregulated
SMC4	2.83929	4.29e-05	0.00896	upregulated
WNK3	5.67667	0.000513	0.0423	upregulated
CBX3	1.95745	0.000224	0.0255	upregulated
FOXM1	6.18042	2.23e-07	0.000348	upregulated
POLQ	3.64097	6.71e-06	0.00288	upregulated
HES6	8.67118	2.5e-05	0.00648	upregulated
CENPL	3.16655	3.08e-05	0.0073	upregulated
BRCA1	3.74903	3.7e-07	0.00045	upregulated
CDCA7	3.99442	2.74e-05	0.00681	upregulated
CDC25C	4.99126	3.07e-06	0.00168	upregulated
CDCA2	4.8202	5.48e-07	0.000606	upregulated
HDAC2	2.72638	0.000145	0.0195	upregulated
BIRC5	6.11459	1.38e-08	5.78e-05	upregulated
MAD2L1	4.87104	2.61e-07	0.000366	upregulated
C11orf80	5.91127	4.1e-05	0.00872	upregulated
RAD54L	3.85082	1.92e-05	0.00552	upregulated
IQGAP3	3.39793	2.14e-05	0.00583	upregulated
SKP2	3.56509	9.04e-05	0.0151	upregulated
FEN1	2.61955	6.5e-05	0.0119	upregulated
CBX5	4.268	0.00013	0.0187	upregulated
PIGX	3.43703	0.000173	0.0218	upregulated
MYBL2	5.54447	1.04e-06	0.000809	upregulated
NCAPH	5.14011	2.84e-07	0.000375	upregulated
CCDC34	3.55214	0.000372	0.0357	upregulated
PAFAH1B3	2.77037	0.000117	0.0176	upregulated
GTSE1	4.99636	8.2e-05	0.0139	upregulated
ESPL1	6.88505	5.54e-07	0.000606	upregulated
GPT2	5.84128	6.65e-10	6.24e-06	upregulated
SLC4A8	4.48547	4.79e-05	0.00967	upregulated
TFAP2A	5.63657	1.85e-06	0.00123	upregulated
ZNF670	2.67029	9.77e-05	0.0158	upregulated
CCNF	3.22444	0.000103	0.0163	upregulated
OIP5	3.48336	0.00033	0.0331	upregulated
MCM10	6.40417	2.5e-07	0.000366	upregulated
C18orf54	3.99906	0.000142	0.0195	upregulated
CENPM	4.56224	1.58e-06	0.00107	upregulated
RPAIN	6.34243	6.4e-08	0.000184	upregulated
FRMD5	5.5685	9.94e-05	0.0159	upregulated
IRAK1BP1	2.55543	0.000215	0.0251	upregulated
ZNF367	3.93539	0.000153	0.0204	upregulated
DDX11	3.3693	0.000425	0.0377	upregulated
SPC24	5.98604	6.85e-10	6.24e-06	upregulated
NFKB1	-2.93836	0.000212	0.025	downregulated
SOX17	-3.57762	0.000352	0.0343	downregulated
DDR2	-5.12356	0.000376	0.0359	downregulated
NLRP3	-4.76087	2.12e-06	0.00134	downregulated
SPSB1	-3.4383	0.000629	0.0473	downregulated
WISP2	-4.91076	0.000366	0.0353	downregulated
GFPT2	-4.50787	0.000506	0.042	downregulated
MAFF	-3.65841	2.7e-05	0.00679	downregulated
PDE4D	-2.98629	0.000585	0.0455	downregulated
COL6A1	-4.66832	0.00032	0.0322	downregulated
IL6ST	-3.10913	0.000238	0.0267	downregulated
BCL6B	-3.12473	0.000472	0.0403	downregulated
AKAP13	-3.12221	0.000221	0.0254	downregulated
SOX7	-3.56049	0.000661	0.0491	downregulated
ETS1	-5.69608	1.34e-05	0.00454	downregulated
SLC2A3	-2.8987	0.000653	0.0487	downregulated
CRISPLD2	-4.41843	1.53e-05	0.00493	downregulated
CSF3	-4.72518	0.000337	0.0336	downregulated
SOCS2	-5.95996	0.000353	0.0344	downregulated
CH25H	-5.20591	1.76e-05	0.00518	downregulated
UNC13D	-2.9553	0.000583	0.0454	downregulated
SAMD4A	-3.91111	0.000318	0.032	downregulated
TNFRSF1A	-3.16439	0.000526	0.0429	downregulated
SCARA5	-5.38184	0.000682	0.05	downregulated
ADAMTS8	-5.57321	1.83e-05	0.00531	downregulated
KLF9	-3.3577	2.01e-05	0.00574	downregulated
NFKBIZ	-3.3665	0.000415	0.0374	downregulated
RASGRF1	-5.6409	0.000116	0.0176	downregulated
FLI1	-3.62382	9.57e-05	0.0156	downregulated
AHNAK	-5.97223	0.000149	0.0198	downregulated
FBLN1	-5.37514	6.72e-05	0.0121	downregulated
SRPX	-3.72248	0.00037	0.0356	downregulated
SYNPO2	-3.32435	0.000249	0.0274	downregulated
EHD2	-5.33546	0.000647	0.0483	downregulated
THBS1	-5.59523	1.51e-05	0.00489	downregulated
FOSL2	-2.94252	0.000542	0.0439	downregulated
LAMA4	-4.73566	4.65e-05	0.00945	downregulated
ADAMTS9	-7.05179	2.88e-07	0.000375	downregulated
GUCY1A3	-4.93806	0.000146	0.0195	downregulated
LTBP4	-4.4113	0.000144	0.0195	downregulated
FGFR4	-4.47649	3.9e-06	0.00196	downregulated
CEBPD	-4.26965	0.000479	0.0407	downregulated
TNNC1	-7.45606	6.65e-05	0.012	downregulated
CCL2	-6.65789	7.04e-05	0.0124	downregulated
LRP1	-4.08052	0.000515	0.0424	downregulated
TBX4	-4.59106	0.000481	0.0407	downregulated
SELPLG	-4.77692	0.000334	0.0333	downregulated
ERG	-3.68418	3.3e-05	0.00753	downregulated
SLIT2	-3.84486	0.000198	0.0237	downregulated
RNASE1	-5.3173	0.000392	0.0363	downregulated
JUNB	-3.90562	0.000421	0.0376	downregulated
HAS2	-4.1848	3.77e-06	0.00191	downregulated
TMEM2	-3.08226	0.000499	0.0418	downregulated
MYCT1	-3.19371	8.6e-05	0.0145	downregulated
PPP1R15A	-2.95726	7.92e-05	0.0135	downregulated
GADD45B	-4.09826	1.87e-06	0.00123	downregulated
TIMP3	-4.79866	0.000193	0.0236	downregulated
SELP	-3.72024	2.11e-05	0.00578	downregulated
OSMR	-4.59594	0.000131	0.0187	downregulated
RGS2	-3.76673	0.000123	0.0182	downregulated
CD74	-4.91547	4.34e-05	0.00901	downregulated
UTRN	-3.51099	0.000596	0.0457	downregulated
TNS1	-3.2343	5.05e-05	0.00993	downregulated
PTRF	-4.06385	0.00038	0.036	downregulated
COLEC12	-3.90291	0.00047	0.0403	downregulated
EMCN	-3.30337	0.000251	0.0275	downregulated
ENG	-4.2659	0.000484	0.0409	downregulated
MT1M	-6.21151	0.000195	0.0236	downregulated
MYH11	-5.60144	1.97e-06	0.00128	downregulated
EMP1	-5.04337	6.79e-05	0.0122	downregulated
SPOCK2	-3.02606	0.000216	0.0251	downregulated
CD93	-3.78126	0.000117	0.0176	downregulated
MUC1	-3.86626	4.14e-05	0.00876	downregulated
SOCS3	-3.84046	0.000142	0.0195	downregulated
IL1R1	-4.4369	0.000338	0.0336	downregulated
FHL1	-5.15274	3.52e-05	0.00781	downregulated
CDH5	-3.16356	0.000602	0.046	downregulated
FBP1	-3.52026	0.000591	0.0457	downregulated
VWF	-4.26325	0.000426	0.0377	downregulated
IL6	-7.09466	7.17e-07	0.000664	downregulated
PTGDS	-5.06743	0.00023	0.0259	downregulated
ZFP36	-4.27841	0.000455	0.0396	downregulated
ADAMTS1	-5.08851	6.73e-06	0.00288	downregulated
TGFBR2	-5.50563	0.000133	0.0188	downregulated
SUSD2	-5.10535	4.17e-05	0.00876	downregulated
PAPSS2	-3.49583	2.01e-05	0.00574	downregulated
SGMS2	-4.95479	0.000196	0.0237	downregulated
FOLR1	-5.31719	0.000348	0.0342	downregulated
EDNRB	-3.45567	1.74e-05	0.00518	downregulated
TPSB2	-6.56821	0.000153	0.0203	downregulated
GKN2	-5.0689	0.000403	0.0369	downregulated
SERPINA1	-6.63735	0.000588	0.0456	downregulated
AQP1	-4.94212	1.21e-07	0.000228	downregulated
SLC39A8	-4.84534	0.000158	0.0207	downregulated
FBLN5	-6.23354	0.000501	0.0418	downregulated
FMO2	-3.74662	2.35e-05	0.00623	downregulated
GPX3	-4.74605	0.000313	0.0319	downregulated
ICAM1	-5.02531	0.000217	0.0251	downregulated
CYP4B1	-5.67552	0.000513	0.0423	downregulated
EPAS1	-3.24741	0.000465	0.0401	downregulated
CLDN18	-8.65089	1.41e-05	0.00472	downregulated
CLIC5	-4.49701	0.000251	0.0275	downregulated
STEAP4	-6.56008	0.000454	0.0396	downregulated
PGC	-7.58463	2.95e-08	0.000101	downregulated
AQP4	-8.63414	5.93e-05	0.0112	downregulated
AGER	-5.67307	0.000457	0.0397	downregulated
