# Supplementary material for: Identification of potential target genes and crucial pathways in small cell lung cancer based on bioinformatic strategy and human samples
Source: PLoS One. 2020 Nov 13;15(11):e0242194. doi: 10.1371/journal.pone.0242194 (PMC7665632; doi:10.1371/journal.pone.0242194)
Supplement: S3 Table — (XLSX) [file pone.0242194.s003.xlsx]

## Sheet: Sheet1
S3 Table. Enrichment analysis of the DEGs.
Group	Category	Items	No. of genes in the dataset	No. of genes in the background dataset	Percentage of genes	Fold enrichment	P-value (Hypergeometric test)	Bonferroni method	BH method	Q-value (Storey-Tibshirani method)	genes mapped (from DEGs)
up-regulated DEGs	GO: Cellular component	Plasma membrane	5	3479	5.43478	0.227772	1	1	1	1	CDKN2A; MPHOSPH9; DSP; SLC4A8; OIP5;
up-regulated DEGs	GO: Cellular component	Integral to membrane	1	1702	1.08696	0.0938592	0.99999	1	1	1	FRMD5;
up-regulated DEGs	GO: Cellular component	Golgi aparatus	1	897	1.08696	0.178091	0.997182	1	1	1	MPHOSPH9;
up-regulated DEGs	GO: Cellular component	Nucleus	77	5847	83.6957	2.0832	8.63182e-18	6.76735e-15	6.76735e-15	4.29572e-14	TOP2A; UBE2C; CENPF; PRC1; ASPM; NUSAP1; EZH2; CCNE2; HELLS; MELK; PBK; TYMS; KIF2C; CHEK1; MKI67; BRIP1; CDKN2A; HMGB3; ANLN; NCAPG; PTTG1; RFC4; MSH2; BUB1B; CENPK; ATAD2; BUB1; CCNA2; RRM2; AURKA; ECT2; KIF14; WDHD1; HMGB2; PCNA; KIAA1524; GINS1; UHRF1; ZWINT; GMNN; RMI1; TMPO; POLE2; DSP; NEK2; MCM6; MCM2; CLSPN; SMC4; CBX3; FOXM1; POLQ; HES6; BRCA1; CDCA7; CDC25C; HDAC2; BIRC5; MAD2L1; RAD54…
up-regulated DEGs	GO: Cellular component	Perinuclear region of cytoplasm	2	119	2.17391	2.67135	0.173514	1	1	1	HMGB2; MAD2L1;
up-regulated DEGs	GO: Cellular component	Actin cytoskeleton	2	132	2.17391	2.40828	0.203167	1	1	1	ANLN; PFN2;
up-regulated DEGs	GO: Cellular component	Ribonucleoprotein complex	1	65	1.08696	2.4573	0.338423	1	1	1	BRCA1;
up-regulated DEGs	GO: Cellular component	Nucleolus	25	1257	27.1739	3.14697	1.54448e-07	0.000121087	2.42174e-05	0.000153725	TOP2A; ASPM; NUSAP1; TYMS; KIF2C; MKI67; CDKN2A; ANLN; RFC4; WDHD1; HMGB2; PCNA; DSP; NEK2; MCM6; MCM2; SMC4; CBX3; HDAC2; BIRC5; FEN1; CBX5; NCAPH; MCM10; DDX11;
up-regulated DEGs	GO: Cellular component	Mitochondrion	9	1259	9.78261	1.13191	0.401316	1	1	1	TYMS; AURKA; HMGB2; UHRF1; TMPO; SMC4; BRCA1; FEN1; GPT2;
up-regulated DEGs	GO: Cellular component	Cytosol	12	1178	13.0435	1.61254	0.0670549	1	1	1	UBE2C; CCNE2; CDC20; PTTG1; BUB1B; ECT2; KIAA1524; NEK2; CENPL; CDC25C; BIRC5; MAD2L1;
up-regulated DEGs	GO: Cellular component	Membrane fraction	1	346	1.08696	0.46169	0.891475	1	1	1	ECT2;
up-regulated DEGs	GO: Cellular component	Cytoplasm	52	5684	56.5217	1.44727	0.000499551	0.391648	0.0261098	0.165738	TOP2A; CENPF; NUSAP1; MELK; PBK; CDC20; TYMS; KIF2C; MKI67; BRIP1; CDKN2A; CKAP2; ANLN; NCAPG; PTTG1; BUB1B; PFN2; BUB1; CCNA2; RRM2; AURKA; ECT2; WDHD1; HMGB2; STIL; PCNA; KIAA1524; MPHOSPH9; GINS1; ZWINT; SPAG5; TMPO; DSP; NEK2; CLSPN; SMC4; CBX3; FOXM1; BRCA1; CDC25C; HDAC2; BIRC5; MAD2L1; CBX5; NCAPH; PAFAH1B3; GTSE1; GPT2; ZNF670; MCM10; RPAIN; IRAK1BP1;
up-regulated DEGs	GO: Cellular component	Exosomes	5	2043	5.43478	0.387869	0.997649	1	1	1	ATAD2; PFN2; PCNA; DSP; DDX11;
up-regulated DEGs	GO: Cellular component	Perinuclear region	1	131	1.08696	1.21937	0.565917	1	1	1	BRCA1;
up-regulated DEGs	GO: Cellular component	Midbody	2	19	2.17391	16.7237	0.00630316	1	0.150189	0.953356	CENPF; BIRC5;
up-regulated DEGs	GO: Cellular component	Chromatin	5	32	5.43478	24.7554	1.5921e-06	0.00124821	0.000178315	0.0011319	CENPF; TMPO; MCM2; CBX3; OIP5;
up-regulated DEGs	GO: Cellular component	Lysosome	2	1620	2.17391	0.196244	0.999766	1	1	1	PFN2; DSP;
up-regulated DEGs	GO: Cellular component	Endoplasmic reticulum	2	1104	2.17391	0.287966	0.994081	1	1	1	CCNA2; PIGX;
up-regulated DEGs	GO: Cellular component	Endosome	1	303	1.08696	0.527208	0.856561	1	1	1	CCNA2;
up-regulated DEGs	GO: Cellular component	Extracellular	7	1825	7.6087	0.607534	0.952543	1	1	1	EZH2; CKAP2; MSH2; RRM2; TMPO; DSP; PAFAH1B3;
up-regulated DEGs	GO: Cellular component	Kinetochore	11	90	11.9565	19.347	9.63931e-12	7.55722e-09	2.51907e-09	1.59904e-08	TOP2A; CENPF; CDC20; KIF2C; BUB1B; BUB1; ZWINT; NEK2; MAD2L1; NCAPH; SPC24;
up-regulated DEGs	GO: Cellular component	Nuclear pore	1	42	1.08696	3.80265	0.234122	1	1	1	MAD2L1;
up-regulated DEGs	GO: Cellular component	PML body	2	37	2.17391	8.59003	0.0228101	1	0.425788	1	CBX5; RPAIN;
up-regulated DEGs	GO: Cellular component	Extracellular space	2	404	2.17391	0.786904	0.728905	1	1	1	PRC1; HMGB2;
up-regulated DEGs	GO: Cellular component	Ubiquitin ligase complex	1	43	1.08696	3.71424	0.238978	1	1	1	BRCA1;
up-regulated DEGs	GO: Cellular component	Nucleoplasm	20	449	21.7391	7.0487	4.31682e-12	3.38439e-09	1.69219e-09	1.07416e-08	TOP2A; UBE2C; CCNE2; CDC20; CHEK1; CDKN2A; RFC4; CCNA2; WDHD1; HMGB2; PCNA; GMNN; POLE2; MCM6; MCM2; CLSPN; POLQ; BRCA1; CDC25C; MCM10;
up-regulated DEGs	GO: Cellular component	Centrosome	11	656	11.9565	2.65457	0.00279097	1	0.104196	0.661408	CDC20; NCAPG; TTK; CCNA2; AURKA; PCNA; NEK2; MCM6; BRCA1; BIRC5; ESPL1;
up-regulated DEGs	GO: Cellular component	Nuclear envelope	3	71	3.26087	6.70448	0.0102507	1	0.23637	1	CENPF; TMPO; CBX5;
up-regulated DEGs	GO: Cellular component	Cytoskeleton	8	427	8.69565	2.96696	0.00558379	1	0.150189	0.953356	PRC1; NUSAP1; CCNE2; KIF2C; CKAP2; SPAG5; DSP; BIRC5;
up-regulated DEGs	GO: Cellular component	Microtubule	6	129	6.52174	7.36833	0.000165061	0.129408	0.0117644	0.074677	PRC1; ASPM; CKAP2; KIF14; SPAG5; BIRC5;
up-regulated DEGs	GO: Cellular component	Nuclear matrix	1	37	1.08696	4.31638	0.20938	1	1	1	CENPF;
up-regulated DEGs	GO: Cellular component	Cytoplasmic microtubule	2	8	2.17391	39.69	0.00107984	0.846591	0.0445574	0.282838	BIRC5; GTSE1;
up-regulated DEGs	GO: Cellular component	Protein complex	5	65	5.43478	12.1892	5.54127e-05	0.0434435	0.00434435	0.0275768	TOP2A; CDKN2A; HMGB2; NEK2; BRCA1;
up-regulated DEGs	GO: Cellular component	Spindle	5	30	5.43478	26.4052	1.13796e-06	0.000892159	0.000148693	0.000943863	CENPF; CDC20; TTK; AURKA; CBX3;
up-regulated DEGs	GO: Cellular component	Nuclear membrane	1	78	1.08696	2.04781	0.391024	1	1	1	TMPO;
up-regulated DEGs	GO: Cellular component	Spindle pole	1	24	1.08696	6.65345	0.14129	1	1	1	CENPF;
up-regulated DEGs	GO: Cellular component	Microtubule cytoskeleton	3	47	3.26087	10.1273	0.00324222	1	0.115541	0.733422	PRC1; KIF2C; CKAP2;
up-regulated DEGs	GO: Cellular component	Condensed chromosome	1	10	1.08696	15.959	0.0614673	1	0.944909	1	HMGB2;
up-regulated DEGs	GO: Cellular component	Centriole	4	22	4.34783	28.8166	1.00271e-05	0.00786122	0.000873469	0.00554454	TOP2A; NEK2; BIRC5; CCNF;
up-regulated DEGs	GO: Cellular component	BRCA1-A complex	1	7	1.08696	22.7888	0.0434304	1	0.709363	1	BRCA1;
up-regulated DEGs	GO: Cellular component	BRCA1-BARD1 complex	1	2	1.08696	79.4773	0.0126039	1	0.260039	1	BRCA1;
up-regulated DEGs	GO: Cellular component	Gamma-tubulin ring complex	1	6	1.08696	26.5806	0.0373422	1	0.636441	1	BRCA1;
up-regulated DEGs	GO: Cellular component	Spindle microtubule	3	24	3.26087	19.8286	0.000449454	0.352372	0.0251694	0.159768	PRC1; AURKA; BIRC5;
up-regulated DEGs	GO: Cellular component	Nuclear inner membrane	1	10	1.08696	15.959	0.0614673	1	0.944909	1	CBX3;
up-regulated DEGs	GO: Cellular component	SCF ubiquitin ligase complex	2	15	2.17391	21.1804	0.00393442	1	0.134112	0.851308	SKP2; CCNF;
up-regulated DEGs	GO: Cellular component	ESC/E(Z) complex	2	9	2.17391	35.2849	0.00138265	1	0.0541999	0.344046	EZH2; HDAC2;
up-regulated DEGs	GO: Cellular component	Sin3 complex	1	7	1.08696	22.7888	0.0434304	1	0.709363	1	HDAC2;
up-regulated DEGs	GO: Cellular component	Chromosome	7	59	7.6087	18.7893	8.35919e-08	6.55361e-05	1.6384e-05	0.000104001	BUB1B; BUB1; MCM6; MCM2; BIRC5; MAD2L1; CBX5;
up-regulated DEGs	GO: Cellular component	Condensed nuclear chromosome	1	12	1.08696	13.3014	0.0733046	1	1	1	CHEK1;
up-regulated DEGs	GO: Cellular component	Cornified envelope	1	19	1.08696	8.40344	0.113584	1	1	1	DSP;
up-regulated DEGs	GO: Cellular component	Anaphase-promoting complex	2	18	2.17391	17.6523	0.00566285	1	0.150189	0.953356	UBE2C; BUB1B;
up-regulated DEGs	GO: Cellular component	Nuclear chromosome	2	17	2.17391	18.69	0.00505434	1	0.150189	0.953356	TOP2A; BIRC5;
up-regulated DEGs	GO: Cellular component	Outer kinetochore of condensed chromosome	2	8	2.17391	39.69	0.00107984	0.846591	0.0445574	0.282838	CENPF; BUB1B;
up-regulated DEGs	GO: Cellular component	Kinesin complex	1	9	1.08696	17.7302	0.0554927	1	0.887883	1	KIF2C;
up-regulated DEGs	GO: Cellular component	DNA replication factor C complex	2	6	2.17391	52.898	0.000583274	0.457287	0.0285804	0.18142	RFC4; PCNA;
up-regulated DEGs	GO: Cellular component	Cajal body	1	21	1.08696	7.60349	0.124771	1	1	1	OIP5;
up-regulated DEGs	GO: Cellular component	NuRD complex	1	12	1.08696	13.3014	0.0733046	1	1	1	HDAC2;
up-regulated DEGs	GO: Cellular component	Chromosome, centromeric region	3	19	3.26087	25.0439	0.000220159	0.172605	0.0143837	0.091304	CENPF; KIF2C; BIRC5;
up-regulated DEGs	GO: Cellular component	Nuclear body	1	12	1.08696	13.3014	0.0733046	1	1	1	CDKN2A;
up-regulated DEGs	GO: Cellular component	Chromosome passenger complex	1	3	1.08696	53.0729	0.0188468	1	0.360388	1	BIRC5;
up-regulated DEGs	GO: Cellular component	Condensin complex	3	5	3.26087	95.0269	2.42276e-06	0.00189944	0.00023743	0.00150714	NCAPG; SMC4; NCAPH;
up-regulated DEGs	GO: Cellular component	Chromosome, telomeric region	1	17	1.08696	9.3915	0.102256	1	1	1	CHEK1;
up-regulated DEGs	GO: Cellular component	Condensed chromosome kinetochore	2	7	2.17391	45.3519	0.000813222	0.637566	0.0375039	0.238064	BUB1B; BUB1;
up-regulated DEGs	GO: Cellular component	Nuclear heterochromatin	2	5	2.17391	63.4565	0.000390457	0.306118	0.0235476	0.149473	CBX3; CBX5;
up-regulated DEGs	GO: Cellular component	PCNA-p21 complex	1	2	1.08696	79.4773	0.0126039	1	0.260039	1	PCNA;
up-regulated DEGs	GO: Cellular component	Spindle midzone	1	4	1.08696	39.8377	0.0250507	1	0.436438	1	BUB1B;
up-regulated DEGs	GO: Cellular component	MutSbeta complex	1	2	1.08696	79.4773	0.0126039	1	0.260039	1	MSH2;
up-regulated DEGs	GO: Cellular component	Spindle pole centrosome	1	3	1.08696	53.0729	0.0188468	1	0.360388	1	AURKA;
up-regulated DEGs	GO: Cellular component	MutSalpha complex	1	2	1.08696	79.4773	0.0126039	1	0.260039	1	MSH2;
up-regulated DEGs	GO: Cellular component	Actomyosin contractile ring	1	3	1.08696	53.0729	0.0188468	1	0.360388	1	ANLN;
up-regulated DEGs	GO: Cellular component	Nuclear euchromatin	1	1	1.08696	158.168	0.00632172	1	0.150189	0.953356	CBX3;
up-regulated DEGs	GO: Cellular component	Ndc80 complex	1	4	1.08696	39.8377	0.0250507	1	0.436438	1	SPC24;
up-regulated DEGs	GO: Cellular component	Spindle pole body	1	1	1.08696	158.168	0.00632172	1	0.150189	0.953356	BUB1;
up-regulated DEGs	GO: Cellular component	Nuclear replication fork	1	4	1.08696	39.8377	0.0250507	1	0.436438	1	PCNA;
up-regulated DEGs	GO: Cellular component	DNA topoisomerase complex (ATP-hydrolyzing)	1	1	1.08696	158.168	0.00632172	1	0.150189	0.953356	TOP2A;
up-regulated DEGs	GO: Cellular component	Viral integration complex	1	1	1.08696	158.168	0.00632172	1	0.150189	0.953356	TOP2A;
up-regulated DEGs	GO: Cellular component	Nuclear centromeric heterochromatin	1	1	1.08696	158.168	0.00632172	1	0.150189	0.953356	CBX5;
up-regulated DEGs	GO: Cellular component	Interphase microtubule organizing center	1	1	1.08696	158.168	0.00632172	1	0.150189	0.953356	BIRC5;
up-regulated DEGs	GO: Molecular function	DNA binding	14	654	13.7255	3.80618	1.74902e-05	0.00391781	0.00391781	0.0234382	HELLS; HMGB3; NCAPG; RFC4; WDHD1; PCNA; UHRF1; MCM2; CBX3; HDAC2; RAD54L; CBX5; MCM10; ZNF367;
up-regulated DEGs	GO: Molecular function	Protein serine/threonine kinase activity	8	301	7.84314	4.7281	0.000299391	0.0670635	0.0335317	0.200603	MELK; PBK; CHEK1; BUB1B; BUB1; AURKA; NEK2; WNK3;
up-regulated DEGs	GO: Molecular function	Protein binding	6	182	5.88235	5.86698	0.000572636	0.12827	0.0427568	0.255792	CDC20; MKI67; GMNN; MCM6; MAD2L1; SPC24;
up-regulated DEGs	GO: Molecular function	DNA-directed DNA polymerase activity	2	20	1.96078	17.8478	0.00557747	1	0.312338	1	POLE2; POLQ;
up-regulated DEGs	GO: Molecular function	Kinase regulator activity	2	23	1.96078	15.5208	0.00734584	1	0.329094	1	CCNE2; CDKN2A;
up-regulated DEGs	GO: Molecular function	Structural constituent of chromatin	1	2	0.980392	89.2814	0.0112238	1	0.419022	1	SMC4;
up-regulated DEGs	GO: Molecular function	Protein kinase binding	1	5	0.980392	35.8195	0.027826	1	0.890434	1	CCNF;
up-regulated DEGs	GO: Molecular function	DNA topoisomerase activity	1	6	0.980392	29.8595	0.0332985	1	0.932359	1	TOP2A;
up-regulated DEGs	GO: Molecular function	Molecular function unknown	26	5685	25.4902	0.812914	0.919824	1	1	1	ASPM; DEPDC1; KIAA0101; CENPK; STIL; KIAA1524; MPHOSPH9; GINS1; ZWINT; DEPDC1B; RMI1; TMPO; CLSPN; CENPL; CDCA7; CDCA2; C11orf80; PIGX; NCAPH; CCDC34; GTSE1; OIP5; C18orf54; CENPM; FRMD5; IRAK1BP1;
up-regulated DEGs	GO: Molecular function	Acyltransferase activity	1	80	0.980392	2.24291	0.363944	1	1	1	PAFAH1B3;
up-regulated DEGs	GO: Molecular function	Ligase activity	1	112	0.980392	1.60214	0.469544	1	1	1	TYMS;
up-regulated DEGs	GO: Molecular function	Transaminase activity	1	23	0.980392	7.79902	0.121798	1	1	1	GPT2;
up-regulated DEGs	GO: Molecular function	Transporter activity	1	576	0.980392	0.311549	0.963245	1	1	1	RPAIN;
up-regulated DEGs	GO: Molecular function	ATPase activity	1	111	0.980392	1.61657	0.466524	1	1	1	ATAD2;
up-regulated DEGs	GO: Molecular function	GTPase activator activity	2	144	1.96078	2.47993	0.194463	1	1	1	ARHGAP11A; IQGAP3;
up-regulated DEGs	GO: Molecular function	Oxidoreductase activity	1	161	0.980392	1.11456	0.598539	1	1	1	RRM2;
up-regulated DEGs	GO: Molecular function	Structural molecule activity	2	269	1.96078	1.32759	0.448542	1	1	1	ANLN; PFN2;
up-regulated DEGs	GO: Molecular function	Structural constituent of cytoskeleton	1	137	0.980392	1.3098	0.539794	1	1	1	DSP;
up-regulated DEGs	GO: Molecular function	Cytoskeletal protein binding	3	218	2.94118	2.45316	0.12485	1	1	1	PRC1; CKAP2; SPAG5;
up-regulated DEGs	GO: Molecular function	Transcription regulator activity	7	832	6.86275	1.49701	0.188182	1	1	1	EZH2; PTTG1; HMGB2; HES6; BRCA1; HDAC2; ZNF670;
up-regulated DEGs	GO: Molecular function	Transcription factor activity	3	842	2.94118	0.635162	0.858595	1	1	1	FOXM1; MYBL2; TFAP2A;
up-regulated DEGs	GO: Molecular function	Receptor signaling complex scaffold activity	1	322	0.980392	0.557298	0.840152	1	1	1	BIRC5;
up-regulated DEGs	GO: Molecular function	Ubiquitin-specific protease activity	3	377	2.94118	1.41856	0.356612	1	1	1	UBE2C; UBE2T; SKP2;
up-regulated DEGs	GO: Molecular function	DNA repair protein	1	57	0.980392	3.14779	0.275431	1	1	1	MSH2;
up-regulated DEGs	GO: Molecular function	RNA binding	1	366	0.980392	0.490302	0.875899	1	1	1	DDX11;
up-regulated DEGs	GO: Molecular function	Auxiliary transport protein activity	1	333	0.980392	0.538889	0.849945	1	1	1	SLC4A8;
up-regulated DEGs	GO: Molecular function	Motor activity	2	79	1.96078	4.52012	0.0730906	1	1	1	KIF2C; KIF14;
up-regulated DEGs	GO: Molecular function	Kinase binding	1	16	0.980392	11.209	0.0863733	1	1	1	CCNA2;
up-regulated DEGs	GO: Molecular function	Cysteine-type peptidase activity	1	46	0.980392	3.90036	0.22889	1	1	1	ESPL1;
up-regulated DEGs	GO: Molecular function	Transcription factor binding	1	10	0.980392	17.9276	0.0548852	1	1	1	CENPF;
up-regulated DEGs	GO: Molecular function	Protein tyrosine/serine/threonine phosphatase activity	1	37	0.980392	4.84884	0.188619	1	1	1	CDC25C;
up-regulated DEGs	GO: Molecular function	Guanyl-nucleotide exchange factor activity	1	112	0.980392	1.60214	0.469544	1	1	1	ECT2;
up-regulated DEGs	GO: Molecular function	Protein threonine/tyrosine kinase activity	1	28	0.980392	6.40684	0.146266	1	1	1	TTK;
up-regulated DEGs	GO: Molecular function	Cytokine activity	1	107	0.980392	1.677	0.45427	1	1	1	NUSAP1;
up-regulated DEGs	GO: Molecular function	Deoxyribonuclease activity	1	17	0.980392	10.55	0.0915193	1	1	1	FEN1;
up-regulated DEGs	GO: Molecular function	Helicase activity	1	25	0.980392	7.17535	0.131668	1	1	1	BRIP1;
up-regulated DEGs	GO: Biological process	Cell cycle	4	22	3.92157	32.3695	6.39796e-06	0.00113884	0.00113884	0.00729014	PRC1; NUSAP1; CDC20; ZWINT;
up-regulated DEGs	GO: Biological process	Regulation of nucleobase, nucleoside, nucleotide and nucleic acid metabolism	31	2828	30.3922	1.94819	0.000125287	0.022301	0.0111505	0.0713789	TOP2A; EZH2; HELLS; BRIP1; HMGB3; NCAPG; PTTG1; RFC4; MSH2; RRM2; WDHD1; HMGB2; UHRF1; GMNN; POLE2; MCM6; MCM2; FOXM1; POLQ; HES6; CDCA7; HDAC2; RAD54L; FEN1; CBX5; MYBL2; ZNF670; MCM10; IRAK1BP1; ZNF367; DDX11;
up-regulated DEGs	GO: Biological process	Regulation of cell cycle	3	57	2.94118	9.38052	0.00406272	0.723165	0.218099	1	CCNE2; TMPO; SKP2;
up-regulated DEGs	GO: Biological process	Nuclear organization and biogenesis	1	1	0.980392	177.669	0.0056279	1	0.218099	1	TMPO;
up-regulated DEGs	GO: Biological process	Regulation of gene expression, epigenetic	3	66	2.94118	8.10155	0.00612637	1	0.218099	1	CBX3; BRCA1; TFAP2A;
up-regulated DEGs	GO: Biological process	Humoral immune response	1	3	0.980392	59.6165	0.0167898	1	0.498097	1	CCDC34;
up-regulated DEGs	GO: Biological process	Chromosome organization and biogenesis	1	4	0.980392	44.7495	0.0223241	1	0.56767	1	SMC4;
up-regulated DEGs	GO: Biological process	Development	1	6	0.980392	29.8578	0.0333004	1	0.740933	1	TFAP2A;
up-regulated DEGs	GO: Biological process	Cell differentiation	1	29	0.980392	6.18565	0.151086	1	1	1	TFAP2A;
up-regulated DEGs	GO: Biological process	Cell growth and/or maintenance	9	1125	8.82353	1.42292	0.182028	1	1	1	CENPF; KIF2C; CKAP2; ANLN; PFN2; KIF14; SPAG5; DSP; NCAPH;
up-regulated DEGs	GO: Biological process	Cell communication	24	3713	23.5294	1.14889	0.256397	1	1	1	PRC1; MELK; PBK; ARHGAP11A; CHEK1; MKI67; CDKN2A; BUB1B; TTK; BUB1; CCNA2; AURKA; ECT2; STIL; MPHOSPH9; NEK2; CLSPN; CDC25C; BIRC5; MAD2L1; IQGAP3; CCNF; OIP5; SPC24;
up-regulated DEGs	GO: Biological process	DNA repair	1	58	0.980392	3.09336	0.279534	1	1	1	PCNA;
up-regulated DEGs	GO: Biological process	Signal transduction	24	3934	23.5294	1.08435	0.364156	1	1	1	PRC1; MELK; PBK; ARHGAP11A; CHEK1; MKI67; CDKN2A; BUB1B; TTK; BUB1; CCNA2; AURKA; ECT2; STIL; MPHOSPH9; NEK2; CLSPN; CDC25C; BIRC5; MAD2L1; IQGAP3; CCNF; OIP5; SPC24;
up-regulated DEGs	GO: Biological process	Apoptosis	1	220	0.980392	0.815625	0.713271	1	1	1	TFAP2A;
up-regulated DEGs	GO: Biological process	Protein metabolism	3	1323	2.94118	0.404217	0.982245	1	1	1	UBE2C; UBE2T; ESPL1;
up-regulated DEGs	GO: Biological process	Energy pathways	4	1633	3.92157	0.436282	0.985209	1	1	1	TYMS; ATAD2; PAFAH1B3; GPT2;
up-regulated DEGs	GO: Biological process	Metabolism	4	1683	3.92157	0.42332	0.988147	1	1	1	TYMS; ATAD2; PAFAH1B3; GPT2;
up-regulated DEGs	GO: Biological process	Biological_process unknown	17	4731	16.6667	0.638796	0.991479	1	1	1	ASPM; DEPDC1; KIAA0101; CENPK; KIAA1524; GINS1; DEPDC1B; RMI1; WNK3; CENPL; CDCA2; C11orf80; PIGX; GTSE1; C18orf54; CENPM; FRMD5;
up-regulated DEGs	GO: Biological process	Transport	2	1215	1.96078	0.293919	0.99308	1	1	1	SLC4A8; RPAIN;
up-regulated DEGs	Biological pathway	Cell Cycle, Mitotic	34	317	53.125	10.5423	5.57946e-28	9.30654e-25	9.30654e-25	5.44979e-24	TOP2A; UBE2C; CENPF; CCNE2; CDC20; TYMS; KIF2C; CDKN2A; PTTG1; RFC4; BUB1B; CENPK; BUB1; CCNA2; RRM2; AURKA; PCNA; GINS1; ZWINT; GMNN; POLE2; NEK2; MCM6; MCM2; CENPL; CDC25C; BIRC5; MAD2L1; SKP2; FEN1; MYBL2; MCM10; CENPM; SPC24;
up-regulated DEGs	Biological pathway	DNA Replication	24	261	37.5	9.03938	1.35688e-17	2.26328e-14	1.13164e-14	6.62675e-14	UBE2C; CENPF; CDC20; KIF2C; RFC4; BUB1B; CENPK; BUB1; PCNA; GINS1; ZWINT; GMNN; POLE2; NEK2; MCM6; MCM2; CENPL; BIRC5; MAD2L1; SKP2; FEN1; MCM10; CENPM; SPC24;
up-regulated DEGs	Biological pathway	Mitotic M-M/G1 phases	20	242	31.25	8.12489	1.00491e-13	1.67619e-10	5.58732e-11	3.27186e-10	UBE2C; CENPF; CDC20; KIF2C; BUB1B; CENPK; BUB1; ZWINT; GMNN; POLE2; NEK2; MCM6; MCM2; CENPL; BIRC5; MAD2L1; SKP2; MCM10; CENPM; SPC24;
up-regulated DEGs	Biological pathway	ATM pathway	20	307	31.25	6.40469	8.87975e-12	1.48114e-08	3.68285e-09	2.15663e-08	CCNE2; TYMS; UBE2T; CHEK1; BRIP1; CDKN2A; RFC4; MSH2; CCNA2; RRM2; PCNA; RMI1; MCM2; CLSPN; BRCA1; CDC25C; HDAC2; SKP2; CBX5; MYBL2;
up-regulated DEGs	Biological pathway	Mitotic Prometaphase	13	99	20.3125	12.9122	1.10397e-11	1.84142e-08	3.68285e-09	2.15663e-08	UBE2C; CENPF; CDC20; KIF2C; BUB1B; CENPK; BUB1; ZWINT; CENPL; BIRC5; MAD2L1; CENPM; SPC24;
up-regulated DEGs	Biological pathway	M Phase	14	158	21.875	8.71279	3.61509e-10	6.02997e-07	1.00499e-07	5.88512e-07	UBE2C; CENPF; CDC20; KIF2C; BUB1B; CENPK; BUB1; ZWINT; NEK2; CENPL; BIRC5; MAD2L1; CENPM; SPC24;
up-regulated DEGs	Biological pathway	Mitotic G1-G1/S phases	13	140	20.3125	9.13107	9.35436e-10	1.56031e-06	2.22901e-07	1.30528e-06	TOP2A; UBE2C; CCNE2; TYMS; CDKN2A; RRM2; PCNA; POLE2; MCM6; MCM2; SKP2; MYBL2; MCM10;
up-regulated DEGs	Biological pathway	Cell Cycle Checkpoints	12	118	18.75	10.0006	1.56084e-09	2.60349e-06	3.25436e-07	1.90571e-06	UBE2C; CDC20; CHEK1; RFC4; BUB1B; MCM6; MCM2; CLSPN; CDC25C; MAD2L1; SKP2; MCM10;
up-regulated DEGs	Biological pathway	PLK1 signaling events	11	104	17.1875	10.402	5.30261e-09	8.84476e-06	8.96612e-07	5.25044e-06	PRC1; CDC20; BUB1B; BUB1; AURKA; ECT2; CLSPN; BRCA1; CDC25C; BIRC5; SPC24;
up-regulated DEGs	Biological pathway	Aurora B signaling	8	41	12.5	19.1931	5.37537e-09	8.96612e-06	8.96612e-07	5.25044e-06	KIF2C; NCAPG; BUB1; AURKA; SMC4; BIRC5; CBX5; NCAPH;
up-regulated DEGs	Biological pathway	Polo-like kinase signaling events in the cell cycle	11	109	17.1875	9.92486	8.77178e-09	1.46313e-05	1.33012e-06	7.78901e-06	PRC1; CDC20; BUB1B; BUB1; AURKA; ECT2; CLSPN; BRCA1; CDC25C; BIRC5; SPC24;
up-regulated DEGs	Biological pathway	ATR signaling pathway	15	250	23.4375	5.89966	1.79002e-08	2.98575e-05	2.48812e-06	1.45701e-05	UBE2T; CHEK1; BRIP1; CDKN2A; RFC4; MSH2; CCNA2; PCNA; RMI1; MCM2; CLSPN; BRCA1; CDC25C; HDAC2; SKP2;
up-regulated DEGs	Biological pathway	Activation of ATR in response to replication stress	7	37	10.9375	18.6124	6.53673e-08	0.000109033	8.38713e-06	4.91139e-05	CHEK1; RFC4; MCM6; MCM2; CLSPN; CDC25C; MCM10;
up-regulated DEGs	Biological pathway	FOXM1 transcription factor network	7	42	10.9375	16.3972	1.64595e-07	0.000274545	1.96103e-05	0.000114836	CENPF; CDKN2A; CCNA2; NEK2; FOXM1; BIRC5; SKP2;
up-regulated DEGs	Biological pathway	G2/M Checkpoints	7	43	10.9375	16.0159	1.95039e-07	0.000325324	2.16883e-05	0.000127004	CHEK1; RFC4; MCM6; MCM2; CLSPN; CDC25C; MCM10;
up-regulated DEGs	Biological pathway	G1/S Transition	10	117	15.625	8.40649	2.19215e-07	0.00036565	2.28531e-05	0.000133825	UBE2C; CCNE2; TYMS; RRM2; PCNA; POLE2; MCM6; MCM2; SKP2; MCM10;
up-regulated DEGs	Biological pathway	G2/M DNA damage checkpoint	6	29	9.375	20.3578	3.45762e-07	0.000576731	3.39253e-05	0.000198662	CHEK1; MCM6; MCM2; CLSPN; CDC25C; MCM10;
up-regulated DEGs	Biological pathway	Signaling by Aurora kinases	9	98	14.0625	9.03354	5.06566e-07	0.000844953	4.63081e-05	0.000271174	KIF2C; NCAPG; BUB1; AURKA; SMC4; BRCA1; BIRC5; CBX5; NCAPH;
up-regulated DEGs	Biological pathway	DNA strand elongation	6	31	9.375	19.0448	5.27491e-07	0.000879855	4.63081e-05	0.000271174	RFC4; PCNA; GINS1; MCM6; MCM2; FEN1;
up-regulated DEGs	Biological pathway	E2F transcription factor network	8	73	12.5	10.7809	5.85981e-07	0.000977416	4.88708e-05	0.000286181	CCNE2; TYMS; CDKN2A; CCNA2; RRM2; BRCA1; CBX5; MYBL2;
up-regulated DEGs	Biological pathway	Synthesis of DNA	9	109	14.0625	8.12198	1.25741e-06	0.00209735	9.9874e-05	0.000584849	UBE2C; RFC4; PCNA; GINS1; POLE2; MCM6; MCM2; SKP2; FEN1;
up-regulated DEGs	Biological pathway	APC-Cdc20 mediated degradation of Nek2A	5	23	7.8125	21.3956	2.7193e-06	0.00453579	0.000206172	0.00120732	UBE2C; CDC20; BUB1B; NEK2; MAD2L1;
up-regulated DEGs	Biological pathway	S Phase	9	121	14.0625	7.31656	3.02823e-06	0.00505108	0.000219612	0.00128602	UBE2C; RFC4; PCNA; GINS1; POLE2; MCM6; MCM2; SKP2; FEN1;
up-regulated DEGs	Biological pathway	Fanconi anemia pathway	6	48	9.375	12.3012	7.68231e-06	0.0128141	0.00053392	0.00312657	UBE2T; CHEK1; BRIP1; RFC4; RMI1; BRCA1;
up-regulated DEGs	Biological pathway	DNA Repair	8	106	12.5	7.42488	1.01034e-05	0.0168524	0.000674097	0.00394742	UBE2T; CHEK1; BRIP1; RFC4; PCNA; POLE2; BRCA1; FEN1;
up-regulated DEGs	Biological pathway	Regulation of mitotic cell cycle	7	81	10.9375	8.50321	1.5545e-05	0.025929	0.000960335	0.00562359	UBE2C; CDC20; PTTG1; BUB1B; AURKA; MAD2L1; SKP2;
up-regulated DEGs	Biological pathway	APC/C-mediated degradation of cell cycle proteins	7	81	10.9375	8.50321	1.5545e-05	0.025929	0.000960335	0.00562359	UBE2C; CDC20; PTTG1; BUB1B; AURKA; MAD2L1; SKP2;
up-regulated DEGs	Biological pathway	Inactivation of APC/C via direct inhibition of the APC/C complex	4	18	6.25	21.8793	2.68057e-05	0.0447119	0.00154179	0.00902852	UBE2C; CDC20; BUB1B; MAD2L1;
up-regulated DEGs	Biological pathway	Inhibition of the proteolytic activity of APC/C required for the onset of anaphase by mitotic spindle checkpoint components	4	18	6.25	21.8793	2.68057e-05	0.0447119	0.00154179	0.00902852	UBE2C; CDC20; BUB1B; MAD2L1;
up-regulated DEGs	Biological pathway	Mitotic Spindle Checkpoint	4	19	6.25	20.7284	3.36953e-05	0.0562038	0.00187346	0.0109707	UBE2C; CDC20; BUB1B; MAD2L1;
up-regulated DEGs	Biological pathway	DNA Replication Pre-Initiation	7	98	10.9375	7.02831	5.40079e-05	0.0900852	0.00281516	0.0164852	UBE2C; GMNN; POLE2; MCM6; MCM2; SKP2; MCM10;
up-regulated DEGs	Biological pathway	M/G1 Transition	7	98	10.9375	7.02831	5.40079e-05	0.0900852	0.00281516	0.0164852	UBE2C; GMNN; POLE2; MCM6; MCM2; SKP2; MCM10;
up-regulated DEGs	Biological pathway	Telomere C-strand (Lagging Strand) Synthesis	4	22	6.25	17.9031	6.21504e-05	0.103667	0.00294389	0.017239	RFC4; PCNA; POLE2; FEN1;
up-regulated DEGs	Biological pathway	Homologous Recombination Repair	4	22	6.25	17.9031	6.21504e-05	0.103667	0.00294389	0.017239	CHEK1; BRIP1; PCNA; BRCA1;
up-regulated DEGs	Biological pathway	Homologous recombination repair of replication-independent double-strand breaks	4	22	6.25	17.9031	6.21504e-05	0.103667	0.00294389	0.017239	CHEK1; BRIP1; PCNA; BRCA1;
up-regulated DEGs	Biological pathway	Chromosome Maintenance	6	69	9.375	8.55788	6.35372e-05	0.10598	0.00294389	0.017239	RFC4; CENPK; PCNA; POLE2; FEN1; OIP5;
up-regulated DEGs	Biological pathway	APC/C:Cdc20 mediated degradation of mitotic proteins	6	71	9.375	8.31684	7.47152e-05	0.124625	0.00336824	0.019724	UBE2C; CDC20; PTTG1; BUB1B; MAD2L1; SKP2;
up-regulated DEGs	Biological pathway	Activation of APC/C and APC/C:Cdc20 mediated degradation of mitotic proteins	6	72	9.375	8.20135	8.08642e-05	0.134882	0.00354951	0.0207855	UBE2C; CDC20; PTTG1; BUB1B; MAD2L1; SKP2;
up-regulated DEGs	Biological pathway	Double-Strand Break Repair	4	27	6.25	14.5889	0.000143525	0.2394	0.00613845	0.035946	CHEK1; BRIP1; PCNA; BRCA1;
up-regulated DEGs	Biological pathway	Unwinding of DNA	3	11	4.6875	26.8647	0.000156426	0.260918	0.00652296	0.0381976	GINS1; MCM6; MCM2;
up-regulated DEGs	Biological pathway	Extension of Telomeres	4	28	6.25	14.0681	0.000166173	0.277176	0.0067604	0.039588	RFC4; PCNA; POLE2; FEN1;
up-regulated DEGs	Biological pathway	Removal of licensing factors from origins	6	85	9.375	6.94717	0.000204214	0.340628	0.00811019	0.0474922	UBE2C; GMNN; MCM6; MCM2; SKP2; MCM10;
up-regulated DEGs	Biological pathway	Activation of the pre-replicative complex	4	30	6.25	13.1305	0.000219048	0.365373	0.00849704	0.0497576	POLE2; MCM6; MCM2; MCM10;
up-regulated DEGs	Biological pathway	Regulation of DNA replication	6	88	9.375	6.71036	0.000247105	0.412171	0.00936753	0.054855	UBE2C; GMNN; MCM6; MCM2; SKP2; MCM10;
up-regulated DEGs	Biological pathway	G1/S-Specific Transcription	3	15	4.6875	19.7056	0.00041898	0.698858	0.0148693	0.0870728	TYMS; RRM2; PCNA;
up-regulated DEGs	Biological pathway	Repair synthesis of patch ~27-30 bases long by DNA polymerase	3	15	4.6875	19.7056	0.00041898	0.698858	0.0148693	0.0870728	RFC4; PCNA; POLE2;
up-regulated DEGs	Biological pathway	Repair synthesis for gap-filling by DNA polymerase in TC-NER	3	15	4.6875	19.7056	0.00041898	0.698858	0.0148693	0.0870728	RFC4; PCNA; POLE2;
up-regulated DEGs	Biological pathway	Gap-filling DNA repair synthesis and ligation in TC-NER	3	16	4.6875	18.4748	0.000511931	0.853902	0.0174266	0.102048	RFC4; PCNA; POLE2;
up-regulated DEGs	Biological pathway	Gap-filling DNA repair synthesis and ligation in GG-NER	3	16	4.6875	18.4748	0.000511931	0.853902	0.0174266	0.102048	RFC4; PCNA; POLE2;
up-regulated DEGs	Biological pathway	TRAIL signaling pathway	12	1325	18.75	0.890692	0.722875	1	1	1	CHEK1; CDKN2A; MSH2; CCNA2; PCNA; DSP; BRCA1; CDCA7; HDAC2; BIRC5; SKP2; TFAP2A;
up-regulated DEGs	Biological pathway	Syndecan-1-mediated signaling events	11	1297	17.1875	0.834156	0.796303	1	1	1	CHEK1; CDKN2A; MSH2; CCNA2; PCNA; DSP; BRCA1; CDCA7; HDAC2; BIRC5; SKP2;
up-regulated DEGs	Biological pathway	Glypican pathway	11	1335	17.1875	0.810413	0.827703	1	1	1	CHEK1; CDKN2A; MSH2; CCNA2; PCNA; DSP; BRCA1; CDCA7; HDAC2; BIRC5; SKP2;
up-regulated DEGs	Biological pathway	GMCSF-mediated signaling events	11	1289	17.1875	0.839333	0.789222	1	1	1	CHEK1; CDKN2A; MSH2; CCNA2; PCNA; DSP; BRCA1; CDCA7; HDAC2; BIRC5; SKP2;
up-regulated DEGs	Biological pathway	Insulin Pathway	11	1285	17.1875	0.841946	0.78562	1	1	1	CHEK1; CDKN2A; MSH2; CCNA2; PCNA; DSP; BRCA1; CDCA7; HDAC2; BIRC5; SKP2;
up-regulated DEGs	Biological pathway	Nectin adhesion pathway	11	1292	17.1875	0.837385	0.791897	1	1	1	CHEK1; CDKN2A; MSH2; CCNA2; PCNA; DSP; BRCA1; CDCA7; HDAC2; BIRC5; SKP2;
up-regulated DEGs	Biological pathway	IGF1 pathway	11	1288	17.1875	0.839985	0.788325	1	1	1	CHEK1; CDKN2A; MSH2; CCNA2; PCNA; DSP; BRCA1; CDCA7; HDAC2; BIRC5; SKP2;
up-regulated DEGs	Biological pathway	Signaling events mediated by Hepatocyte Growth Factor Receptor (c-Met)	11	1290	17.1875	0.838683	0.790116	1	1	1	CHEK1; CDKN2A; MSH2; CCNA2; PCNA; DSP; BRCA1; CDCA7; HDAC2; BIRC5; SKP2;
up-regulated DEGs	Biological pathway	Glypican 1 network	11	1296	17.1875	0.8348	0.795427	1	1	1	CHEK1; CDKN2A; MSH2; CCNA2; PCNA; DSP; BRCA1; CDCA7; HDAC2; BIRC5; SKP2;
up-regulated DEGs	Biological pathway	PDGF receptor signaling network	11	1290	17.1875	0.838683	0.790116	1	1	1	CHEK1; CDKN2A; MSH2; CCNA2; PCNA; DSP; BRCA1; CDCA7; HDAC2; BIRC5; SKP2;
up-regulated DEGs	Biological pathway	Integrin family cell surface interactions	11	1375	17.1875	0.786837	0.856839	1	1	1	CHEK1; CDKN2A; MSH2; CCNA2; PCNA; DSP; BRCA1; CDCA7; HDAC2; BIRC5; SKP2;
up-regulated DEGs	Biological pathway	Internalization of ErbB1	11	1285	17.1875	0.841946	0.78562	1	1	1	CHEK1; CDKN2A; MSH2; CCNA2; PCNA; DSP; BRCA1; CDCA7; HDAC2; BIRC5; SKP2;
up-regulated DEGs	Biological pathway	Signaling events mediated by VEGFR1 and VEGFR2	11	1293	17.1875	0.836737	0.792783	1	1	1	CHEK1; CDKN2A; MSH2; CCNA2; PCNA; DSP; BRCA1; CDCA7; HDAC2; BIRC5; SKP2;
up-regulated DEGs	Biological pathway	Beta1 integrin cell surface interactions	11	1348	17.1875	0.802597	0.837606	1	1	1	CHEK1; CDKN2A; MSH2; CCNA2; PCNA; DSP; BRCA1; CDCA7; HDAC2; BIRC5; SKP2;
up-regulated DEGs	Biological pathway	Urokinase-type plasminogen activator (uPA) and uPAR-mediated signaling	11	1285	17.1875	0.841946	0.78562	1	1	1	CHEK1; CDKN2A; MSH2; CCNA2; PCNA; DSP; BRCA1; CDCA7; HDAC2; BIRC5; SKP2;
up-regulated DEGs	Biological pathway	IFN-gamma pathway	11	1293	17.1875	0.836737	0.792783	1	1	1	CHEK1; CDKN2A; MSH2; CCNA2; PCNA; DSP; BRCA1; CDCA7; HDAC2; BIRC5; SKP2;
up-regulated DEGs	Biological pathway	PAR1-mediated thrombin signaling events	11	1296	17.1875	0.8348	0.795427	1	1	1	CHEK1; CDKN2A; MSH2; CCNA2; PCNA; DSP; BRCA1; CDCA7; HDAC2; BIRC5; SKP2;
up-regulated DEGs	Biological pathway	PDGFR-beta signaling pathway	11	1285	17.1875	0.841946	0.78562	1	1	1	CHEK1; CDKN2A; MSH2; CCNA2; PCNA; DSP; BRCA1; CDCA7; HDAC2; BIRC5; SKP2;
up-regulated DEGs	Biological pathway	EGF receptor (ErbB1) signaling pathway	11	1285	17.1875	0.841946	0.78562	1	1	1	CHEK1; CDKN2A; MSH2; CCNA2; PCNA; DSP; BRCA1; CDCA7; HDAC2; BIRC5; SKP2;
up-regulated DEGs	Biological pathway	Thrombin/protease-activated receptor (PAR) pathway	11	1297	17.1875	0.834156	0.796303	1	1	1	CHEK1; CDKN2A; MSH2; CCNA2; PCNA; DSP; BRCA1; CDCA7; HDAC2; BIRC5; SKP2;
up-regulated DEGs	Biological pathway	Class I PI3K signaling events	11	1285	17.1875	0.841946	0.78562	1	1	1	CHEK1; CDKN2A; MSH2; CCNA2; PCNA; DSP; BRCA1; CDCA7; HDAC2; BIRC5; SKP2;
up-regulated DEGs	Biological pathway	Arf6 signaling events	11	1285	17.1875	0.841946	0.78562	1	1	1	CHEK1; CDKN2A; MSH2; CCNA2; PCNA; DSP; BRCA1; CDCA7; HDAC2; BIRC5; SKP2;
up-regulated DEGs	Biological pathway	Plasma membrane estrogen receptor signaling	11	1298	17.1875	0.833514	0.797177	1	1	1	CHEK1; CDKN2A; MSH2; CCNA2; PCNA; DSP; BRCA1; CDCA7; HDAC2; BIRC5; SKP2;
up-regulated DEGs	Biological pathway	IL3-mediated signaling events	11	1292	17.1875	0.837385	0.791897	1	1	1	CHEK1; CDKN2A; MSH2; CCNA2; PCNA; DSP; BRCA1; CDCA7; HDAC2; BIRC5; SKP2;
up-regulated DEGs	Biological pathway	mTOR signaling pathway	11	1285	17.1875	0.841946	0.78562	1	1	1	CHEK1; CDKN2A; MSH2; CCNA2; PCNA; DSP; BRCA1; CDCA7; HDAC2; BIRC5; SKP2;
up-regulated DEGs	Biological pathway	ErbB receptor signaling network	11	1308	17.1875	0.827141	0.805771	1	1	1	CHEK1; CDKN2A; MSH2; CCNA2; PCNA; DSP; BRCA1; CDCA7; HDAC2; BIRC5; SKP2;
up-regulated DEGs	Biological pathway	Signaling events mediated by focal adhesion kinase	11	1285	17.1875	0.841946	0.78562	1	1	1	CHEK1; CDKN2A; MSH2; CCNA2; PCNA; DSP; BRCA1; CDCA7; HDAC2; BIRC5; SKP2;
up-regulated DEGs	Biological pathway	VEGF and VEGFR signaling network	11	1301	17.1875	0.831592	0.799782	1	1	1	CHEK1; CDKN2A; MSH2; CCNA2; PCNA; DSP; BRCA1; CDCA7; HDAC2; BIRC5; SKP2;
up-regulated DEGs	Biological pathway	Alpha9 beta1 integrin signaling events	11	1302	17.1875	0.830953	0.800645	1	1	1	CHEK1; CDKN2A; MSH2; CCNA2; PCNA; DSP; BRCA1; CDCA7; HDAC2; BIRC5; SKP2;
up-regulated DEGs	Biological pathway	Arf6 downstream pathway	11	1285	17.1875	0.841946	0.78562	1	1	1	CHEK1; CDKN2A; MSH2; CCNA2; PCNA; DSP; BRCA1; CDCA7; HDAC2; BIRC5; SKP2;
up-regulated DEGs	Biological pathway	S1P1 pathway	11	1285	17.1875	0.841946	0.78562	1	1	1	CHEK1; CDKN2A; MSH2; CCNA2; PCNA; DSP; BRCA1; CDCA7; HDAC2; BIRC5; SKP2;
up-regulated DEGs	Biological pathway	ErbB1 downstream signaling	11	1285	17.1875	0.841946	0.78562	1	1	1	CHEK1; CDKN2A; MSH2; CCNA2; PCNA; DSP; BRCA1; CDCA7; HDAC2; BIRC5; SKP2;
up-regulated DEGs	Biological pathway	EGFR-dependent Endothelin signaling events	11	1286	17.1875	0.841291	0.786524	1	1	1	CHEK1; CDKN2A; MSH2; CCNA2; PCNA; DSP; BRCA1; CDCA7; HDAC2; BIRC5; SKP2;
up-regulated DEGs	Biological pathway	Arf6 trafficking events	11	1285	17.1875	0.841946	0.78562	1	1	1	CHEK1; CDKN2A; MSH2; CCNA2; PCNA; DSP; BRCA1; CDCA7; HDAC2; BIRC5; SKP2;
up-regulated DEGs	Biological pathway	Endothelins	11	1304	17.1875	0.829679	0.802364	1	1	1	CHEK1; CDKN2A; MSH2; CCNA2; PCNA; DSP; BRCA1; CDCA7; HDAC2; BIRC5; SKP2;
up-regulated DEGs	Biological pathway	IL5-mediated signaling events	11	1289	17.1875	0.839333	0.789222	1	1	1	CHEK1; CDKN2A; MSH2; CCNA2; PCNA; DSP; BRCA1; CDCA7; HDAC2; BIRC5; SKP2;
up-regulated DEGs	Biological pathway	Sphingosine 1-phosphate (S1P) pathway	11	1308	17.1875	0.827141	0.805771	1	1	1	CHEK1; CDKN2A; MSH2; CCNA2; PCNA; DSP; BRCA1; CDCA7; HDAC2; BIRC5; SKP2;
up-regulated DEGs	Biological pathway	Proteoglycan syndecan-mediated signaling events	11	1342	17.1875	0.806186	0.833088	1	1	1	CHEK1; CDKN2A; MSH2; CCNA2; PCNA; DSP; BRCA1; CDCA7; HDAC2; BIRC5; SKP2;
up-regulated DEGs	Biological pathway	Class I PI3K signaling events mediated by Akt	11	1285	17.1875	0.841946	0.78562	1	1	1	CHEK1; CDKN2A; MSH2; CCNA2; PCNA; DSP; BRCA1; CDCA7; HDAC2; BIRC5; SKP2;
up-regulated DEGs	Biological pathway	LKB1 signaling events	11	1305	17.1875	0.829043	0.80322	1	1	1	CHEK1; CDKN2A; MSH2; CCNA2; PCNA; DSP; BRCA1; CDCA7; HDAC2; BIRC5; SKP2;
up-regulated DEGs	Biological pathway	p53 pathway	7	189	10.9375	3.64449	0.00288852	1	0.0777104	0.455062	CHEK1; CDKN2A; MSH2; CCNA2; PCNA; HDAC2; SKP2;
up-regulated DEGs	Biological pathway	Regulation of CDC42 activity	6	768	9.375	0.768973	0.810321	1	1	1	CDKN2A; CCNA2; ECT2; BRCA1; HDAC2; IQGAP3;
up-regulated DEGs	Biological pathway	CDC42 signaling events	6	755	9.375	0.782213	0.796741	1	1	1	CDKN2A; CCNA2; ECT2; BRCA1; HDAC2; IQGAP3;
up-regulated DEGs	Biological pathway	Assembly of the pre-replicative complex	5	83	7.8125	5.93077	0.00146807	1	0.041398	0.242421	UBE2C; GMNN; MCM6; MCM2; SKP2;
up-regulated DEGs	Biological pathway	APC/C:Cdh1 mediated degradation of Cdc20 and other APC/C:Cdh1 targeted proteins in late mitosis/early G1	5	69	7.8125	7.13394	0.000633775	1	0.0207282	0.121381	UBE2C; CDC20; PTTG1; AURKA; SKP2;
up-regulated DEGs	Biological pathway	Regulation of APC/C activators between G1/S and early anaphase	5	78	7.8125	6.3109	0.00110984	1	0.0342818	0.20075	UBE2C; CDC20; BUB1B; MAD2L1; SKP2;
up-regulated DEGs	Biological pathway	Metabolism	5	823	7.8125	0.598186	0.934547	1	1	1	UBE2C; TYMS; RRM2; SKP2; GPT2;
up-regulated DEGs	Biological pathway	Cdc20:Phospho-APC/C mediated degradation of Cyclin A	5	69	7.8125	7.13394	0.000633775	1	0.0207282	0.121381	UBE2C; CDC20; BUB1B; MAD2L1; SKP2;
up-regulated DEGs	Biological pathway	Apoptosis	5	158	7.8125	3.11571	0.021773	1	0.363173	1	UBE2C; HMGB2; DSP; CLSPN; SKP2;
up-regulated DEGs	Biological pathway	C-MYC pathway	5	149	7.8125	3.30389	0.0173374	1	0.314334	1	CDKN2A; BRCA1; CDCA7; BIRC5; SKP2;
up-regulated DEGs	Biological pathway	Integrin-linked kinase signaling	5	654	7.8125	0.752761	0.80966	1	1	1	CDKN2A; CCNA2; AURKA; BRCA1; HDAC2;
up-regulated DEGs	Biological pathway	APC/C:Cdc20 mediated degradation of Securin	4	66	6.25	5.9695	0.00438232	1	0.113157	0.662635	UBE2C; CDC20; PTTG1; SKP2;
up-regulated DEGs	Biological pathway	Mitotic G2-G2/M phases	4	99	6.25	3.97987	0.0178502	1	0.320151	1	UBE2C; CCNA2; NEK2; CDC25C;
up-regulated DEGs	Biological pathway	G2/M Transition	4	96	6.25	4.10423	0.016111	1	0.298591	1	UBE2C; CCNA2; NEK2; CDC25C;
up-regulated DEGs	Biological pathway	Cyclin A:Cdk2-associated events at S phase entry	4	90	6.25	4.37781	0.0129638	1	0.254396	1	UBE2C; MCM6; MCM2; SKP2;
up-regulated DEGs	Biological pathway	Telomere Maintenance	4	49	6.25	8.04013	0.00146551	1	0.041398	0.242421	RFC4; PCNA; POLE2; FEN1;
up-regulated DEGs	Biological pathway	Switching of origins to a post-replicative state	4	83	6.25	4.74698	0.00982767	1	0.20617	1	UBE2C; MCM6; MCM2; SKP2;
up-regulated DEGs	Biological pathway	Orc1 removal from chromatin	4	83	6.25	4.74698	0.00982767	1	0.20617	1	UBE2C; MCM6; MCM2; SKP2;
up-regulated DEGs	Biological pathway	G1/S DNA Damage Checkpoints	4	76	6.25	5.18415	0.00723332	1	0.174858	1	UBE2C; CHEK1; CDC25C; SKP2;
up-regulated DEGs	Biological pathway	p53-Independent G1/S DNA damage checkpoint	4	70	6.25	5.62844	0.00540904	1	0.132681	0.77696	UBE2C; CHEK1; CDC25C; SKP2;
up-regulated DEGs	Biological pathway	p53-Independent DNA Damage Response	4	70	6.25	5.62844	0.00540904	1	0.132681	0.77696	UBE2C; CHEK1; CDC25C; SKP2;
up-regulated DEGs	Biological pathway	Stabilization and expansion of the E-cadherin adherens junction	4	275	6.25	1.43285	0.306295	1	1	1	CDKN2A; DSP; BRCA1; HDAC2;
up-regulated DEGs	Biological pathway	N-cadherin signaling events	4	251	6.25	1.56985	0.25144	1	1	1	CDKN2A; DSP; BRCA1; HDAC2;
up-regulated DEGs	Biological pathway	Posttranslational regulation of adherens junction stability and dissassembly	4	231	6.25	1.70576	0.207681	1	1	1	CDKN2A; DSP; BRCA1; HDAC2;
up-regulated DEGs	Biological pathway	Regulation of RAC1 activity	4	205	6.25	1.92209	0.154888	1	1	1	CCNA2; ECT2; BRCA1; IQGAP3;
up-regulated DEGs	Biological pathway	E-cadherin signaling in the nascent adherens junction	4	275	6.25	1.43285	0.306295	1	1	1	CDKN2A; DSP; BRCA1; HDAC2;
up-regulated DEGs	Biological pathway	p73 transcription factor network	4	78	6.25	5.05124	0.00792163	1	0.188138	1	CCNE2; CHEK1; BUB1; CCNA2;
up-regulated DEGs	Biological pathway	AP-1 transcription factor network	4	621	6.25	0.634526	0.88899	1	1	1	CDKN2A; CCNA2; BRCA1; HDAC2;
up-regulated DEGs	Biological pathway	RAC1 signaling pathway	4	205	6.25	1.92209	0.154888	1	1	1	CCNA2; ECT2; BRCA1; IQGAP3;
up-regulated DEGs	Biological pathway	E-cadherin signaling events	4	280	6.25	1.40726	0.317927	1	1	1	CDKN2A; DSP; BRCA1; HDAC2;
up-regulated DEGs	Biological pathway	RhoA signaling pathway	4	205	6.25	1.92209	0.154888	1	1	1	CCNA2; ECT2; BRCA1; IQGAP3;
up-regulated DEGs	Biological pathway	Regulation of RhoA activity	4	205	6.25	1.92209	0.154888	1	1	1	CCNA2; ECT2; BRCA1; IQGAP3;
up-regulated DEGs	Biological pathway	Hemostasis	3	375	4.6875	0.788728	0.743992	1	1	1	KIF2C; HDAC2; CBX5;
up-regulated DEGs	Biological pathway	Factors involved in megakaryocyte development and platelet production	3	119	4.6875	2.48534	0.120298	1	1	1	KIF2C; HDAC2; CBX5;
up-regulated DEGs	Biological pathway	HIV Infection	3	203	4.6875	1.45698	0.341361	1	1	1	UBE2C; SKP2; FEN1;
up-regulated DEGs	Biological pathway	Signal Transduction	3	1208	4.6875	0.24485	0.999854	1	1	1	UBE2C; CHEK1; SKP2;
up-regulated DEGs	Biological pathway	APC/C:Cdc20 mediated degradation of Cyclin B	3	22	4.6875	13.4385	0.00134779	1	0.0401449	0.235083	UBE2C; CDC20; PTTG1;
up-regulated DEGs	Biological pathway	SCF-beta-TrCP mediated degradation of Emi1	3	70	4.6875	4.22484	0.0339366	1	0.524131	1	UBE2C; CDC20; SKP2;
up-regulated DEGs	Biological pathway	E2F mediated regulation of DNA replication	3	28	4.6875	10.5598	0.00274516	1	0.0750644	0.439567	TYMS; RRM2; PCNA;
up-regulated DEGs	Biological pathway	Cyclin E associated events during G1/S transition	3	78	4.6875	3.79158	0.0445608	1	0.640754	1	UBE2C; CCNE2; SKP2;
up-regulated DEGs	Biological pathway	G0 and Early G1	3	21	4.6875	14.0781	0.00117248	1	0.035558	0.208223	TOP2A; PCNA; MYBL2;
up-regulated DEGs	Biological pathway	Lagging Strand Synthesis	3	20	4.6875	14.7817	0.0010123	1	0.0318588	0.186561	RFC4; PCNA; FEN1;
up-regulated DEGs	Biological pathway	CDT1 association with the CDC6:ORC:origin complex	3	74	4.6875	3.9965	0.0390624	1	0.573869	1	UBE2C; GMNN; SKP2;
up-regulated DEGs	Biological pathway	Nucleotide Excision Repair	3	49	4.6875	6.03511	0.0132706	1	0.257387	1	RFC4; PCNA; POLE2;
up-regulated DEGs	Biological pathway	Global Genomic NER (GG-NER)	3	33	4.6875	8.96034	0.00440961	1	0.113157	0.662635	RFC4; PCNA; POLE2;
up-regulated DEGs	Biological pathway	Transcription-coupled NER (TC-NER)	3	44	4.6875	6.72076	0.00988827	1	0.20617	1	RFC4; PCNA; POLE2;
up-regulated DEGs	Biological pathway	Stabilization of p53	3	69	4.6875	4.28606	0.032714	1	0.509971	1	UBE2C; CHEK1; SKP2;
up-regulated DEGs	Biological pathway	p53-Dependent G1 DNA Damage Response	3	72	4.6875	4.1075	0.0364526	1	0.547774	1	UBE2C; CHEK1; SKP2;
up-regulated DEGs	Biological pathway	p53-Dependent G1/S DNA damage checkpoint	3	72	4.6875	4.1075	0.0364526	1	0.547774	1	UBE2C; CHEK1; SKP2;
up-regulated DEGs	Biological pathway	Autodegradation of the E3 ubiquitin ligase COP1	3	68	4.6875	4.34908	0.031515	1	0.500639	1	UBE2C; CHEK1; SKP2;
up-regulated DEGs	Biological pathway	Ubiquitin Mediated Degradation of Phosphorylated Cdc25A	3	69	4.6875	4.28606	0.032714	1	0.509971	1	UBE2C; CHEK1; SKP2;
up-regulated DEGs	Biological pathway	Metabolism of amino acids and derivatives	3	188	4.6875	1.57322	0.299209	1	1	1	UBE2C; SKP2; GPT2;
up-regulated DEGs	Biological pathway	Apoptotic execution phase	3	48	4.6875	6.16082	0.0125478	1	0.249458	1	HMGB2; DSP; CLSPN;
up-regulated DEGs	Biological pathway	Wnt signaling network	3	200	4.6875	1.47883	0.332923	1	1	1	CDKN2A; BRCA1; HDAC2;
up-regulated DEGs	Biological pathway	Validated transcriptional targets of deltaNp63 isoforms	3	64	4.6875	4.62085	0.0269572	1	0.44083	1	TOP2A; HELLS; CDKN2A;
up-regulated DEGs	Biological pathway	Glypican 3 network	3	206	4.6875	1.43576	0.349794	1	1	1	CDKN2A; BRCA1; HDAC2;
up-regulated DEGs	Biological pathway	Noncanonical Wnt signaling pathway	3	182	4.6875	1.62508	0.282433	1	1	1	CDKN2A; BRCA1; HDAC2;
up-regulated DEGs	Biological pathway	p63 transcription factor network	3	105	4.6875	2.81669	0.0907973	1	1	1	TOP2A; HELLS; CDKN2A;
up-regulated DEGs	Biological pathway	Canonical Wnt signaling pathway	3	155	4.6875	1.90814	0.208765	1	1	1	CDKN2A; BRCA1; HDAC2;
up-regulated DEGs	Biological pathway	Regulation of nuclear beta catenin signaling and target gene transcription	3	135	4.6875	2.19081	0.157719	1	1	1	CDKN2A; BRCA1; HDAC2;
up-regulated DEGs	Biological pathway	Syndecan-4-mediated signaling events	3	209	4.6875	1.41515	0.358219	1	1	1	CDKN2A; BRCA1; HDAC2;
up-regulated DEGs	Biological pathway	Regulation of retinoblastoma protein	3	66	4.6875	4.48085	0.0291885	1	0.472683	1	CDKN2A; CCNA2; SKP2;
up-regulated DEGs	Biological pathway	Direct p53 effectors	3	138	4.6875	2.14318	0.165108	1	1	1	MSH2; PCNA; HDAC2;
up-regulated DEGs	Biological pathway	Aurora A signaling	3	64	4.6875	4.62085	0.0269572	1	0.44083	1	AURKA; BRCA1; BIRC5;
up-regulated DEGs	Biological pathway	NOTCH	3	57	4.6875	5.18823	0.0199019	1	0.344626	1	HES6; HDAC2; SKP2;
up-regulated DEGs	Biological pathway	Vif-mediated degradation of APOBEC3G	2	69	3.125	2.86212	0.155389	1	1	1	UBE2C; SKP2;
up-regulated DEGs	Biological pathway	Vpu mediated degradation of CD4	2	67	3.125	2.94754	0.148294	1	1	1	UBE2C; SKP2;
up-regulated DEGs	Biological pathway	Host Interactions of HIV factors	2	141	3.125	1.40071	0.422483	1	1	1	UBE2C; SKP2;
up-regulated DEGs	Biological pathway	Conversion from APC/C:Cdc20 to APC/C:Cdh1 in late anaphase	2	16	3.125	12.337	0.0111573	1	0.229757	1	UBE2C; CDC20;
up-regulated DEGs	Biological pathway	Phosphorylation of Emi1	2	20	3.125	9.8708	0.0172108	1	0.314334	1	UBE2C; CDC20;
up-regulated DEGs	Biological pathway	Ubiquitin-dependent degradation of Cyclin D	2	66	3.125	2.99219	0.144773	1	1	1	UBE2C; SKP2;
up-regulated DEGs	Biological pathway	Ubiquitin-dependent degradation of Cyclin D1	2	66	3.125	2.99219	0.144773	1	1	1	UBE2C; SKP2;
up-regulated DEGs	Biological pathway	Cyclin A/B1 associated events during G2/M transition	2	14	3.125	14.0981	0.00857224	1	0.188138	1	CCNA2; CDC25C;
up-regulated DEGs	Biological pathway	Polo-like kinase mediated events	2	18	3.125	10.9669	0.014041	1	0.269201	1	UBE2C; CDC25C;
up-regulated DEGs	Biological pathway	SCF(Skp2)-mediated degradation of p27/p21	2	67	3.125	2.94754	0.148294	1	1	1	UBE2C; SKP2;
up-regulated DEGs	Biological pathway	G1 Phase	2	31	3.125	6.36939	0.0392213	1	0.573869	1	CDKN2A; SKP2;
up-regulated DEGs	Biological pathway	Cyclin D associated events in G1	2	31	3.125	6.36939	0.0392213	1	0.573869	1	CDKN2A; SKP2;
up-regulated DEGs	Biological pathway	Polymerase switching on the C-strand of the telomere	2	14	3.125	14.0981	0.00857224	1	0.188138	1	RFC4; PCNA;
up-regulated DEGs	Biological pathway	Processive synthesis on the C-strand of the telomere	2	11	3.125	17.9396	0.00528381	1	0.132681	0.77696	PCNA; FEN1;
up-regulated DEGs	Biological pathway	Removal of the Flap Intermediate from the C-strand	2	10	3.125	19.7317	0.00435155	1	0.113157	0.662635	PCNA; FEN1;
up-regulated DEGs	Biological pathway	Processive synthesis on the lagging strand	2	15	3.125	13.1589	0.00982659	1	0.20617	1	PCNA; FEN1;
up-regulated DEGs	Biological pathway	Removal of the Flap Intermediate	2	14	3.125	14.0981	0.00857224	1	0.188138	1	PCNA; FEN1;
up-regulated DEGs	Biological pathway	Polymerase switching	2	14	3.125	14.0981	0.00857224	1	0.188138	1	RFC4; PCNA;
up-regulated DEGs	Biological pathway	Nucleosome assembly	2	35	3.125	5.64167	0.0489086	1	0.691352	1	CENPK; OIP5;
up-regulated DEGs	Biological pathway	Deposition of New CENPA-containing Nucleosomes at the Centromere	2	35	3.125	5.64167	0.0489086	1	0.691352	1	CENPK; OIP5;
up-regulated DEGs	Biological pathway	CDK-mediated phosphorylation and removal of Cdc6	2	66	3.125	2.99219	0.144773	1	1	1	UBE2C; SKP2;
up-regulated DEGs	Biological pathway	Leading Strand Synthesis	2	14	3.125	14.0981	0.00857224	1	0.188138	1	RFC4; PCNA;
up-regulated DEGs	Biological pathway	Adaptive Immune System	2	237	3.125	0.83336	0.701433	1	1	1	UBE2C; SKP2;
up-regulated DEGs	Biological pathway	Immune System	2	522	3.125	0.378374	0.973977	1	1	1	UBE2C; SKP2;
up-regulated DEGs	Biological pathway	Signaling by Wnt	2	75	3.125	2.63318	0.177043	1	1	1	UBE2C; SKP2;
up-regulated DEGs	Biological pathway	Degradation of beta-catenin by the destruction complex	2	75	3.125	2.63318	0.177043	1	1	1	UBE2C; SKP2;
up-regulated DEGs	Biological pathway	Base Excision Repair	2	19	3.125	10.39	0.015591	1	0.292199	1	PCNA; FEN1;
up-regulated DEGs	Biological pathway	ATM mediated response to DNA double-strand break	2	6	3.125	32.8644	0.00148914	1	0.041398	0.242421	CHEK1; BRCA1;
up-regulated DEGs	Biological pathway	ATM mediated phosphorylation of repair proteins	2	6	3.125	32.8644	0.00148914	1	0.041398	0.242421	CHEK1; BRCA1;
up-regulated DEGs	Biological pathway	Removal of DNA patch containing abasic residue	2	17	3.125	11.6117	0.0125626	1	0.249458	1	PCNA; FEN1;
up-regulated DEGs	Biological pathway	Resolution of AP sites via the multiple-nucleotide patch replacement pathway	2	17	3.125	11.6117	0.0125626	1	0.249458	1	PCNA; FEN1;
up-regulated DEGs	Biological pathway	Resolution of Abasic Sites (AP sites)	2	19	3.125	10.39	0.015591	1	0.292199	1	PCNA; FEN1;
up-regulated DEGs	Biological pathway	Metabolism of nucleotides	2	58	3.125	3.40484	0.117333	1	1	1	TYMS; RRM2;
up-regulated DEGs	Biological pathway	Fanconi Anemia pathway	2	22	3.125	8.97386	0.0206542	1	0.347992	1	UBE2T; BRCA1;
up-regulated DEGs	Biological pathway	Chk1/Chk2(Cds1) mediated inactivation of Cyclin B:Cdk1 complex	2	5	3.125	39.4241	0.000999314	1	0.0318588	0.186561	CHEK1; CDC25C;
up-regulated DEGs	Biological pathway	Regulation of ornithine decarboxylase (ODC)	2	70	3.125	2.82124	0.158961	1	1	1	UBE2C; SKP2;
up-regulated DEGs	Biological pathway	Regulation of mRNA Stability by Proteins that Bind AU-rich Elements	2	104	3.125	1.899	0.285882	1	1	1	UBE2C; SKP2;
up-regulated DEGs	Biological pathway	Destabilization of mRNA by AUF1 (hnRNP D0)	2	71	3.125	2.78151	0.162549	1	1	1	UBE2C; SKP2;
up-regulated DEGs	Biological pathway	Metabolism of mRNA	2	234	3.125	0.844044	0.694668	1	1	1	UBE2C; SKP2;
up-regulated DEGs	Biological pathway	Metabolism of RNA	2	281	3.125	0.702875	0.787253	1	1	1	UBE2C; SKP2;
up-regulated DEGs	Biological pathway	Class I MHC mediated antigen processing & presentation	2	101	3.125	1.9554	0.27451	1	1	1	UBE2C; SKP2;
up-regulated DEGs	Biological pathway	Antigen processing: Ubiquitination & Proteasome degradation	2	69	3.125	2.86212	0.155389	1	1	1	UBE2C; SKP2;
up-regulated DEGs	Biological pathway	Regulation of Apoptosis	2	75	3.125	2.63318	0.177043	1	1	1	UBE2C; SKP2;
up-regulated DEGs	Biological pathway	Regulation of activated PAK-2p34 by proteasome mediated degradation	2	66	3.125	2.99219	0.144773	1	1	1	UBE2C; SKP2;
up-regulated DEGs	Biological pathway	Apoptotic cleavage of cellular proteins	2	39	3.125	5.06318	0.0593636	1	0.788201	1	DSP; CLSPN;
up-regulated DEGs	Biological pathway	Cross-presentation of soluble exogenous antigens (endosomes)	2	67	3.125	2.94754	0.148294	1	1	1	UBE2C; SKP2;
up-regulated DEGs	Biological pathway	Antigen processing-Cross presentation	2	86	3.125	2.29642	0.217812	1	1	1	UBE2C; SKP2;
up-regulated DEGs	Biological pathway	ER-Phagosome pathway	2	80	3.125	2.46863	0.195436	1	1	1	UBE2C; SKP2;
up-regulated DEGs	Biological pathway	pyrimidine deoxyribonucleotides de novo biosynthesis	2	14	3.125	14.0981	0.00857224	1	0.188138	1	TYMS; RRM2;
up-regulated DEGs	Biological pathway	Signaling events mediated by the Hedgehog family	2	65	3.125	3.03822	0.141271	1	1	1	STIL; HDAC2;
up-regulated DEGs	Biological pathway	Notch-mediated HES/HEY network	2	94	3.125	2.101	0.247978	1	1	1	HES6; SKP2;
up-regulated DEGs	Biological pathway	ATF-2 transcription factor network	2	59	3.125	3.34714	0.120685	1	1	1	CCNA2; BRCA1;
up-regulated DEGs	Biological pathway	Validated targets of C-MYC transcriptional activation	2	81	3.125	2.43815	0.199145	1	1	1	CDCA7; BIRC5;
up-regulated DEGs	Biological pathway	BARD1 signaling events	2	29	3.125	6.80851	0.0346903	1	0.530857	1	PCNA; BRCA1;
up-regulated DEGs	Biological pathway	Coregulation of Androgen receptor activity	2	61	3.125	3.23742	0.12746	1	1	1	CDKN2A; BRCA1;
up-regulated DEGs	Biological pathway	Validated nuclear estrogen receptor alpha network	2	64	3.125	3.08569	0.137787	1	1	1	PCNA; BRCA1;
up-regulated DEGs	Biological pathway	Validated transcriptional targets of AP1 family members Fra1 and Fra2	2	134	3.125	1.47388	0.397456	1	1	1	CDKN2A; CCNA2;
up-regulated DEGs	Biological pathway	Androgen-mediated signaling	2	130	3.125	1.51923	0.382943	1	1	1	CDKN2A; BRCA1;
up-regulated DEGs	Biological pathway	Notch signaling pathway	2	94	3.125	2.101	0.247978	1	1	1	HES6; SKP2;
up-regulated DEGs	Biological pathway	Regulation of Androgen receptor activity	2	108	3.125	1.82867	0.301022	1	1	1	CDKN2A; BRCA1;
up-regulated DEGs	Biological pathway	Wnt	2	82	3.125	2.40842	0.202863	1	1	1	CDC25C; TFAP2A;
up-regulated DEGs	Biological pathway	Mitotic Telophase /Cytokinesis	1	18	1.5625	5.51076	0.168344	1	1	1	UBE2C;
up-regulated DEGs	Biological pathway	Mitotic Metaphase/Anaphase Transition	1	22	1.5625	4.50926	0.201781	1	1	1	UBE2C;
up-regulated DEGs	Biological pathway	Mitotic Prophase	1	62	1.5625	1.60053	0.471221	1	1	1	NEK2;
up-regulated DEGs	Biological pathway	Golgi Cisternae Pericentriolar Stack Reorganization	1	62	1.5625	1.60053	0.471221	1	1	1	NEK2;
up-regulated DEGs	Biological pathway	Kinesins	1	21	1.5625	4.72388	0.193548	1	1	1	KIF2C;
up-regulated DEGs	Biological pathway	Amplification of signal from unattached kinetochores via a MAD2 inhibitory signal	1	2	1.5625	49.3775	0.0202478	1	0.344626	1	MAD2L1;
up-regulated DEGs	Biological pathway	Early Phase of HIV Life Cycle	1	11	1.5625	9.01442	0.10648	1	1	1	FEN1;
up-regulated DEGs	Biological pathway	HIV Life Cycle	1	103	1.5625	0.963486	0.654257	1	1	1	FEN1;
up-regulated DEGs	Biological pathway	Autodegradation of Cdh1 by Cdh1:APC/C	1	60	1.5625	1.65387	0.460186	1	1	1	UBE2C;
up-regulated DEGs	Biological pathway	Loss of Nlp from mitotic centrosomes	1	61	1.5625	1.62676	0.465732	1	1	1	NEK2;
up-regulated DEGs	Biological pathway	Loss of proteins required for interphase microtubule organizationÃÂ from the centrosome	1	61	1.5625	1.62676	0.465732	1	1	1	NEK2;
up-regulated DEGs	Biological pathway	Phosphorylation of the APC/C	1	18	1.5625	5.51076	0.168344	1	1	1	UBE2C;
up-regulated DEGs	Biological pathway	Phosphorylation of proteins involved in the G2/M transition by Cyclin A:Cdc2 complexes	1	3	1.5625	32.973	0.0302199	1	0.48468	1	CCNA2;
up-regulated DEGs	Biological pathway	Cyclin B2 mediated events	1	6	1.5625	16.5139	0.0595403	1	0.788201	1	CDC25C;
up-regulated DEGs	Biological pathway	Recruitment of mitotic centrosome proteins and complexes	1	70	1.5625	1.41764	0.513183	1	1	1	NEK2;
up-regulated DEGs	Biological pathway	Centrosome maturation	1	70	1.5625	1.41764	0.513183	1	1	1	NEK2;
up-regulated DEGs	Biological pathway	Phosphorylation of proteins involved in G1/S transition by active Cyclin E:Cdk2 complexes	1	4	1.5625	24.7503	0.040092	1	0.581508	1	CCNE2;
up-regulated DEGs	Biological pathway	Unfolded Protein Response	1	63	1.5625	1.57513	0.476655	1	1	1	DDX11;
up-regulated DEGs	Biological pathway	Activation of Chaperones by IRE1alpha	1	45	1.5625	2.20504	0.369877	1	1	1	DDX11;
up-regulated DEGs	Biological pathway	Telomere C-strand synthesis initiation	1	6	1.5625	16.5139	0.0595403	1	0.788201	1	POLE2;
up-regulated DEGs	Biological pathway	Diabetes pathways	1	216	1.5625	0.459464	0.894376	1	1	1	DDX11;
up-regulated DEGs	Biological pathway	Association of licensing factors with the pre-replicative complex	1	15	1.5625	6.61217	0.142365	1	1	1	GMNN;
up-regulated DEGs	Biological pathway	DNA replication initiation	1	6	1.5625	16.5139	0.0595403	1	0.788201	1	POLE2;
up-regulated DEGs	Biological pathway	Signaling by SCF-KIT	1	66	1.5625	1.50354	0.492629	1	1	1	CHEK1;
up-regulated DEGs	Biological pathway	Pyrimidine biosynthesis	1	6	1.5625	16.5139	0.0595403	1	0.788201	1	TYMS;
up-regulated DEGs	Biological pathway	Synthesis and interconversion of nucleotide di- and triphosphates	1	16	1.5625	6.19917	0.151112	1	1	1	RRM2;
up-regulated DEGs	Biological pathway	Pyrimidine metabolism	1	22	1.5625	4.50926	0.201781	1	1	1	TYMS;
up-regulated DEGs	Biological pathway	Resolution of D-loop structures through Holliday junction intermediates	1	6	1.5625	16.5139	0.0595403	1	0.788201	1	PCNA;
up-regulated DEGs	Biological pathway	Resolution of D-loop structures	1	6	1.5625	16.5139	0.0595403	1	0.788201	1	PCNA;
up-regulated DEGs	Biological pathway	Recruitment of repair and signaling proteins to double-strand breaks	1	8	1.5625	12.3906	0.0786007	1	1	1	BRCA1;
up-regulated DEGs	Biological pathway	Homologous DNA pairing and strand exchange	1	7	1.5625	14.1582	0.0691185	1	0.907793	1	BRIP1;
up-regulated DEGs	Biological pathway	Amplification of signal from the kinetochores	1	2	1.5625	49.3775	0.0202478	1	0.344626	1	MAD2L1;
up-regulated DEGs	Biological pathway	Post-translational modification: synthesis of GPI-anchored proteins	1	26	1.5625	3.81579	0.233894	1	1	1	PIGX;
up-regulated DEGs	Biological pathway	Synthesis of glycosylphosphatidylinositol (GPI)	1	17	1.5625	5.83473	0.159772	1	1	1	PIGX;
up-regulated DEGs	Biological pathway	Post-translational protein modification	1	114	1.5625	0.870526	0.691654	1	1	1	PIGX;
up-regulated DEGs	Biological pathway	Metabolism of proteins	1	259	1.5625	0.383185	0.933126	1	1	1	PIGX;
up-regulated DEGs	Biological pathway	Meiotic Synapsis	1	47	1.5625	2.11123	0.382727	1	1	1	BRCA1;
up-regulated DEGs	Biological pathway	Meiotic Recombination	1	42	1.5625	2.3625	0.350107	1	1	1	BRCA1;
up-regulated DEGs	Biological pathway	Meiosis	1	72	1.5625	1.37826	0.52315	1	1	1	BRCA1;
up-regulated DEGs	Biological pathway	Amino acid synthesis and interconversion (transamination)	1	10	1.5625	9.91496	0.0972807	1	1	1	GPT2;
up-regulated DEGs	Biological pathway	Transmembrane transport of small molecules	1	378	1.5625	0.262556	0.981448	1	1	1	SLC4A8;
up-regulated DEGs	Biological pathway	Transport of inorganic cations/anions and amino acids/oligopeptides	1	94	1.5625	1.05573	0.620368	1	1	1	SLC4A8;
up-regulated DEGs	Biological pathway	Bicarbonate transporters	1	9	1.5625	11.0154	0.0879878	1	1	1	SLC4A8;
up-regulated DEGs	Biological pathway	SLC-mediated transmembrane transport	1	247	1.5625	0.4018	0.924003	1	1	1	SLC4A8;
up-regulated DEGs	Biological pathway	Transcription	1	178	1.5625	0.557546	0.842235	1	1	1	CBX3;
up-regulated DEGs	Biological pathway	RNA Polymerase I, RNA Polymerase III, and Mitochondrial Transcription	1	92	1.5625	1.07867	0.612404	1	1	1	CBX3;
up-regulated DEGs	Biological pathway	RNA Polymerase I Transcription	1	56	1.5625	1.77198	0.437432	1	1	1	CBX3;
up-regulated DEGs	Biological pathway	RNA Polymerase I Chain Elongation	1	48	1.5625	2.06725	0.389055	1	1	1	CBX3;
up-regulated DEGs	Biological pathway	Apoptotic cleavage of cell adhesion proteins	1	12	1.5625	8.26384	0.115588	1	1	1	DSP;
up-regulated DEGs	Biological pathway	Activation of DNA fragmentation factor	1	8	1.5625	12.3906	0.0786007	1	1	1	HMGB2;
up-regulated DEGs	Biological pathway	Apoptosis induced DNA fragmentation	1	8	1.5625	12.3906	0.0786007	1	1	1	HMGB2;
up-regulated DEGs	Biological pathway	alanine biosynthesis II	1	2	1.5625	49.3775	0.0202478	1	0.344626	1	GPT2;
up-regulated DEGs	Biological pathway	guanosine nucleotides de novo biosynthesis	1	14	1.5625	7.08413	0.133529	1	1	1	RRM2;
up-regulated DEGs	Biological pathway	alanine degradation III	1	2	1.5625	49.3775	0.0202478	1	0.344626	1	GPT2;
up-regulated DEGs	Biological pathway	Validated transcriptional targets of TAp63 isoforms	1	54	1.5625	1.8376	0.425704	1	1	1	CDKN2A;
up-regulated DEGs	Biological pathway	Regulation of cytoplasmic and nuclear SMAD2/3 signaling	1	305	1.5625	0.325395	0.959138	1	1	1	HDAC2;
up-regulated DEGs	Biological pathway	IL2 signaling events mediated by STAT5	1	28	1.5625	3.54333	0.24947	1	1	1	CCNA2;
up-regulated DEGs	Biological pathway	Validated targets of C-MYC transcriptional repression	1	63	1.5625	1.57513	0.476655	1	1	1	BRCA1;
up-regulated DEGs	Biological pathway	Circadian rhythm pathway	1	16	1.5625	6.19917	0.151112	1	1	1	CHEK1;
up-regulated DEGs	Biological pathway	Signaling events mediated by HDAC Class I	1	113	1.5625	0.878229	0.688426	1	1	1	HDAC2;
up-regulated DEGs	Biological pathway	FOXA transcription factor networks	1	81	1.5625	1.22514	0.565573	1	1	1	BRCA1;
up-regulated DEGs	Biological pathway	Lissencephaly gene (LIS1) in neuronal migration and development	1	31	1.5625	3.20054	0.272251	1	1	1	PAFAH1B3;
up-regulated DEGs	Biological pathway	Caspase cascade in apoptosis	1	52	1.5625	1.90826	0.413735	1	1	1	TFAP2A;
up-regulated DEGs	Biological pathway	Regulation of Telomerase	1	68	1.5625	1.45933	0.50301	1	1	1	HDAC2;
up-regulated DEGs	Biological pathway	TGF-beta receptor signaling	1	305	1.5625	0.325395	0.959138	1	1	1	HDAC2;
up-regulated DEGs	Biological pathway	FoxO family signaling	1	49	1.5625	2.02507	0.395319	1	1	1	SKP2;
up-regulated DEGs	Biological pathway	IL2-mediated signaling events	1	115	1.5625	0.862957	0.694849	1	1	1	CCNA2;
up-regulated DEGs	Biological pathway	FAS (CD95) signaling pathway	1	130	1.5625	0.763393	0.739044	1	1	1	TFAP2A;
up-regulated DEGs	Biological pathway	C-MYB transcription factor network	1	84	1.5625	1.18139	0.578871	1	1	1	CDKN2A;
up-regulated DEGs	Biological pathway	Hypoxic and oxygen homeostasis regulation of HIF-1-alpha	1	80	1.5625	1.24045	0.561049	1	1	1	CDKN2A;
up-regulated DEGs	Biological pathway	Glucocorticoid receptor signaling	1	85	1.5625	1.16749	0.583214	1	1	1	HDAC2;
up-regulated DEGs	Biological pathway	Hedgehog signaling events mediated by Gli proteins	1	48	1.5625	2.06725	0.389055	1	1	1	HDAC2;
up-regulated DEGs	Biological pathway	Glucocorticoid receptor regulatory network	1	80	1.5625	1.24045	0.561049	1	1	1	HDAC2;
up-regulated DEGs	Biological pathway	PLK3 signaling events	1	5	1.5625	19.8101	0.0498651	1	0.69895	1	CDC25C;
up-regulated DEGs	Biological pathway	ALK1 pathway	1	324	1.5625	0.306314	0.966698	1	1	1	HDAC2;
up-regulated DEGs	Biological pathway	FOXA1 transcription factor network	1	44	1.5625	2.25514	0.363354	1	1	1	BRCA1;
up-regulated DEGs	Biological pathway	TNF receptor signaling pathway	1	299	1.5625	0.331924	0.956417	1	1	1	TFAP2A;
up-regulated DEGs	Biological pathway	Regulation of nuclear SMAD2/3 signaling	1	305	1.5625	0.325395	0.959138	1	1	1	HDAC2;
up-regulated DEGs	Biological pathway	ALK1 signaling events	1	321	1.5625	0.309176	0.965603	1	1	1	HDAC2;
up-regulated DEGs	Biological pathway	Signaling events mediated by PRL	1	23	1.5625	4.31329	0.209931	1	1	1	CCNA2;
up-regulated DEGs	Biological pathway	AndrogenReceptor	1	78	1.5625	1.27226	0.551862	1	1	1	BRCA1;
up-regulated DEGs	Biological pathway	Alpha6Beta4Integrin	1	48	1.5625	2.06725	0.389055	1	1	1	DSP;
up-regulated DEGs	Biological pathway	TNF alpha/NF-kB	1	171	1.5625	0.580368	0.830179	1	1	1	HDAC2;
up-regulated DEGs	Biological pathway	ID	1	14	1.5625	7.08413	0.133529	1	1	1	CCNA2;
up-regulated DEGs	Biological pathway	Mesenchymal-to-epithelial transition	1	223	1.5625	0.445042	0.901929	1	1	1	DSP;
down-regulated DEGs	GO: Molecular function	Extracellular matrix structural constituent	7	166	6.60377	7.21963	5.42475e-05	0.0121514	0.0121514	0.0686033	COL6A1; FBLN1; THBS1; LTBP4; TIMP3; SPOCK2; FBLN5;
down-regulated DEGs	GO: Molecular function	Water channel activity	2	14	1.88679	24.5295	0.00294494	0.659667	0.209144	1	AQP1; AQP4;
down-regulated DEGs	GO: Molecular function	Transmembrane receptor activity	3	52	2.83019	9.89489	0.00348972	0.781696	0.209144	1	IL6ST; OSMR; IL1R1;
down-regulated DEGs	GO: Molecular function	Transcription factor activity	12	842	11.3208	2.43869	0.00373472	0.836577	0.209144	1	NFKB1; SOX17; MAFF; ETS1; KLF9; FLI1; FOSL2; CEBPD; TBX4; ERG; JUNB; EPAS1;
down-regulated DEGs	GO: Molecular function	Molecular function unknown	20	5685	18.8679	0.601793	0.998711	1	1	1	SPSB1; WISP2; CRISPLD2; UNC13D; SAMD4A; SCARA5; SRPX; SYNPO2; EHD2; TMEM2; MYCT1; PPP1R15A; GADD45B; EMCN; EMP1; MUC1; FHL1; SUSD2; GKN2; STEAP4;
down-regulated DEGs	GO: Molecular function	Cell adhesion molecule activity	6	356	5.66038	2.88631	0.0182101	1	0.599986	1	LAMA4; SELP; TNS1; CDH5; ICAM1; CLDN18;
down-regulated DEGs	GO: Molecular function	Receptor activity	6	361	5.66038	2.84634	0.0193588	1	0.599986	1	TNFRSF1A; LRP1; COLEC12; ENG; FOLR1; AGER;
down-regulated DEGs	GO: Molecular function	Transcription regulator activity	4	832	3.77358	0.824038	0.722906	1	1	1	BCL6B; SOX7; NFKBIZ; PTRF;
down-regulated DEGs	GO: Molecular function	Ligase activity	3	112	2.83019	4.59453	0.027996	1	0.69679	1	PTGDS; PAPSS2; SGMS2;
down-regulated DEGs	GO: Molecular function	Catalytic activity	3	532	2.83019	0.967338	0.60554	1	1	1	CH25H; FMO2; CYP4B1;
down-regulated DEGs	GO: Molecular function	Metallopeptidase activity	3	101	2.83019	5.09488	0.0214281	1	0.599986	1	ADAMTS8; ADAMTS9; ADAMTS1;
down-regulated DEGs	GO: Molecular function	Receptor binding	2	129	1.88679	2.66382	0.174349	1	1	1	SELPLG; SLIT2;
down-regulated DEGs	GO: Molecular function	Receptor signaling complex scaffold activity	2	322	1.88679	1.06723	0.564444	1	1	1	SOCS2; SOCS3;
down-regulated DEGs	GO: Molecular function	Transmembrane receptor protein tyrosine kinase activity	2	56	1.88679	6.13567	0.0425263	1	0.855836	1	DDR2; FGFR4;
down-regulated DEGs	GO: Molecular function	Protein binding	2	182	1.88679	1.88813	0.288086	1	1	1	AHNAK; VWF;
down-regulated DEGs	GO: Molecular function	RNA binding	2	366	1.88679	0.938933	0.634444	1	1	1	RNASE1; ZFP36;
down-regulated DEGs	GO: Molecular function	Auxiliary transport protein activity	2	333	1.88679	1.03198	0.582795	1	1	1	SLC2A3; SLC39A8;
down-regulated DEGs	GO: Molecular function	Guanyl-nucleotide exchange factor activity	2	112	1.88679	3.06811	0.139607	1	1	1	AKAP13; RASGRF1;
down-regulated DEGs	GO: Molecular function	Cytokine activity	2	107	1.88679	3.21146	0.129708	1	1	1	CSF3; IL6;
down-regulated DEGs	GO: Molecular function	Protease inhibitor activity	1	94	0.943396	1.83687	0.424649	1	1	1	SERPINA1;
down-regulated DEGs	GO: Molecular function	Transaminase activity	1	23	0.943396	7.50475	0.126273	1	1	1	GFPT2;
down-regulated DEGs	GO: Molecular function	Transporter activity	1	576	0.943396	0.299794	0.967723	1	1	1	MT1M;
down-regulated DEGs	GO: Molecular function	Transferase activity	1	156	0.943396	1.10688	0.601065	1	1	1	HAS2;
down-regulated DEGs	GO: Molecular function	GTPase activator activity	1	144	0.943396	1.19911	0.571722	1	1	1	RGS2;
down-regulated DEGs	GO: Molecular function	Hydrolase activity	1	203	0.943396	0.85062	0.698019	1	1	1	FBP1;
down-regulated DEGs	GO: Molecular function	Serine-type peptidase activity	1	98	0.943396	1.7619	0.438061	1	1	1	TPSB2;
down-regulated DEGs	GO: Molecular function	Structural molecule activity	1	269	0.943396	0.641925	0.795997	1	1	1	MYH11;
down-regulated DEGs	GO: Molecular function	Receptor signaling protein serine/threonine kinase activity	1	14	0.943396	12.3258	0.0788623	1	1	1	TGFBR2;
down-regulated DEGs	GO: Molecular function	G-protein coupled receptor activity	1	736	0.943396	0.234622	0.987811	1	1	1	EDNRB;
down-regulated DEGs	GO: Molecular function	Cytoskeletal anchoring activity	1	39	0.943396	4.42667	0.204666	1	1	1	UTRN;
down-regulated DEGs	GO: Molecular function	Calcium ion binding	1	185	0.943396	0.933378	0.664008	1	1	1	TNNC1;
down-regulated DEGs	GO: Molecular function	Ribonuclease activity	1	48	0.943396	3.59684	0.245657	1	1	1	RNASE1;
down-regulated DEGs	GO: Molecular function	MHC class I receptor activity	1	37	0.943396	4.66588	0.195261	1	1	1	CD74;
down-regulated DEGs	GO: Molecular function	MHC class II receptor activity	1	38	0.943396	4.54313	0.199977	1	1	1	CD74;
down-regulated DEGs	GO: Molecular function	Complement activity	1	28	0.943396	6.16509	0.151559	1	1	1	CD93;
down-regulated DEGs	GO: Molecular function	Transcription factor binding	1	10	0.943396	17.2512	0.0569812	1	0.98183	1	MAFF;
down-regulated DEGs	GO: Molecular function	Intracellular ligand-gated ion channel activity	1	30	0.943396	5.75422	0.16147	1	1	1	CLIC5;
down-regulated DEGs	GO: Molecular function	Phosphoric diester hydrolase activity	1	29	0.943396	5.95258	0.156529	1	1	1	PDE4D;
down-regulated DEGs	GO: Molecular function	Aspartic-type signal peptidase activity	1	7	0.943396	24.634	0.0402332	1	0.855836	1	PGC;
down-regulated DEGs	GO: Molecular function	Signal transducer activity	1	31	0.943396	5.56866	0.166382	1	1	1	NLRP3;
down-regulated DEGs	GO: Molecular function	Peroxidase activity	1	20	0.943396	8.6299	0.110744	1	1	1	GPX3;
down-regulated DEGs	GO: Molecular function	Chemokine activity	1	53	0.943396	3.25758	0.267518	1	1	1	CCL2;
down-regulated DEGs	GO: Molecular function	Guanylate cyclase activity	1	8	0.943396	21.5586	0.0458483	1	0.855836	1	GUCY1A3;
down-regulated DEGs	GO: Molecular function	Pattern recognition receptor activity	1	1	0.943396	170.975	0.00584828	1	0.262003	1	COLEC12;
down-regulated DEGs	GO: Biological process	Cell growth and/or maintenance	15	1125	14.1509	2.28103	0.00226281	0.402781	0.402781	1	COL6A1; FBLN1; THBS1; LAMA4; LTBP4; TIMP3; UTRN; MYH11; EMP1; SPOCK2; MUC1; FHL1; CDH5; FBLN5; CLDN18;
down-regulated DEGs	GO: Biological process	Signal transduction	33	3934	31.1321	1.43456	0.0149927	1	0.667177	1	NLRP3; SPSB1; WISP2; PDE4D; BCL6B; AKAP13; SOCS2; TNFRSF1A; RASGRF1; EHD2; GUCY1A3; FGFR4; TNNC1; LRP1; SELPLG; SLIT2; PPP1R15A; GADD45B; SELP; OSMR; RGS2; TNS1; COLEC12; ENG; MUC1; SOCS3; IL1R1; TGFBR2; SGMS2; FOLR1; EDNRB; ICAM1; AGER;
down-regulated DEGs	GO: Biological process	Transmembrane receptor protein tyrosine kinase signaling pathway	1	2	0.943396	85.9078	0.0116633	1	0.667177	1	DDR2;
down-regulated DEGs	GO: Biological process	Carbohydrate mediated signaling	1	2	0.943396	85.9078	0.0116633	1	0.667177	1	COLEC12;
down-regulated DEGs	GO: Biological process	Immune response	8	576	7.54717	2.37744	0.0197324	1	0.702472	1	IL6ST; CSF3; NFKBIZ; CCL2; CD74; CD93; MUC1; IL6;
down-regulated DEGs	GO: Biological process	Cell communication	30	3713	28.3019	1.38181	0.0336727	1	0.856248	1	SPSB1; WISP2; PDE4D; BCL6B; AKAP13; SOCS2; TNFRSF1A; RASGRF1; EHD2; GUCY1A3; FGFR4; TNNC1; LRP1; SELPLG; SLIT2; PPP1R15A; GADD45B; SELP; OSMR; RGS2; TNS1; COLEC12; ENG; SOCS3; IL1R1; SGMS2; FOLR1; EDNRB; ICAM1; AGER;
down-regulated DEGs	GO: Biological process	Muscle contraction	1	5	0.943396	34.466	0.0289061	1	0.856248	1	AHNAK;
down-regulated DEGs	GO: Biological process	Regulation of immune response	1	8	0.943396	21.5574	0.0458508	1	0.906827	1	TGFBR2;
down-regulated DEGs	GO: Biological process	Cell surface receptor linked signal transduction	1	8	0.943396	21.5574	0.0458508	1	0.906827	1	COLEC12;
down-regulated DEGs	GO: Biological process	Regulation of nucleobase, nucleoside, nucleotide and nucleic acid metabolism	16	2828	15.0943	0.967872	0.598857	1	1	1	NFKB1; SOX17; MAFF; SOX7; ETS1; KLF9; FLI1; FOSL2; CEBPD; TBX4; ERG; RNASE1; JUNB; PTRF; ZFP36; EPAS1;
down-regulated DEGs	GO: Biological process	Biological_process unknown	10	4731	9.43396	0.361733	0.999996	1	1	1	CRISPLD2; SAMD4A; SCARA5; NFKBIZ; SRPX; SYNPO2; TMEM2; EMCN; SUSD2; GKN2;
down-regulated DEGs	GO: Biological process	Metabolism	9	1683	8.49057	0.915262	0.660372	1	1	1	GFPT2; CH25H; HAS2; FBP1; PTGDS; PAPSS2; FMO2; GPX3; CYP4B1;
down-regulated DEGs	GO: Biological process	Energy pathways	8	1633	7.54717	0.838593	0.749655	1	1	1	GFPT2; CH25H; HAS2; FBP1; PTGDS; FMO2; GPX3; CYP4B1;
down-regulated DEGs	GO: Biological process	Protein metabolism	7	1323	6.60377	0.905863	0.662805	1	1	1	ADAMTS8; ADAMTS9; VWF; ADAMTS1; TPSB2; SERPINA1; PGC;
down-regulated DEGs	GO: Biological process	Transport	7	1215	6.60377	0.986383	0.572085	1	1	1	SLC2A3; UNC13D; MT1M; AQP1; SLC39A8; CLIC5; AQP4;
down-regulated DEGs	GO: Biological process	Regulation of cell proliferation	1	23	0.943396	7.50434	0.12628	1	1	1	TGFBR2;
down-regulated DEGs	GO: Biological process	Ion transport	1	48	0.943396	3.59664	0.245669	1	1	1	AQP1;
down-regulated DEGs	GO: Biological process	Apoptosis	1	220	0.943396	0.78485	0.727019	1	1	1	MYCT1;
down-regulated DEGs	GO: Biological process	Cell differentiation	1	29	0.943396	5.95225	0.156537	1	1	1	STEAP4;
down-regulated DEGs	GO: Biological process	Inflammatory response	1	14	0.943396	12.3251	0.0788665	1	1	1	NLRP3;
down-regulated DEGs	Biological pathway	Epithelial-to-mesenchymal transition	16	185	23.5294	8.0034	6.32639e-11	1.05524e-07	1.05524e-07	6.09691e-07	DDR2; GFPT2; COL6A1; SLC2A3; CRISPLD2; FLI1; FBLN1; SRPX; CCL2; SLIT2; RGS2; TNS1; PTRF; COLEC12; FHL1; PTGDS;
down-regulated DEGs	Biological pathway	amb2 Integrin signaling	7	40	10.2941	16.2042	1.77053e-07	0.000295324	0.000147662	0.000853153	NFKB1; LRP1; SELPLG; SELP; IL6; ICAM1; AGER;
down-regulated DEGs	Biological pathway	Interleukin-6 signaling	3	8	4.41176	34.7546	6.5115e-05	0.108612	0.0362039	0.209177	IL6ST; SOCS3; IL6;
down-regulated DEGs	Biological pathway	IL6-mediated signaling events	5	47	7.35294	9.85658	0.000137345	0.229092	0.0572729	0.330908	IL6ST; CEBPD; JUNB; SOCS3; IL6;
down-regulated DEGs	Biological pathway	IL23-mediated signaling events	5	66	7.35294	7.01951	0.000682963	1	0.227836	1	NFKB1; TNFRSF1A; CCL2; SOCS3; IL6;
down-regulated DEGs	Biological pathway	IL12-mediated signaling events	6	111	8.82353	5.00715	0.00118684	1	0.329942	1	NFKB1; IL6ST; TNFRSF1A; GADD45B; IL1R1; IL6;
down-regulated DEGs	Biological pathway	Signaling by Interleukins	5	92	7.35294	5.03595	0.00302782	1	0.721487	1	NFKB1; IL6ST; SOCS3; IL1R1; IL6;
down-regulated DEGs	Biological pathway	Integrin-linked kinase signaling	15	654	22.0588	2.12263	0.00355988	1	0.742234	1	NFKB1; IL6ST; ETS1; FOSL2; CEBPD; CCL2; JUNB; PPP1R15A; GADD45B; TNS1; ENG; SOCS3; IL6; TGFBR2; ICAM1;
down-regulated DEGs	Biological pathway	Cytokine Signaling in Immune system	7	193	10.2941	3.35905	0.00457283	1	0.76314	1	NFKB1; IL6ST; SOCS2; SOCS3; IL1R1; IL6; ICAM1;
down-regulated DEGs	Biological pathway	CDC42 signaling events	16	755	23.5294	1.96118	0.00562227	1	0.76314	1	NFKB1; IL6ST; AKAP13; ETS1; RASGRF1; FOSL2; CEBPD; CCL2; JUNB; PPP1R15A; GADD45B; ENG; SOCS3; IL6; TGFBR2; ICAM1;
down-regulated DEGs	Biological pathway	AP-1 transcription factor network	14	621	20.5882	2.0865	0.00576983	1	0.76314	1	NFKB1; IL6ST; ETS1; FOSL2; CEBPD; CCL2; JUNB; PPP1R15A; GADD45B; ENG; SOCS3; IL6; TGFBR2; ICAM1;
down-regulated DEGs	Biological pathway	Beta1 integrin cell surface interactions	24	1348	35.2941	1.64732	0.00576997	1	0.76314	1	NFKB1; COL6A1; IL6ST; ETS1; TNFRSF1A; THBS1; FOSL2; LAMA4; FGFR4; CEBPD; CCL2; LRP1; JUNB; MYCT1; PPP1R15A; GADD45B; SELP; ENG; SOCS3; IL6; ZFP36; TGFBR2; EDNRB; ICAM1;
down-regulated DEGs	Biological pathway	TAK1 activates NFkB by phosphorylation and activation of IKKs complex	2	11	2.94118	16.8845	0.00594774	1	0.76314	1	NFKB1; AGER;
down-regulated DEGs	Biological pathway	Regulation of CDC42 activity	16	768	23.5294	1.92798	0.00663294	1	0.790267	1	NFKB1; IL6ST; AKAP13; ETS1; RASGRF1; FOSL2; CEBPD; CCL2; JUNB; PPP1R15A; GADD45B; ENG; SOCS3; IL6; TGFBR2; ICAM1;
down-regulated DEGs	Biological pathway	Integrin family cell surface interactions	24	1375	35.2941	1.61497	0.00746999	1	0.816162	1	NFKB1; COL6A1; IL6ST; ETS1; TNFRSF1A; THBS1; FOSL2; LAMA4; FGFR4; CEBPD; CCL2; LRP1; JUNB; MYCT1; PPP1R15A; GADD45B; SELP; ENG; SOCS3; IL6; ZFP36; TGFBR2; EDNRB; ICAM1;
down-regulated DEGs	Biological pathway	Viral dsRNA:TLR3:TRIF Complex Activates RIP1	2	13	2.94118	14.2889	0.0083182	1	0.816162	1	NFKB1; AGER;
down-regulated DEGs	Biological pathway	TRAF6 mediated NF-kB activation	2	13	2.94118	14.2889	0.0083182	1	0.816162	1	NFKB1; AGER;
down-regulated DEGs	Biological pathway	Beta3 integrin cell surface interactions	3	43	4.41176	6.47255	0.0109544	1	0.825093	1	THBS1; LAMA4; TGFBR2;
down-regulated DEGs	Biological pathway	Inflammasomes	2	17	2.94118	10.9287	0.0141056	1	0.825093	1	NFKB1; NLRP3;
down-regulated DEGs	Biological pathway	Signaling events mediated by VEGFR1 and VEGFR2	22	1293	32.3529	1.57433	0.0147853	1	0.825093	1	NFKB1; IL6ST; ETS1; TNFRSF1A; FOSL2; FGFR4; CEBPD; CCL2; LRP1; JUNB; MYCT1; PPP1R15A; GADD45B; SELP; ENG; SOCS3; CDH5; IL6; ZFP36; TGFBR2; EDNRB; ICAM1;
down-regulated DEGs	Biological pathway	Glypican 1 network	22	1296	32.3529	1.57069	0.0151783	1	0.825093	1	NFKB1; IL6ST; ETS1; TNFRSF1A; FOSL2; FGFR4; CEBPD; CCL2; LRP1; SLIT2; JUNB; MYCT1; PPP1R15A; GADD45B; SELP; ENG; SOCS3; IL6; ZFP36; TGFBR2; EDNRB; ICAM1;
down-regulated DEGs	Biological pathway	PAR1-mediated thrombin signaling events	22	1296	32.3529	1.57069	0.0151783	1	0.825093	1	NFKB1; IL6ST; AKAP13; ETS1; TNFRSF1A; FOSL2; FGFR4; CEBPD; CCL2; LRP1; JUNB; MYCT1; PPP1R15A; GADD45B; SELP; ENG; SOCS3; IL6; ZFP36; TGFBR2; EDNRB; ICAM1;
down-regulated DEGs	Biological pathway	Thrombin/protease-activated receptor (PAR) pathway	22	1297	32.3529	1.56948	0.0153112	1	0.825093	1	NFKB1; IL6ST; AKAP13; ETS1; TNFRSF1A; FOSL2; FGFR4; CEBPD; CCL2; LRP1; JUNB; MYCT1; PPP1R15A; GADD45B; SELP; ENG; SOCS3; IL6; ZFP36; TGFBR2; EDNRB; ICAM1;
down-regulated DEGs	Biological pathway	Growth hormone receptor signaling	2	18	2.94118	10.3219	0.0157591	1	0.825093	1	SOCS2; SOCS3;
down-regulated DEGs	Biological pathway	VEGF and VEGFR signaling network	22	1301	32.3529	1.56465	0.0158522	1	0.825093	1	NFKB1; IL6ST; ETS1; TNFRSF1A; FOSL2; FGFR4; CEBPD; CCL2; LRP1; JUNB; MYCT1; PPP1R15A; GADD45B; SELP; ENG; SOCS3; CDH5; IL6; ZFP36; TGFBR2; EDNRB; ICAM1;
down-regulated DEGs	Biological pathway	Sphingosine 1-phosphate (S1P) pathway	22	1308	32.3529	1.55628	0.0168361	1	0.825093	1	NFKB1; IL6ST; ETS1; TNFRSF1A; FOSL2; FGFR4; CEBPD; CCL2; LRP1; JUNB; MYCT1; PPP1R15A; GADD45B; SELP; ENG; SOCS3; CDH5; IL6; ZFP36; TGFBR2; EDNRB; ICAM1;
down-regulated DEGs	Biological pathway	Glypican pathway	22	1335	32.3529	1.5248	0.0211026	1	0.825093	1	NFKB1; IL6ST; ETS1; TNFRSF1A; FOSL2; FGFR4; CEBPD; CCL2; LRP1; SLIT2; JUNB; MYCT1; PPP1R15A; GADD45B; SELP; ENG; SOCS3; IL6; ZFP36; TGFBR2; EDNRB; ICAM1;
down-regulated DEGs	Biological pathway	FGFR4 ligand binding and activation	1	2	1.47059	46.4733	0.0215064	1	0.825093	1	FGFR4;
down-regulated DEGs	Biological pathway	sulfate activation for sulfonation	1	2	1.47059	46.4733	0.0215064	1	0.825093	1	PAPSS2;
down-regulated DEGs	Biological pathway	Proteoglycan syndecan-mediated signaling events	22	1342	32.3529	1.51685	0.022339	1	0.825093	1	NFKB1; IL6ST; ETS1; TNFRSF1A; THBS1; FOSL2; FGFR4; CEBPD; CCL2; LRP1; JUNB; MYCT1; PPP1R15A; GADD45B; SELP; ENG; SOCS3; IL6; ZFP36; TGFBR2; EDNRB; ICAM1;
down-regulated DEGs	Biological pathway	ATF-2 transcription factor network	3	59	4.41176	4.71758	0.0255412	1	0.825093	1	JUNB; SOCS3; IL6;
down-regulated DEGs	Biological pathway	Insulin Pathway	21	1285	30.8824	1.51216	0.0268562	1	0.825093	1	NFKB1; IL6ST; ETS1; TNFRSF1A; FOSL2; FGFR4; CEBPD; CCL2; LRP1; JUNB; MYCT1; PPP1R15A; GADD45B; SELP; ENG; SOCS3; IL6; ZFP36; TGFBR2; EDNRB; ICAM1;
down-regulated DEGs	Biological pathway	Internalization of ErbB1	21	1285	30.8824	1.51216	0.0268562	1	0.825093	1	NFKB1; IL6ST; ETS1; TNFRSF1A; FOSL2; FGFR4; CEBPD; CCL2; LRP1; JUNB; MYCT1; PPP1R15A; GADD45B; SELP; ENG; SOCS3; IL6; ZFP36; TGFBR2; EDNRB; ICAM1;
down-regulated DEGs	Biological pathway	Urokinase-type plasminogen activator (uPA) and uPAR-mediated signaling	21	1285	30.8824	1.51216	0.0268562	1	0.825093	1	NFKB1; IL6ST; ETS1; TNFRSF1A; FOSL2; FGFR4; CEBPD; CCL2; LRP1; JUNB; MYCT1; PPP1R15A; GADD45B; SELP; ENG; SOCS3; IL6; ZFP36; TGFBR2; EDNRB; ICAM1;
down-regulated DEGs	Biological pathway	PDGFR-beta signaling pathway	21	1285	30.8824	1.51216	0.0268562	1	0.825093	1	NFKB1; IL6ST; ETS1; TNFRSF1A; FOSL2; FGFR4; CEBPD; CCL2; LRP1; JUNB; MYCT1; PPP1R15A; GADD45B; SELP; ENG; SOCS3; IL6; ZFP36; TGFBR2; EDNRB; ICAM1;
down-regulated DEGs	Biological pathway	EGF receptor (ErbB1) signaling pathway	21	1285	30.8824	1.51216	0.0268562	1	0.825093	1	NFKB1; IL6ST; ETS1; TNFRSF1A; FOSL2; FGFR4; CEBPD; CCL2; LRP1; JUNB; MYCT1; PPP1R15A; GADD45B; SELP; ENG; SOCS3; IL6; ZFP36; TGFBR2; EDNRB; ICAM1;
down-regulated DEGs	Biological pathway	Class I PI3K signaling events	21	1285	30.8824	1.51216	0.0268562	1	0.825093	1	NFKB1; IL6ST; ETS1; TNFRSF1A; FOSL2; FGFR4; CEBPD; CCL2; LRP1; JUNB; MYCT1; PPP1R15A; GADD45B; SELP; ENG; SOCS3; IL6; ZFP36; TGFBR2; EDNRB; ICAM1;
down-regulated DEGs	Biological pathway	Arf6 signaling events	21	1285	30.8824	1.51216	0.0268562	1	0.825093	1	NFKB1; IL6ST; ETS1; TNFRSF1A; FOSL2; FGFR4; CEBPD; CCL2; LRP1; JUNB; MYCT1; PPP1R15A; GADD45B; SELP; ENG; SOCS3; IL6; ZFP36; TGFBR2; EDNRB; ICAM1;
down-regulated DEGs	Biological pathway	mTOR signaling pathway	21	1285	30.8824	1.51216	0.0268562	1	0.825093	1	NFKB1; IL6ST; ETS1; TNFRSF1A; FOSL2; FGFR4; CEBPD; CCL2; LRP1; JUNB; MYCT1; PPP1R15A; GADD45B; SELP; ENG; SOCS3; IL6; ZFP36; TGFBR2; EDNRB; ICAM1;
down-regulated DEGs	Biological pathway	Signaling events mediated by focal adhesion kinase	21	1285	30.8824	1.51216	0.0268562	1	0.825093	1	NFKB1; IL6ST; ETS1; TNFRSF1A; FOSL2; FGFR4; CEBPD; CCL2; LRP1; JUNB; MYCT1; PPP1R15A; GADD45B; SELP; ENG; SOCS3; IL6; ZFP36; TGFBR2; EDNRB; ICAM1;
down-regulated DEGs	Biological pathway	Arf6 downstream pathway	21	1285	30.8824	1.51216	0.0268562	1	0.825093	1	NFKB1; IL6ST; ETS1; TNFRSF1A; FOSL2; FGFR4; CEBPD; CCL2; LRP1; JUNB; MYCT1; PPP1R15A; GADD45B; SELP; ENG; SOCS3; IL6; ZFP36; TGFBR2; EDNRB; ICAM1;
down-regulated DEGs	Biological pathway	S1P1 pathway	21	1285	30.8824	1.51216	0.0268562	1	0.825093	1	NFKB1; IL6ST; ETS1; TNFRSF1A; FOSL2; FGFR4; CEBPD; CCL2; LRP1; JUNB; MYCT1; PPP1R15A; GADD45B; SELP; ENG; SOCS3; IL6; ZFP36; TGFBR2; EDNRB; ICAM1;
down-regulated DEGs	Biological pathway	ErbB1 downstream signaling	21	1285	30.8824	1.51216	0.0268562	1	0.825093	1	NFKB1; IL6ST; ETS1; TNFRSF1A; FOSL2; FGFR4; CEBPD; CCL2; LRP1; JUNB; MYCT1; PPP1R15A; GADD45B; SELP; ENG; SOCS3; IL6; ZFP36; TGFBR2; EDNRB; ICAM1;
down-regulated DEGs	Biological pathway	Arf6 trafficking events	21	1285	30.8824	1.51216	0.0268562	1	0.825093	1	NFKB1; IL6ST; ETS1; TNFRSF1A; FOSL2; FGFR4; CEBPD; CCL2; LRP1; JUNB; MYCT1; PPP1R15A; GADD45B; SELP; ENG; SOCS3; IL6; ZFP36; TGFBR2; EDNRB; ICAM1;
down-regulated DEGs	Biological pathway	Class I PI3K signaling events mediated by Akt	21	1285	30.8824	1.51216	0.0268562	1	0.825093	1	NFKB1; IL6ST; ETS1; TNFRSF1A; FOSL2; FGFR4; CEBPD; CCL2; LRP1; JUNB; MYCT1; PPP1R15A; GADD45B; SELP; ENG; SOCS3; IL6; ZFP36; TGFBR2; EDNRB; ICAM1;
down-regulated DEGs	Biological pathway	EGFR-dependent Endothelin signaling events	21	1286	30.8824	1.51099	0.0270713	1	0.825093	1	NFKB1; IL6ST; ETS1; TNFRSF1A; FOSL2; FGFR4; CEBPD; CCL2; LRP1; JUNB; MYCT1; PPP1R15A; GADD45B; SELP; ENG; SOCS3; IL6; ZFP36; TGFBR2; EDNRB; ICAM1;
down-regulated DEGs	Biological pathway	Regulation of Water Balance by Renal Aquaporins	2	24	2.94118	7.74252	0.0272719	1	0.825093	1	AQP1; AQP4;
down-regulated DEGs	Biological pathway	IGF1 pathway	21	1288	30.8824	1.50864	0.0275055	1	0.825093	1	NFKB1; IL6ST; ETS1; TNFRSF1A; FOSL2; FGFR4; CEBPD; CCL2; LRP1; JUNB; MYCT1; PPP1R15A; GADD45B; SELP; ENG; SOCS3; IL6; ZFP36; TGFBR2; EDNRB; ICAM1;
down-regulated DEGs	Biological pathway	GMCSF-mediated signaling events	21	1289	30.8824	1.50747	0.0277246	1	0.825093	1	NFKB1; IL6ST; ETS1; TNFRSF1A; FOSL2; FGFR4; CEBPD; CCL2; LRP1; JUNB; MYCT1; PPP1R15A; GADD45B; SELP; ENG; SOCS3; IL6; ZFP36; TGFBR2; EDNRB; ICAM1;
down-regulated DEGs	Biological pathway	IL5-mediated signaling events	21	1289	30.8824	1.50747	0.0277246	1	0.825093	1	NFKB1; IL6ST; ETS1; TNFRSF1A; FOSL2; FGFR4; CEBPD; CCL2; LRP1; JUNB; MYCT1; PPP1R15A; GADD45B; SELP; ENG; SOCS3; IL6; ZFP36; TGFBR2; EDNRB; ICAM1;
down-regulated DEGs	Biological pathway	Signaling events mediated by Hepatocyte Growth Factor Receptor (c-Met)	21	1290	30.8824	1.5063	0.0279451	1	0.825093	1	NFKB1; IL6ST; ETS1; TNFRSF1A; FOSL2; FGFR4; CEBPD; CCL2; LRP1; JUNB; MYCT1; PPP1R15A; GADD45B; SELP; ENG; SOCS3; IL6; ZFP36; TGFBR2; EDNRB; ICAM1;
down-regulated DEGs	Biological pathway	PDGF receptor signaling network	21	1290	30.8824	1.5063	0.0279451	1	0.825093	1	NFKB1; IL6ST; ETS1; TNFRSF1A; FOSL2; FGFR4; CEBPD; CCL2; LRP1; JUNB; MYCT1; PPP1R15A; GADD45B; SELP; ENG; SOCS3; IL6; ZFP36; TGFBR2; EDNRB; ICAM1;
down-regulated DEGs	Biological pathway	Nectin adhesion pathway	21	1292	30.8824	1.50397	0.0283902	1	0.825093	1	NFKB1; IL6ST; ETS1; TNFRSF1A; FOSL2; FGFR4; CEBPD; CCL2; LRP1; JUNB; MYCT1; PPP1R15A; GADD45B; SELP; ENG; SOCS3; IL6; ZFP36; TGFBR2; EDNRB; ICAM1;
down-regulated DEGs	Biological pathway	IL3-mediated signaling events	21	1292	30.8824	1.50397	0.0283902	1	0.825093	1	NFKB1; IL6ST; ETS1; TNFRSF1A; FOSL2; FGFR4; CEBPD; CCL2; LRP1; JUNB; MYCT1; PPP1R15A; GADD45B; SELP; ENG; SOCS3; IL6; ZFP36; TGFBR2; EDNRB; ICAM1;
down-regulated DEGs	Biological pathway	IFN-gamma pathway	21	1293	30.8824	1.50281	0.0286148	1	0.825093	1	NFKB1; IL6ST; ETS1; TNFRSF1A; FOSL2; FGFR4; CEBPD; CCL2; LRP1; JUNB; MYCT1; PPP1R15A; GADD45B; SELP; ENG; SOCS3; IL6; ZFP36; TGFBR2; EDNRB; ICAM1;
down-regulated DEGs	Biological pathway	IL4-mediated signaling events	3	62	4.41176	4.48935	0.0290446	1	0.825093	1	ETS1; SELP; SOCS3;
down-regulated DEGs	Biological pathway	Syndecan-1-mediated signaling events	21	1297	30.8824	1.49817	0.0295271	1	0.825093	1	NFKB1; IL6ST; ETS1; TNFRSF1A; FOSL2; FGFR4; CEBPD; CCL2; LRP1; JUNB; MYCT1; PPP1R15A; GADD45B; SELP; ENG; SOCS3; IL6; ZFP36; TGFBR2; EDNRB; ICAM1;
down-regulated DEGs	Biological pathway	Plasma membrane estrogen receptor signaling	21	1298	30.8824	1.49702	0.0297587	1	0.825093	1	NFKB1; IL6ST; ETS1; TNFRSF1A; FOSL2; FGFR4; CEBPD; CCL2; LRP1; JUNB; MYCT1; PPP1R15A; GADD45B; SELP; ENG; SOCS3; IL6; ZFP36; TGFBR2; EDNRB; ICAM1;
down-regulated DEGs	Biological pathway	Alpha9 beta1 integrin signaling events	21	1302	30.8824	1.49242	0.0306992	1	0.825093	1	NFKB1; IL6ST; ETS1; TNFRSF1A; FOSL2; FGFR4; CEBPD; CCL2; LRP1; JUNB; MYCT1; PPP1R15A; GADD45B; SELP; ENG; SOCS3; IL6; ZFP36; TGFBR2; EDNRB; ICAM1;
down-regulated DEGs	Biological pathway	Endothelins	21	1304	30.8824	1.49013	0.031178	1	0.825093	1	NFKB1; IL6ST; ETS1; TNFRSF1A; FOSL2; FGFR4; CEBPD; CCL2; LRP1; JUNB; MYCT1; PPP1R15A; GADD45B; SELP; ENG; SOCS3; IL6; ZFP36; TGFBR2; EDNRB; ICAM1;
down-regulated DEGs	Biological pathway	LKB1 signaling events	21	1305	30.8824	1.48899	0.0314195	1	0.825093	1	NFKB1; IL6ST; ETS1; TNFRSF1A; FOSL2; FGFR4; CEBPD; CCL2; LRP1; JUNB; MYCT1; PPP1R15A; GADD45B; SELP; ENG; SOCS3; IL6; ZFP36; TGFBR2; EDNRB; ICAM1;
down-regulated DEGs	Biological pathway	IL27-mediated signaling events	2	26	2.94118	7.14717	0.0316736	1	0.825093	1	IL6ST; IL6;
down-regulated DEGs	Biological pathway	Fatty acids	1	3	1.47059	31.0337	0.0320881	1	0.825093	1	CYP4B1;
down-regulated DEGs	Biological pathway	FMO oxidizes nucleophiles	1	3	1.47059	31.0337	0.0320881	1	0.825093	1	FMO2;
down-regulated DEGs	Biological pathway	ErbB receptor signaling network	21	1308	30.8824	1.48557	0.0321529	1	0.825093	1	NFKB1; IL6ST; ETS1; TNFRSF1A; FOSL2; FGFR4; CEBPD; CCL2; LRP1; JUNB; MYCT1; PPP1R15A; GADD45B; SELP; ENG; SOCS3; IL6; ZFP36; TGFBR2; EDNRB; ICAM1;
down-regulated DEGs	Biological pathway	Aquaporin-mediated transport	2	27	2.94118	6.88256	0.0339726	1	0.858581	1	AQP1; AQP4;
down-regulated DEGs	Biological pathway	IL2-mediated signaling events	4	115	5.88235	3.22469	0.035279	1	0.878289	1	NFKB1; SOCS2; TNFRSF1A; SOCS3;
down-regulated DEGs	Biological pathway	TRAIL signaling pathway	21	1325	30.8824	1.46651	0.0365615	1	0.896831	1	NFKB1; IL6ST; ETS1; TNFRSF1A; FOSL2; FGFR4; CEBPD; CCL2; LRP1; JUNB; MYCT1; PPP1R15A; GADD45B; SELP; ENG; SOCS3; IL6; ZFP36; TGFBR2; EDNRB; ICAM1;
down-regulated DEGs	Biological pathway	Regulation of Commissural axon pathfinding by Slit and Robo	1	4	1.47059	23.2946	0.042557	1	1	1	SLIT2;
down-regulated DEGs	Biological pathway	betaKlotho-mediated ligand binding	1	4	1.47059	23.2946	0.042557	1	1	1	FGFR4;
down-regulated DEGs	Biological pathway	TGFBR	4	125	5.88235	2.96673	0.0456836	1	1	1	ETS1; JUNB; ENG; TGFBR2;
down-regulated DEGs	Biological pathway	HIF-2-alpha transcription factor network	2	34	2.94118	5.46598	0.0517497	1	1	1	ETS1; EPAS1;
down-regulated DEGs	Biological pathway	EPO signaling pathway	2	34	2.94118	5.46598	0.0517497	1	1	1	NFKB1; SOCS3;
down-regulated DEGs	Biological pathway	Synthesis of UDP-N-acetyl-glucosamine	1	5	1.47059	18.645	0.0529143	1	1	1	GFPT2;
down-regulated DEGs	Biological pathway	UDP-N-acetyl-D-glucosamine biosynthesis II	1	5	1.47059	18.645	0.0529143	1	1	1	GFPT2;
down-regulated DEGs	Biological pathway	Canonical NF-kappaB pathway	2	35	2.94118	5.30985	0.0545117	1	1	1	NFKB1; TNFRSF1A;
down-regulated DEGs	Biological pathway	HIV-1 Nef: Negative effector of Fas and TNF-alpha	2	35	2.94118	5.30985	0.0545117	1	1	1	NFKB1; TNFRSF1A;
down-regulated DEGs	Biological pathway	Glucocorticoid receptor regulatory network	3	80	4.41176	3.47937	0.0550739	1	1	1	NFKB1; IL6; ICAM1;
down-regulated DEGs	Biological pathway	Validated transcriptional targets of AP1 family members Fra1 and Fra2	4	134	5.88235	2.76749	0.0563708	1	1	1	FOSL2; CCL2; JUNB; IL6;
down-regulated DEGs	Biological pathway	Klotho-mediated ligand binding	1	6	1.47059	15.5427	0.0631613	1	1	1	FGFR4;
down-regulated DEGs	Biological pathway	Vitamin C (ascorbate) metabolism	1	6	1.47059	15.5427	0.0631613	1	1	1	SLC2A3;
down-regulated DEGs	Biological pathway	Interleukin-1 processing	1	6	1.47059	15.5427	0.0631613	1	1	1	NFKB1;
down-regulated DEGs	Biological pathway	Alternative NF-kappaB pathway	1	6	1.47059	15.5427	0.0631613	1	1	1	NFKB1;
down-regulated DEGs	Biological pathway	Glucocorticoid receptor signaling	3	85	4.41176	3.27473	0.0637675	1	1	1	NFKB1; IL6; ICAM1;
down-regulated DEGs	Biological pathway	Interleukin-1 signaling	2	39	2.94118	4.76539	0.0660581	1	1	1	NFKB1; IL1R1;
down-regulated DEGs	Biological pathway	Regulation of RAC1 activity	5	205	7.35294	2.26017	0.0699508	1	1	1	AKAP13; RASGRF1; JUNB; SOCS3; IL6;
down-regulated DEGs	Biological pathway	RAC1 signaling pathway	5	205	7.35294	2.26017	0.0699508	1	1	1	AKAP13; RASGRF1; JUNB; SOCS3; IL6;
down-regulated DEGs	Biological pathway	RhoA signaling pathway	5	205	7.35294	2.26017	0.0699508	1	1	1	AKAP13; RASGRF1; JUNB; SOCS3; IL6;
down-regulated DEGs	Biological pathway	Regulation of RhoA activity	5	205	7.35294	2.26017	0.0699508	1	1	1	AKAP13; RASGRF1; JUNB; SOCS3; IL6;
down-regulated DEGs	Biological pathway	TNF signaling	1	7	1.47059	13.3255	0.0732989	1	1	1	TNFRSF1A;
down-regulated DEGs	Biological pathway	sphingomyelin metabolism	1	7	1.47059	13.3255	0.0732989	1	1	1	SGMS2;
down-regulated DEGs	Biological pathway	Signaling events mediated by TCPTP	3	92	4.41176	3.02559	0.0769361	1	1	1	ETS1; SELP; SOCS3;
down-regulated DEGs	Biological pathway	Nucleotide-binding domain, leucine rich repeat containing receptor (NLR) signaling pathways	2	43	2.94118	4.3222	0.0783377	1	1	1	NFKB1; NLRP3;
down-regulated DEGs	Biological pathway	Inactivation of Cdc42 and Rac	1	8	1.47059	11.6618	0.0833285	1	1	1	SLIT2;
down-regulated DEGs	Biological pathway	Activation of Rac	1	8	1.47059	11.6618	0.0833285	1	1	1	SLIT2;
down-regulated DEGs	Biological pathway	Cell-cell junction organization	2	45	2.94118	4.13015	0.0847269	1	1	1	CDH5; CLDN18;
down-regulated DEGs	Biological pathway	Interferon gamma signaling	2	47	2.94118	3.95443	0.0912693	1	1	1	SOCS3; ICAM1;
down-regulated DEGs	Biological pathway	Role of Abl in Robo-Slit signaling	1	9	1.47059	10.3675	0.093251	1	1	1	SLIT2;
down-regulated DEGs	Biological pathway	GP1b-IX-V activation signalling	1	9	1.47059	10.3675	0.093251	1	1	1	VWF;
down-regulated DEGs	Biological pathway	Regulated proteolysis of p75NTR	1	9	1.47059	10.3675	0.093251	1	1	1	NFKB1;
down-regulated DEGs	Biological pathway	Leukotriene synthesis	1	9	1.47059	10.3675	0.093251	1	1	1	ZFP36;
down-regulated DEGs	Biological pathway	Advanced glycosylation endproduct receptor signaling	1	9	1.47059	10.3675	0.093251	1	1	1	AGER;
down-regulated DEGs	Biological pathway	glutathione redox reactions I	1	9	1.47059	10.3675	0.093251	1	1	1	GPX3;
down-regulated DEGs	Biological pathway	prostanoid biosynthesis	1	9	1.47059	10.3675	0.093251	1	1	1	PTGDS;
down-regulated DEGs	Biological pathway	LPA receptor mediated events	3	100	4.41176	2.78357	0.0933265	1	1	1	NFKB1; TNFRSF1A; IL6;
down-regulated DEGs	Biological pathway	Ceramide signaling pathway	2	49	2.94118	3.79306	0.0979557	1	1	1	NFKB1; TNFRSF1A;
down-regulated DEGs	Biological pathway	Muscle contraction	2	50	2.94118	3.71722	0.10135	1	1	1	TNNC1; MYH11;
down-regulated DEGs	Biological pathway	TRAF6 Mediated Induction of proinflammatory cytokines	2	50	2.94118	3.71722	0.10135	1	1	1	NFKB1; AGER;
down-regulated DEGs	Biological pathway	Angiopoietin receptor Tie2-mediated signaling	2	50	2.94118	3.71722	0.10135	1	1	1	NFKB1; ETS1;
down-regulated DEGs	Biological pathway	Zinc influx into cells by the SLC39 gene family	1	10	1.47059	9.33181	0.103068	1	1	1	SLC39A8;
down-regulated DEGs	Biological pathway	Immune System	9	522	13.2353	1.59634	0.107694	1	1	1	NFKB1; NLRP3; IL6ST; SOCS2; SOCS3; IL1R1; IL6; ICAM1; AGER;
down-regulated DEGs	Biological pathway	IL1-mediated signaling events	5	234	7.35294	1.98008	0.107896	1	1	1	NFKB1; TNFRSF1A; JUNB; GADD45B; IL1R1;
down-regulated DEGs	Biological pathway	PERK regulated gene expression	1	11	1.47059	8.48423	0.11278	1	1	1	CCL2;
down-regulated DEGs	Biological pathway	The NLRP3 inflammasome	1	11	1.47059	8.48423	0.11278	1	1	1	NLRP3;
down-regulated DEGs	Biological pathway	nicotine degradation II	1	11	1.47059	8.48423	0.11278	1	1	1	FMO2;
down-regulated DEGs	Biological pathway	NFkB and MAP kinases activation mediated by TLR4 signaling repertoire	2	54	2.94118	3.44192	0.115243	1	1	1	NFKB1; AGER;
down-regulated DEGs	Biological pathway	TRIF mediated TLR3 signaling	2	56	2.94118	3.31901	0.122364	1	1	1	NFKB1; AGER;
down-regulated DEGs	Biological pathway	Toll Like Receptor 3 (TLR3) Cascade	2	56	2.94118	3.31901	0.122364	1	1	1	NFKB1; AGER;
down-regulated DEGs	Biological pathway	Nitric oxide stimulates guanylate cyclase	1	12	1.47059	7.7778	0.122388	1	1	1	GUCY1A3;
down-regulated DEGs	Biological pathway	Facilitative Na+-independent glucose transporters	1	12	1.47059	7.7778	0.122388	1	1	1	SLC2A3;
down-regulated DEGs	Biological pathway	Endogenous TLR signaling	2	57	2.94118	3.2608	0.125965	1	1	1	NFKB1; TNFRSF1A;
down-regulated DEGs	Biological pathway	MyD88-independent cascade initiated on plasma membrane	2	58	2.94118	3.20458	0.129592	1	1	1	NFKB1; AGER;
down-regulated DEGs	Biological pathway	CD40/CD40L signaling	2	58	2.94118	3.20458	0.129592	1	1	1	NFKB1; TNFRSF1A;
down-regulated DEGs	Biological pathway	Platelet Adhesion to exposed collagen	1	13	1.47059	7.17997	0.131894	1	1	1	VWF;
down-regulated DEGs	Biological pathway	NF-kB is activated and signals survival	1	13	1.47059	7.17997	0.131894	1	1	1	NFKB1;
down-regulated DEGs	Biological pathway	Signaling by TGF beta	1	13	1.47059	7.17997	0.131894	1	1	1	TGFBR2;
down-regulated DEGs	Biological pathway	Prostanoid metabolism	1	13	1.47059	7.17997	0.131894	1	1	1	ZFP36;
down-regulated DEGs	Biological pathway	Death Receptor Signalling	1	13	1.47059	7.17997	0.131894	1	1	1	TNFRSF1A;
down-regulated DEGs	Biological pathway	Extrinsic Pathway for Apoptosis	1	13	1.47059	7.17997	0.131894	1	1	1	TNFRSF1A;
down-regulated DEGs	Biological pathway	Regulation of IFNG signaling	1	13	1.47059	7.17997	0.131894	1	1	1	SOCS3;
down-regulated DEGs	Biological pathway	TRAF6 mediated induction of NFkB and MAP kinases upon TLR7/8 or 9 activation	2	59	2.94118	3.15028	0.133243	1	1	1	NFKB1; AGER;
down-regulated DEGs	Biological pathway	MyD88 cascade initiated on plasma membrane	2	59	2.94118	3.15028	0.133243	1	1	1	NFKB1; AGER;
down-regulated DEGs	Biological pathway	Phase 1 - Functionalization of compounds	2	60	2.94118	3.09778	0.136917	1	1	1	FMO2; CYP4B1;
down-regulated DEGs	Biological pathway	Toll Like Receptor 5 (TLR5) Cascade	2	60	2.94118	3.09778	0.136917	1	1	1	NFKB1; AGER;
down-regulated DEGs	Biological pathway	MyD88 dependent cascade initiated on endosome	2	60	2.94118	3.09778	0.136917	1	1	1	NFKB1; AGER;
down-regulated DEGs	Biological pathway	Toll Like Receptor 10 (TLR10) Cascade	2	60	2.94118	3.09778	0.136917	1	1	1	NFKB1; AGER;
down-regulated DEGs	Biological pathway	FGFR ligand binding and activation	1	14	1.47059	6.66748	0.141298	1	1	1	FGFR4;
down-regulated DEGs	Biological pathway	Atypical NF-kappaB pathway	1	14	1.47059	6.66748	0.141298	1	1	1	NFKB1;
down-regulated DEGs	Biological pathway	Toll Like Receptor 7/8 (TLR7/8) Cascade	2	62	2.94118	2.99787	0.144333	1	1	1	NFKB1; AGER;
down-regulated DEGs	Biological pathway	MyD88:Mal cascade initiated on plasma membrane	2	62	2.94118	2.99787	0.144333	1	1	1	NFKB1; AGER;
down-regulated DEGs	Biological pathway	Toll Like Receptor TLR1:TLR2 Cascade	2	64	2.94118	2.9042	0.151833	1	1	1	NFKB1; AGER;
down-regulated DEGs	Biological pathway	Toll Like Receptor TLR6:TLR2 Cascade	2	64	2.94118	2.9042	0.151833	1	1	1	NFKB1; AGER;
down-regulated DEGs	Biological pathway	Integrins in angiogenesis	2	64	2.94118	2.9042	0.151833	1	1	1	NFKB1; TGFBR2;
down-regulated DEGs	Biological pathway	Validated transcriptional targets of deltaNp63 isoforms	2	64	2.94118	2.9042	0.151833	1	1	1	FOSL2; CEBPD;
down-regulated DEGs	Biological pathway	Aurora A signaling	2	64	2.94118	2.9042	0.151833	1	1	1	NFKB1; TNFRSF1A;
down-regulated DEGs	Biological pathway	Toll Like Receptor 9 (TLR9) Cascade	2	65	2.94118	2.85953	0.155612	1	1	1	NFKB1; AGER;
down-regulated DEGs	Biological pathway	Toll Like Receptor 2 (TLR2) Cascade	2	65	2.94118	2.85953	0.155612	1	1	1	NFKB1; AGER;
down-regulated DEGs	Biological pathway	TCR signaling in na&#xef;ve CD8+ T cells	3	127	4.41176	2.19183	0.157616	1	1	1	NFKB1; TNFRSF1A; JUNB;
down-regulated DEGs	Biological pathway	HIF-1-alpha transcription factor network	2	66	2.94118	2.81621	0.15941	1	1	1	ETS1; ENG;
down-regulated DEGs	Biological pathway	p75NTR signals via NF-kB	1	16	1.47059	5.83457	0.159807	1	1	1	NFKB1;
down-regulated DEGs	Biological pathway	Synthesis of substrates in N-glycan biosythesis	1	16	1.47059	5.83457	0.159807	1	1	1	GFPT2;
down-regulated DEGs	Biological pathway	RIG-I/MDA5 mediated induction of IFN-alpha/beta pathways	2	67	2.94118	2.77418	0.163225	1	1	1	NFKB1; AGER;
down-regulated DEGs	Biological pathway	BCR signaling pathway	2	67	2.94118	2.77418	0.163225	1	1	1	NFKB1; ETS1;
down-regulated DEGs	Biological pathway	IL2 signaling events mediated by PI3K	2	67	2.94118	2.77418	0.163225	1	1	1	NFKB1; TNFRSF1A;
down-regulated DEGs	Biological pathway	Ras activation uopn Ca2+ infux through NMDA receptor	1	17	1.47059	5.49156	0.168913	1	1	1	RASGRF1;
down-regulated DEGs	Biological pathway	Destabilization of mRNA by Tristetraprolin (TTP)	1	17	1.47059	5.49156	0.168913	1	1	1	ZFP36;
down-regulated DEGs	Biological pathway	Zinc transporters	1	17	1.47059	5.49156	0.168913	1	1	1	SLC39A8;
down-regulated DEGs	Biological pathway	Transcriptional Regulation of White Adipocyte Differentiation	2	69	2.94118	2.69378	0.170904	1	1	1	NFKB1; CEBPD;
down-regulated DEGs	Biological pathway	Cell junction organization	2	69	2.94118	2.69378	0.170904	1	1	1	CDH5; CLDN18;
down-regulated DEGs	Biological pathway	Signaling events regulated by Ret tyrosine kinase	2	69	2.94118	2.69378	0.170904	1	1	1	NFKB1; TNFRSF1A;
down-regulated DEGs	Biological pathway	TCR signaling in na&#xef;ve CD4+ T cells	3	133	4.41176	2.09296	0.173438	1	1	1	NFKB1; TNFRSF1A; JUNB;
down-regulated DEGs	Biological pathway	Intrinsic Pathway	1	18	1.47059	5.18664	0.177922	1	1	1	VWF;
down-regulated DEGs	Biological pathway	DARPP-32 events	1	18	1.47059	5.18664	0.177922	1	1	1	PDE4D;
down-regulated DEGs	Biological pathway	Tight junction interactions	1	18	1.47059	5.18664	0.177922	1	1	1	CLDN18;
down-regulated DEGs	Biological pathway	Cell surface interactions at the vascular wall	2	72	2.94118	2.58156	0.182535	1	1	1	SELPLG; SELP;
down-regulated DEGs	Biological pathway	Activated TLR4 signalling	2	72	2.94118	2.58156	0.182535	1	1	1	NFKB1; AGER;
down-regulated DEGs	Biological pathway	Synthesis of bile acids and bile salts	1	19	1.47059	4.9138	0.186835	1	1	1	CH25H;
down-regulated DEGs	Biological pathway	Destabilization of mRNA by Butyrate Response Factor 1 (BRF1)	1	20	1.47059	4.66824	0.195653	1	1	1	ZFP36;
down-regulated DEGs	Biological pathway	Toll Like Receptor 4 (TLR4) Cascade	2	76	2.94118	2.4457	0.198221	1	1	1	NFKB1; AGER;
down-regulated DEGs	Biological pathway	RNA Polymerase I Transcription Termination	1	21	1.47059	4.44605	0.204376	1	1	1	PTRF;
down-regulated DEGs	Biological pathway	Sema4D induced cell migration and growth-cone collapse	1	22	1.47059	4.24404	0.213006	1	1	1	MYH11;
down-regulated DEGs	Biological pathway	Hypoxic and oxygen homeostasis regulation of HIF-1-alpha	2	80	2.94118	2.32343	0.214069	1	1	1	ETS1; ENG;
down-regulated DEGs	Biological pathway	Hemostasis	6	375	8.82353	1.48221	0.217765	1	1	1	MAFF; EHD2; GUCY1A3; SELPLG; SELP; VWF;
down-regulated DEGs	Biological pathway	FOXA transcription factor networks	2	81	2.94118	2.29475	0.218051	1	1	1	CEBPD; SERPINA1;
down-regulated DEGs	Biological pathway	Signaling by Robo receptor	1	23	1.47059	4.0596	0.221544	1	1	1	SLIT2;
down-regulated DEGs	Biological pathway	Smooth Muscle Contraction	1	24	1.47059	3.89052	0.229991	1	1	1	MYH11;
down-regulated DEGs	Biological pathway	C-MYB transcription factor network	2	84	2.94118	2.21281	0.230038	1	1	1	ETS1; CEBPD;
down-regulated DEGs	Biological pathway	Metal ion SLC transporters	1	25	1.47059	3.73496	0.238347	1	1	1	SLC39A8;
down-regulated DEGs	Biological pathway	S1P2 pathway	1	26	1.47059	3.59137	0.246614	1	1	1	CDH5;
down-regulated DEGs	Biological pathway	Toll Receptor Cascades	2	90	2.94118	2.0653	0.254134	1	1	1	NFKB1; AGER;
down-regulated DEGs	Biological pathway	Sema4D in semaphorin signaling	1	27	1.47059	3.4584	0.254793	1	1	1	MYH11;
down-regulated DEGs	Biological pathway	Bile acid and bile salt metabolism	1	27	1.47059	3.4584	0.254793	1	1	1	CH25H;
down-regulated DEGs	Biological pathway	Adherens junctions interactions	1	27	1.47059	3.4584	0.254793	1	1	1	CDH5;
down-regulated DEGs	Biological pathway	Platelet degranulation	1	28	1.47059	3.33493	0.262884	1	1	1	SELP;
down-regulated DEGs	Biological pathway	CREB phosphorylation through the activation of Ras	1	28	1.47059	3.33493	0.262884	1	1	1	RASGRF1;
down-regulated DEGs	Biological pathway	Beta2 integrin cell surface interactions	1	28	1.47059	3.33493	0.262884	1	1	1	ICAM1;
down-regulated DEGs	Biological pathway	ALK1 signaling events	5	321	7.35294	1.44344	0.265654	1	1	1	JUNB; PPP1R15A; GADD45B; ENG; TGFBR2;
down-regulated DEGs	Biological pathway	Transport of glucose and other sugars, bile salts and organic acids, metal ions and amine compounds	2	94	2.94118	1.97743	0.270244	1	1	1	SLC2A3; SLC39A8;
down-regulated DEGs	Biological pathway	Sphingolipid metabolism	1	29	1.47059	3.21997	0.270888	1	1	1	SGMS2;
down-regulated DEGs	Biological pathway	Osteopontin-mediated events	1	29	1.47059	3.21997	0.270888	1	1	1	NFKB1;
down-regulated DEGs	Biological pathway	Calcium signaling in the CD4+ TCR pathway	1	29	1.47059	3.21997	0.270888	1	1	1	JUNB;
down-regulated DEGs	Biological pathway	ALK1 pathway	5	324	7.35294	1.43007	0.27192	1	1	1	JUNB; PPP1R15A; GADD45B; ENG; TGFBR2;
down-regulated DEGs	Biological pathway	Striated Muscle Contraction	1	30	1.47059	3.11268	0.278807	1	1	1	TNNC1;
down-regulated DEGs	Biological pathway	Biosynthesis of the N-glycan precursor (dolichol lipid-linked oligosaccharide, LLO) and transfer to a nascent protein	1	30	1.47059	3.11268	0.278807	1	1	1	GFPT2;
down-regulated DEGs	Biological pathway	TNF alpha/NF-kB	3	171	4.41176	1.62788	0.281587	1	1	1	NFKB1; TNFRSF1A; NFKBIZ;
down-regulated DEGs	Biological pathway	Biological oxidations	2	98	2.94118	1.89672	0.286353	1	1	1	FMO2; CYP4B1;
down-regulated DEGs	Biological pathway	Interferon Signaling	2	98	2.94118	1.89672	0.286353	1	1	1	SOCS3; ICAM1;
down-regulated DEGs	Biological pathway	Signaling by Aurora kinases	2	98	2.94118	1.89672	0.286353	1	1	1	NFKB1; TNFRSF1A;
down-regulated DEGs	Biological pathway	G alpha (s) signalling events	1	31	1.47059	3.0123	0.286641	1	1	1	PDE4D;
down-regulated DEGs	Biological pathway	Downstream TCR signaling	1	32	1.47059	2.91819	0.294391	1	1	1	NFKB1;
down-regulated DEGs	Biological pathway	Formation of Fibrin Clot (Clotting Cascade)	1	33	1.47059	2.82979	0.302058	1	1	1	VWF;
down-regulated DEGs	Biological pathway	Alpha4 beta1 integrin signaling events	1	33	1.47059	2.82979	0.302058	1	1	1	THBS1;
down-regulated DEGs	Biological pathway	p75(NTR)-mediated signaling	3	178	4.41176	1.56387	0.302377	1	1	1	NFKB1; TNFRSF1A; RASGRF1;
down-regulated DEGs	Biological pathway	Activation of NMDA receptor upon glutamate binding and postsynaptic events	1	34	1.47059	2.74659	0.309643	1	1	1	RASGRF1;
down-regulated DEGs	Biological pathway	Post NMDA receptor activation events	1	34	1.47059	2.74659	0.309643	1	1	1	RASGRF1;
down-regulated DEGs	Biological pathway	PLK1 signaling events	2	104	2.94118	1.78731	0.310453	1	1	1	NFKB1; TNFRSF1A;
down-regulated DEGs	Biological pathway	p63 transcription factor network	2	105	2.94118	1.77029	0.314457	1	1	1	FOSL2; CEBPD;
down-regulated DEGs	Biological pathway	Innate Immune System	3	183	4.41176	1.52114	0.317286	1	1	1	NFKB1; NLRP3; AGER;
down-regulated DEGs	Biological pathway	Polo-like kinase signaling events in the cell cycle	2	109	2.94118	1.70533	0.330423	1	1	1	NFKB1; TNFRSF1A;
down-regulated DEGs	Biological pathway	CXCR4-mediated signaling events	3	190	4.41176	1.4651	0.338189	1	1	1	NFKB1; TNFRSF1A; JUNB;
down-regulated DEGs	Biological pathway	Regulation of IFNA signaling	1	38	1.47059	2.45755	0.33918	1	1	1	SOCS3;
down-regulated DEGs	Biological pathway	Signaling events mediated by HDAC Class I	2	113	2.94118	1.64497	0.346292	1	1	1	NFKB1; TNFRSF1A;
down-regulated DEGs	Biological pathway	Response to elevated platelet cytosolic Ca2+	1	39	1.47059	2.39455	0.346368	1	1	1	SELP;
down-regulated DEGs	Biological pathway	p75 NTR receptor-mediated signalling	1	39	1.47059	2.39455	0.346368	1	1	1	NFKB1;
down-regulated DEGs	Biological pathway	Platelet homeostasis	1	40	1.47059	2.3347	0.353478	1	1	1	GUCY1A3;
down-regulated DEGs	Biological pathway	Cell-Cell communication	2	117	2.94118	1.58874	0.362044	1	1	1	CDH5; CLDN18;
down-regulated DEGs	Biological pathway	Chemokine receptors bind chemokines	1	42	1.47059	2.22355	0.367471	1	1	1	CCL2;
down-regulated DEGs	Biological pathway	Ras signaling in the CD4+ TCR pathway	1	42	1.47059	2.22355	0.367471	1	1	1	JUNB;
down-regulated DEGs	Biological pathway	FOXM1 transcription factor network	1	42	1.47059	2.22355	0.367471	1	1	1	LAMA4;
down-regulated DEGs	Biological pathway	JNK signaling in the CD4+ TCR pathway	1	42	1.47059	2.22355	0.367471	1	1	1	JUNB;
down-regulated DEGs	Biological pathway	Factors involved in megakaryocyte development and platelet production	2	119	2.94118	1.56204	0.369871	1	1	1	MAFF; EHD2;
down-regulated DEGs	Biological pathway	G alpha (q) signalling events	2	120	2.94118	1.54902	0.373771	1	1	1	RGS2; EDNRB;
down-regulated DEGs	Biological pathway	FOXA2 and FOXA3 transcription factor networks	1	43	1.47059	2.17185	0.374355	1	1	1	CEBPD;
down-regulated DEGs	Biological pathway	FOXA1 transcription factor network	1	44	1.47059	2.1225	0.381165	1	1	1	SERPINA1;
down-regulated DEGs	Biological pathway	Netrin-1 signaling	1	45	1.47059	2.07535	0.387902	1	1	1	SLIT2;
down-regulated DEGs	Biological pathway	TCR signaling	1	47	1.47059	1.98705	0.401161	1	1	1	NFKB1;
down-regulated DEGs	Biological pathway	Metabolism of vitamins and cofactors	1	47	1.47059	1.98705	0.401161	1	1	1	SLC2A3;
down-regulated DEGs	Biological pathway	Metabolism of water-soluble vitamins and cofactors	1	47	1.47059	1.98705	0.401161	1	1	1	SLC2A3;
down-regulated DEGs	Biological pathway	TNF receptor signaling pathway	4	299	5.88235	1.24033	0.406152	1	1	1	NFKB1; TNFRSF1A; JUNB; GADD45B;
down-regulated DEGs	Biological pathway	Cytochrome P450 - arranged by substrate type	1	48	1.47059	1.94567	0.407684	1	1	1	CYP4B1;
down-regulated DEGs	Biological pathway	FGF signaling pathway	1	48	1.47059	1.94567	0.407684	1	1	1	FGFR4;
down-regulated DEGs	Biological pathway	FAS (CD95) signaling pathway	2	130	2.94118	1.42987	0.412217	1	1	1	NFKB1; TNFRSF1A;
down-regulated DEGs	Biological pathway	Calcineurin-regulated NFAT-dependent transcription in lymphocytes	1	49	1.47059	1.90597	0.414136	1	1	1	JUNB;
down-regulated DEGs	Biological pathway	Regulation of cytoplasmic and nuclear SMAD2/3 signaling	4	305	5.88235	1.21593	0.420981	1	1	1	JUNB; PPP1R15A; GADD45B; TGFBR2;
down-regulated DEGs	Biological pathway	TGF-beta receptor signaling	4	305	5.88235	1.21593	0.420981	1	1	1	JUNB; PPP1R15A; GADD45B; TGFBR2;
down-regulated DEGs	Biological pathway	Regulation of nuclear SMAD2/3 signaling	4	305	5.88235	1.21593	0.420981	1	1	1	JUNB; PPP1R15A; GADD45B; TGFBR2;
down-regulated DEGs	Biological pathway	Caspase cascade in apoptosis	1	52	1.47059	1.79603	0.433081	1	1	1	TNFRSF1A;
down-regulated DEGs	Biological pathway	Signaling events mediated by PTP1B	1	52	1.47059	1.79603	0.433081	1	1	1	SOCS3;
down-regulated DEGs	Biological pathway	Opioid Signalling	1	53	1.47059	1.76215	0.439261	1	1	1	PDE4D;
down-regulated DEGs	Biological pathway	Platelet activation, signaling and aggregation	2	138	2.94118	1.34699	0.442154	1	1	1	SELP; VWF;
down-regulated DEGs	Biological pathway	BMP receptor signaling	3	226	4.41176	1.23174	0.444228	1	1	1	JUNB; PPP1R15A; GADD45B;
down-regulated DEGs	Biological pathway	Thromboxane A2 receptor signaling	1	54	1.47059	1.72952	0.445375	1	1	1	ICAM1;
down-regulated DEGs	Biological pathway	RNA Polymerase I Transcription	1	56	1.47059	1.66776	0.457406	1	1	1	PTRF;
down-regulated DEGs	Biological pathway	NOTCH	1	57	1.47059	1.63851	0.463324	1	1	1	NFKB1;
down-regulated DEGs	Biological pathway	C-MYC pathway	2	149	2.94118	1.24755	0.48195	1	1	1	CEBPD; MYCT1;
down-regulated DEGs	Biological pathway	Fc-epsilon receptor I signaling in mast cells	1	61	1.47059	1.53108	0.486369	1	1	1	NFKB1;
down-regulated DEGs	Biological pathway	Unfolded Protein Response	1	63	1.47059	1.48249	0.497523	1	1	1	CCL2;
down-regulated DEGs	Biological pathway	Validated targets of C-MYC transcriptional repression	1	63	1.47059	1.48249	0.497523	1	1	1	CEBPD;
down-regulated DEGs	Biological pathway	Semaphorin interactions	1	64	1.47059	1.45933	0.50301	1	1	1	MYH11;
down-regulated DEGs	Biological pathway	Downstream signaling in na&#xef;ve CD8+ T cells	1	65	1.47059	1.43688	0.508438	1	1	1	JUNB;
down-regulated DEGs	Biological pathway	Regulation of retinoblastoma protein	1	66	1.47059	1.41511	0.513808	1	1	1	CEBPD;
down-regulated DEGs	Biological pathway	Regulation of Telomerase	1	68	1.47059	1.3735	0.524374	1	1	1	NFKB1;
down-regulated DEGs	Biological pathway	Metabolism of lipids and lipoproteins	3	257	4.41176	1.08317	0.530257	1	1	1	CH25H; ZFP36; SGMS2;
down-regulated DEGs	Biological pathway	Peptide ligand-binding receptors	2	167	2.94118	1.11309	0.543262	1	1	1	CCL2; EDNRB;
down-regulated DEGs	Biological pathway	Integrin cell surface interactions	1	72	1.47059	1.2972	0.544833	1	1	1	THBS1;
down-regulated DEGs	Biological pathway	Asparagine N-linked glycosylation	1	77	1.47059	1.21298	0.569191	1	1	1	GFPT2;
down-regulated DEGs	Biological pathway	Interferon alpha/beta signaling	1	77	1.47059	1.21298	0.569191	1	1	1	SOCS3;
down-regulated DEGs	Biological pathway	Syndecan-2-mediated signaling events	1	77	1.47059	1.21298	0.569191	1	1	1	FGFR4;
down-regulated DEGs	Biological pathway	p73 transcription factor network	1	78	1.47059	1.19743	0.573906	1	1	1	SERPINA1;
down-regulated DEGs	Biological pathway	AndrogenReceptor	1	78	1.47059	1.19743	0.573906	1	1	1	IL6ST;
down-regulated DEGs	Biological pathway	Validated targets of C-MYC transcriptional activation	1	81	1.47059	1.15308	0.587749	1	1	1	MYCT1;
down-regulated DEGs	Biological pathway	Transmembrane transport of small molecules	4	378	5.88235	0.981114	0.59079	1	1	1	SLC2A3; AQP1; SLC39A8; AQP4;
down-regulated DEGs	Biological pathway	Wnt	1	82	1.47059	1.13902	0.592263	1	1	1	LRP1;
down-regulated DEGs	Biological pathway	p38 MAPK signaling pathway	2	189	2.94118	0.983535	0.611266	1	1	1	JUNB; GADD45B;
down-regulated DEGs	Biological pathway	Neurotransmitter Receptor Binding And Downstream Transmission In The Postsynaptic Cell	1	89	1.47059	1.04945	0.622532	1	1	1	RASGRF1;
down-regulated DEGs	Biological pathway	RNA Polymerase I, RNA Polymerase III, and Mitochondrial Transcription	1	92	1.47059	1.01523	0.634816	1	1	1	PTRF;
down-regulated DEGs	Biological pathway	Signaling by FGFR	1	95	1.47059	0.983175	0.646706	1	1	1	FGFR4;
down-regulated DEGs	Biological pathway	Role of Calcineurin-dependent NFAT signaling in lymphocytes	1	95	1.47059	0.983175	0.646706	1	1	1	JUNB;
down-regulated DEGs	Biological pathway	Neurotrophic factor-mediated Trk receptor signaling	1	101	1.47059	0.924774	0.669354	1	1	1	RASGRF1;
down-regulated DEGs	Biological pathway	Regulation of mRNA Stability by Proteins that Bind AU-rich Elements	1	104	1.47059	0.8981	0.680135	1	1	1	ZFP36;
down-regulated DEGs	Biological pathway	Axon guidance	2	219	2.94118	0.84881	0.691426	1	1	1	SLIT2; MYH11;
down-regulated DEGs	Biological pathway	Developmental Biology	4	432	5.88235	0.858478	0.696491	1	1	1	NFKB1; CEBPD; SLIT2; MYH11;
down-regulated DEGs	Biological pathway	Mesenchymal-to-epithelial transition	2	223	2.94118	0.833586	0.701042	1	1	1	MUC1; FBP1;
down-regulated DEGs	Biological pathway	Post-translational protein modification	1	114	1.47059	0.819326	0.71363	1	1	1	GFPT2;
down-regulated DEGs	Biological pathway	Transmission across Chemical Synapses	1	121	1.47059	0.771931	0.734996	1	1	1	RASGRF1;
down-regulated DEGs	Biological pathway	SLC-mediated transmembrane transport	2	247	2.94118	0.752593	0.75371	1	1	1	SLC2A3; SLC39A8;
down-regulated DEGs	Biological pathway	EGFR1	1	138	1.47059	0.676845	0.780562	1	1	1	SOCS3;
down-regulated DEGs	Biological pathway	Signalling by NGF	1	143	1.47059	0.653181	0.792428	1	1	1	NFKB1;
down-regulated DEGs	Biological pathway	Class A/1 (Rhodopsin-like receptors)	2	274	2.94118	0.678435	0.80338	1	1	1	CCL2; EDNRB;
down-regulated DEGs	Biological pathway	Apoptosis	1	158	1.47059	0.591174	0.824361	1	1	1	TNFRSF1A;
down-regulated DEGs	Biological pathway	Regulation of p38-alpha and p38-beta	1	164	1.47059	0.569547	0.835733	1	1	1	JUNB;
down-regulated DEGs	Biological pathway	Transcription	1	178	1.47059	0.524754	0.859522	1	1	1	PTRF;
down-regulated DEGs	Biological pathway	Neuronal System	1	188	1.47059	0.496843	0.874401	1	1	1	RASGRF1;
down-regulated DEGs	Biological pathway	GPCR ligand binding	2	336	2.94118	0.553251	0.885625	1	1	1	CCL2; EDNRB;
down-regulated DEGs	Biological pathway	Syndecan-4-mediated signaling events	1	209	1.47059	0.446923	0.900777	1	1	1	THBS1;
down-regulated DEGs	Biological pathway	Diabetes pathways	1	216	1.47059	0.43244	0.908292	1	1	1	CCL2;
down-regulated DEGs	Biological pathway	Posttranslational regulation of adherens junction stability and dissassembly	1	231	1.47059	0.404361	0.922557	1	1	1	FGFR4;
down-regulated DEGs	Biological pathway	Metabolism of mRNA	1	234	1.47059	0.399177	0.925136	1	1	1	ZFP36;
down-regulated DEGs	Biological pathway	Adaptive Immune System	1	237	1.47059	0.394124	0.92763	1	1	1	NFKB1;
down-regulated DEGs	Biological pathway	GPCR downstream signaling	3	530	4.41176	0.525244	0.934264	1	1	1	PDE4D; RGS2; EDNRB;
down-regulated DEGs	Biological pathway	N-cadherin signaling events	1	251	1.47059	0.372142	0.938228	1	1	1	FGFR4;
down-regulated DEGs	Biological pathway	Metabolism of proteins	1	259	1.47059	0.360648	0.943581	1	1	1	GFPT2;
down-regulated DEGs	Biological pathway	Stabilization and expansion of the E-cadherin adherens junction	1	275	1.47059	0.339666	0.952953	1	1	1	FGFR4;
down-regulated DEGs	Biological pathway	E-cadherin signaling in the nascent adherens junction	1	275	1.47059	0.339666	0.952953	1	1	1	FGFR4;
down-regulated DEGs	Biological pathway	E-cadherin signaling events	1	280	1.47059	0.3336	0.955553	1	1	1	FGFR4;
down-regulated DEGs	Biological pathway	Metabolism of RNA	1	281	1.47059	0.332413	0.956056	1	1	1	ZFP36;
down-regulated DEGs	Biological pathway	Signal Transduction	8	1208	11.7647	0.613254	0.964153	1	1	1	NFKB1; PDE4D; THBS1; FGFR4; CCL2; RGS2; TGFBR2; EDNRB;
down-regulated DEGs	Biological pathway	Signaling by GPCR	4	800	5.88235	0.463583	0.979889	1	1	1	PDE4D; CCL2; RGS2; EDNRB;
down-regulated DEGs	Biological pathway	Metabolism	4	823	5.88235	0.450628	0.983533	1	1	1	SLC2A3; ZFP36; FMO2; CYP4B1;
down-regulated DEGs	GO: Cellular component	Extracellular	37	1825	36.6337	2.92174	4.83259e-10	3.78875e-07	3.78875e-07	2.40356e-06	WISP2; COL6A1; IL6ST; ETS1; CSF3; TNFRSF1A; ADAMTS8; FBLN1; SRPX; THBS1; LAMA4; ADAMTS9; LTBP4; FGFR4; CEBPD; CCL2; LRP1; SLIT2; RNASE1; TIMP3; SELP; RGS2; MYH11; SPOCK2; MUC1; VWF; IL6; PTGDS; ADAMTS1; TPSB2; SERPINA1; FBLN5; FMO2; GPX3; ICAM1; PGC; AGER;
down-regulated DEGs	GO: Cellular component	Extracellular space	15	404	14.8515	5.35275	1.16635e-07	9.1442e-05	4.5721e-05	0.000290051	IL6ST; CSF3; FBLN1; THBS1; LTBP4; CCL2; SLIT2; SELP; ENG; IL6; SERPINA1; FBLN5; GPX3; ICAM1; PGC;
down-regulated DEGs	GO: Cellular component	Extracellular matrix	8	120	7.92079	9.6162	1.80162e-06	0.00141247	0.000470823	0.00298688	COL6A1; FBLN1; THBS1; LTBP4; TIMP3; VWF; TGFBR2; FBLN5;
down-regulated DEGs	GO: Cellular component	External side of plasma membrane	5	35	4.9505	20.6174	4.00999e-06	0.00314383	0.000785958	0.00498608	THBS1; SELP; ENG; TGFBR2; AQP4;
down-regulated DEGs	GO: Cellular component	Proteinaceous extracellular matrix	6	70	5.94059	12.3681	8.80824e-06	0.00690566	0.00138113	0.00876183	FBLN1; ADAMTS9; LTBP4; TIMP3; SPOCK2; FBLN5;
down-regulated DEGs	GO: Cellular component	Oncostatin-M receptor complex	2	3	1.9802	96.2095	0.000142427	0.111663	0.0159519	0.101198	IL6ST; OSMR;
down-regulated DEGs	GO: Cellular component	Interleukin-6 receptor complex	2	3	1.9802	96.2095	0.000142427	0.111663	0.0159519	0.101198	IL6ST; IL6;
down-regulated DEGs	GO: Cellular component	Membrane fraction	9	346	8.91089	3.75167	0.000668727	0.524282	0.0530713	0.336681	AKAP13; LRP1; SELPLG; SELP; UTRN; ENG; EMP1; CDH5; FOLR1;
down-regulated DEGs	GO: Cellular component	Integral to plasma membrane	16	934	15.8416	2.46961	0.000672337	0.527112	0.0530713	0.336681	DDR2; TNFRSF1A; FGFR4; LRP1; SELPLG; HAS2; SELP; MUC1; IL1R1; SGMS2; FOLR1; EDNRB; AQP1; ICAM1; AQP4; AGER;
down-regulated DEGs	GO: Cellular component	Plasma membrane	39	3479	38.6139	1.61551	0.00067693	0.530713	0.0530713	0.336681	DDR2; IL6ST; AKAP13; SLC2A3; UNC13D; TNFRSF1A; RASGRF1; AHNAK; SRPX; EHD2; LAMA4; FGFR4; LRP1; SELPLG; SLIT2; HAS2; SELP; OSMR; RGS2; CD74; UTRN; TNS1; COLEC12; ENG; CD93; MUC1; IL1R1; CDH5; TGFBR2; SGMS2; FOLR1; EDNRB; AQP1; ICAM1; CLDN18; CLIC5; STEAP4; AQP4; AGER;
down-regulated DEGs	GO: Cellular component	Cytoplasm	39	5684	38.6139	0.988803	0.574051	1	1	1	NFKB1; NLRP3; WISP2; GFPT2; PDE4D; IL6ST; AKAP13; SOX7; ETS1; SOCS2; UNC13D; RASGRF1; SYNPO2; EHD2; THBS1; FOSL2; GUCY1A3; SLIT2; TMEM2; RGS2; CD74; UTRN; PTRF; MYH11; MUC1; SOCS3; FHL1; FBP1; VWF; ZFP36; TGFBR2; PAPSS2; FOLR1; TPSB2; SERPINA1; AQP1; ICAM1; CLIC5; AQP4;
down-regulated DEGs	GO: Cellular component	Nucleus	37	5847	36.6337	0.911956	0.796313	1	1	1	NFKB1; SOX17; MAFF; PDE4D; IL6ST; BCL6B; AKAP13; SOX7; ETS1; KLF9; NFKBIZ; FLI1; AHNAK; SYNPO2; EHD2; THBS1; FOSL2; CEBPD; LRP1; TBX4; ERG; JUNB; MYCT1; PPP1R15A; GADD45B; RGS2; UTRN; PTRF; MYH11; SPOCK2; MUC1; SOCS3; ZFP36; TGFBR2; PAPSS2; AQP1; EPAS1;
down-regulated DEGs	GO: Cellular component	Exosomes	24	2043	23.7624	1.69321	0.00589438	1	0.330085	1	COL6A1; SLC2A3; AHNAK; EHD2; THBS1; LAMA4; LRP1; SLIT2; TMEM2; SELP; CD74; UTRN; PTRF; MYH11; MUC1; FBP1; VWF; SUSD2; FOLR1; SERPINA1; AQP1; GPX3; ICAM1; CLIC5;
down-regulated DEGs	GO: Cellular component	Lysosome	21	1620	20.7921	1.86852	0.00334855	1	0.213428	1	COL6A1; IL6ST; AKAP13; UNC13D; AHNAK; EHD2; LRP1; TMEM2; TIMP3; PTRF; ENG; MUC1; SUSD2; FOLR1; EDNRB; TPSB2; SERPINA1; SLC39A8; CLIC5; STEAP4; AQP4;
down-regulated DEGs	GO: Cellular component	Endoplasmic reticulum	15	1104	14.8515	1.95883	0.00899229	1	0.391664	1	CRISPLD2; CH25H; TNFRSF1A; RASGRF1; LRP1; PPP1R15A; CD74; SPOCK2; MUC1; VWF; PTGDS; EDNRB; SERPINA1; FMO2; CYP4B1;
down-regulated DEGs	GO: Cellular component	Golgi aparatus	12	897	11.8812	1.92901	0.021306	1	0.618662	1	CRISPLD2; CH25H; TNFRSF1A; LRP1; CD74; SPOCK2; CD93; VWF; ADAMTS1; SGMS2; CLIC5; AQP4;
down-regulated DEGs	GO: Cellular component	Integral to membrane	9	1702	8.91089	0.762695	0.849441	1	1	1	SELPLG; HAS2; TMEM2; CD74; COLEC12; EMCN; EMP1; TGFBR2; SUSD2;
down-regulated DEGs	GO: Cellular component	Extracellular region	8	442	7.92079	2.61089	0.0117382	1	0.467137	1	TNFRSF1A; FBLN1; THBS1; CCL2; VWF; PTGDS; TPSB2; SERPINA1;
down-regulated DEGs	GO: Cellular component	Cytosol	6	1178	5.94059	0.735045	0.836601	1	1	1	NFKB1; PDE4D; AKAP13; CH25H; RASGRF1; ZFP36;
down-regulated DEGs	GO: Cellular component	Membrane	6	350	5.94059	2.4739	0.034975	1	0.850829	1	SRPX; LRP1; SLIT2; ENG; IL1R1; AQP4;
down-regulated DEGs	GO: Cellular component	Cytoskeleton	6	427	5.94059	2.0278	0.0765909	1	1	1	AHNAK; EHD2; THBS1; OSMR; UTRN; VWF;
down-regulated DEGs	GO: Cellular component	Soluble fraction	5	180	4.9505	4.00986	0.00834366	1	0.38479	1	WISP2; PDE4D; FBLN1; SELP; FBLN5;
down-regulated DEGs	GO: Cellular component	Cell surface	4	205	3.9604	2.81811	0.0543923	1	1	1	SRPX; SLIT2; CD74; ENG;
down-regulated DEGs	GO: Cellular component	Nucleolus	3	1257	2.9703	0.344998	0.994049	1	1	1	FOSL2; JUNB; MUC1;
down-regulated DEGs	GO: Cellular component	Mitochondrion	3	1259	2.9703	0.34445	0.994121	1	1	1	NFKB1; PTRF; MUC1;
down-regulated DEGs	GO: Cellular component	Endosome	3	303	2.9703	1.43119	0.351504	1	1	1	LRP1; CD74; SLC39A8;
down-regulated DEGs	GO: Cellular component	Actin cytoskeleton	2	132	1.9802	2.1937	0.23315	1	1	1	SYNPO2; CLIC5;
down-regulated DEGs	GO: Cellular component	Endoplasmic reticulum membrane	2	150	1.9802	1.93048	0.279442	1	1	1	FMO2; CYP4B1;
down-regulated DEGs	GO: Cellular component	Nucleoplasm	2	449	1.9802	0.644954	0.823096	1	1	1	NFKB1; PTRF;
down-regulated DEGs	GO: Cellular component	Intracellular	2	151	1.9802	1.91769	0.282015	1	1	1	CD74; PAPSS2;
down-regulated DEGs	GO: Cellular component	Platelet alpha granule lumen	2	35	1.9802	8.27165	0.0244545	1	0.684725	1	THBS1; SERPINA1;
down-regulated DEGs	GO: Cellular component	Insoluble fraction	2	13	1.9802	22.2591	0.00353899	1	0.213428	1	PDE4D; CLIC5;
down-regulated DEGs	GO: Cellular component	Caveola	2	24	1.9802	12.0613	0.0119168	1	0.467137	1	PTRF; TGFBR2;
down-regulated DEGs	GO: Cellular component	Transcription factor complex	2	43	1.9802	6.7331	0.035813	1	0.850829	1	SOX17; EPAS1;
down-regulated DEGs	GO: Cellular component	Intracellular membrane-bounded organelle	2	127	1.9802	2.28006	0.220362	1	1	1	MUC1; VWF;
down-regulated DEGs	GO: Cellular component	Platelet alpha granule	2	10	1.9802	28.9301	0.00206963	1	0.147508	0.935784	THBS1; VWF;
down-regulated DEGs	GO: Cellular component	Ribonucleoprotein complex	1	65	0.990099	2.23836	0.364717	1	1	1	ERG;
down-regulated DEGs	GO: Cellular component	Chromatin	1	32	0.990099	4.54594	0.199963	1	1	1	JUNB;
down-regulated DEGs	GO: Cellular component	Secretory granule	1	50	0.990099	2.90973	0.294471	1	1	1	VWF;
down-regulated DEGs	GO: Cellular component	Receptor complex	1	11	0.990099	13.2167	0.0737714	1	1	1	TGFBR2;
down-regulated DEGs	GO: Cellular component	Centrosome	1	656	0.990099	0.221819	0.990674	1	1	1	GFPT2;
down-regulated DEGs	GO: Cellular component	Brush border membrane	1	7	0.990099	20.7583	0.0475908	1	1	1	AQP1;
down-regulated DEGs	GO: Cellular component	Integral to Golgi membrane	1	19	0.990099	7.65469	0.124014	1	1	1	SGMS2;
down-regulated DEGs	GO: Cellular component	Apical plasma membrane	1	42	0.990099	3.46383	0.253916	1	1	1	AQP1;
down-regulated DEGs	GO: Cellular component	Cell-cell junction	1	38	0.990099	3.82835	0.232781	1	1	1	CDH5;
down-regulated DEGs	GO: Cellular component	Synaptosome	1	3	0.990099	48.3441	0.0206777	1	0.618662	1	RASGRF1;
down-regulated DEGs	GO: Cellular component	Apical part of cell	1	13	0.990099	11.1849	0.0865932	1	1	1	AQP1;
down-regulated DEGs	GO: Cellular component	Nuclear membrane	1	78	0.990099	1.86535	0.419965	1	1	1	AQP1;
down-regulated DEGs	GO: Cellular component	Microsome	1	156	0.990099	0.932733	0.664551	1	1	1	FMO2;
down-regulated DEGs	GO: Cellular component	Cell junction	1	38	0.990099	3.82835	0.232781	1	1	1	CDH5;
down-regulated DEGs	GO: Cellular component	Membrane raft	1	36	0.990099	4.04098	0.221993	1	1	1	TNFRSF1A;
down-regulated DEGs	GO: Cellular component	Rough endoplasmic reticulum	1	5	0.990099	29.045	0.0342271	1	0.850829	1	PTGDS;
down-regulated DEGs	GO: Cellular component	Brush border	1	12	0.990099	12.1162	0.0802044	1	1	1	AQP1;
down-regulated DEGs	GO: Cellular component	Basolateral plasma membrane	1	40	0.990099	3.63698	0.243422	1	1	1	AQP1;
down-regulated DEGs	GO: Cellular component	Basal plasma membrane	1	8	0.990099	18.1668	0.0542038	1	1	1	AQP1;
down-regulated DEGs	GO: Cellular component	Cytoplasmic vesicle	1	160	0.990099	0.909416	0.673867	1	1	1	ADAMTS1;
down-regulated DEGs	GO: Cellular component	Transport vesicle	1	21	0.990099	6.92602	0.136147	1	1	1	CRISPLD2;
down-regulated DEGs	GO: Cellular component	Stored secretory granule	1	19	0.990099	7.65469	0.124014	1	1	1	THBS1;
down-regulated DEGs	GO: Cellular component	Platelet alpha granule membrane	1	11	0.990099	13.2167	0.0737714	1	1	1	SELP;
down-regulated DEGs	GO: Cellular component	Muscle myosin complex	1	15	0.990099	9.69458	0.0992393	1	1	1	MYH11;
down-regulated DEGs	GO: Cellular component	Others	1	51	0.990099	2.85269	0.299384	1	1	1	SERPINA1;
down-regulated DEGs	GO: Cellular component	Fibrinogen complex	1	7	0.990099	20.7583	0.0475908	1	1	1	THBS1;
down-regulated DEGs	GO: Cellular component	Synapse	1	33	0.990099	4.40823	0.205528	1	1	1	RASGRF1;
down-regulated DEGs	GO: Cellular component	Troponin complex	1	8	0.990099	18.1668	0.0542038	1	1	1	TNNC1;
down-regulated DEGs	GO: Cellular component	Basement membrane	1	21	0.990099	6.92602	0.136147	1	1	1	LAMA4;
down-regulated DEGs	GO: Cellular component	Sarcolemma	1	8	0.990099	18.1668	0.0542038	1	1	1	AQP1;
down-regulated DEGs	GO: Cellular component	Weibel-Palade body	1	2	0.990099	72.3959	0.0138326	1	0.471511	1	VWF;
down-regulated DEGs	GO: Cellular component	Exocytic vesicle	1	3	0.990099	48.3441	0.0206777	1	0.618662	1	UNC13D;
down-regulated DEGs	GO: Cellular component	I-kappaB/NF-kappaB complex	1	3	0.990099	48.3441	0.0206777	1	0.618662	1	NFKB1;
down-regulated DEGs	GO: Cellular component	Collagen type VI	1	2	0.990099	72.3959	0.0138326	1	0.471511	1	COL6A1;
down-regulated DEGs	GO: Cellular component	Guanylate cyclase complex, soluble	1	2	0.990099	72.3959	0.0138326	1	0.471511	1	GUCY1A3;
down-regulated DEGs	GO: Cellular component	Vacuole	1	4	0.990099	36.2882	0.0274757	1	0.742792	1	CD74;
down-regulated DEGs	GO: Cellular component	Platelet dense granule membrane	1	5	0.990099	29.045	0.0342271	1	0.850829	1	SELP;
down-regulated DEGs	GO: Cellular component	Ciliary neurotrophic factor receptor complex	1	1	0.990099	144.075	0.00694015	1	0.340067	1	IL6ST;
down-regulated DEGs	GO: Cellular component	Symbiont-containing vacuole membrane	1	1	0.990099	144.075	0.00694015	1	0.340067	1	AQP1;
