# Supplementary material for: Identification of potential target genes and crucial pathways in small cell lung cancer based on bioinformatic strategy and human samples
Source: PLoS One. 2020 Nov 13;15(11):e0242194. doi: 10.1371/journal.pone.0242194 (PMC7665632; doi:10.1371/journal.pone.0242194)
Supplement: S4 Table — (XLSX) [file pone.0242194.s004.xlsx]

## Sheet: ppi
S4 Table. PPI Network Analysis of the DEGs.
SUID	AverageShortestPathLength	BetweennessCentrality	Category	ClosenessCentrality	ClusteringCoefficient	Degree	degree.layout	Eccentricity	IsSingleNode	name	NeighborhoodConnectivity	NumberOfDirectedEdges	NumberOfUndirectedEdges	PartnerOfMultiEdgedNodePairs	Radiality	selected	SelfLoops	shared name	Stress	TopologicalCoefficient
75	1.9548	0.0222105	upregulated	0.511561	0.660007	78	78	6	FALSE	CDC20	54.5256	78	0	0	0.893911	FALSE	0	CDC20	9240	0.429235
87	2.00565	0.00709643	upregulated	0.498592	0.694805	77	77	6	FALSE	BUB1	55.5325	77	0	0	0.888261	FALSE	0	BUB1	5836	0.455184
209	1.9887	0.00840247	upregulated	0.502841	0.691729	77	77	6	FALSE	TOP2A	55.5714	77	0	0	0.890144	FALSE	0	TOP2A	6004	0.448157
93	2.00565	0.00574736	upregulated	0.498592	0.71193	76	76	6	FALSE	CCNA2	56.3684	76	0	0	0.888261	FALSE	0	CCNA2	5324	0.45828
121	1.84746	0.0410813	upregulated	0.541284	0.681053	76	76	5	FALSE	UBE2C	55.75	76	0	0	0.905838	FALSE	0	UBE2C	15056	0.398214
313	1.89266	0.0354034	upregulated	0.528358	0.698947	76	76	5	FALSE	RRM2	56	76	0	0	0.900816	FALSE	0	RRM2	10248	0.414815
73	2.00565	0.0299736	upregulated	0.498592	0.687207	75	75	6	FALSE	MAD2L1	55.32	75	0	0	0.888261	FALSE	0	MAD2L1	7928	0.453443
84	2.01695	0.00517345	upregulated	0.495798	0.721081	75	75	6	FALSE	BUB1B	56.7333	75	0	0	0.887006	FALSE	0	BUB1B	4852	0.465027
130	2.0226	0.0043838	upregulated	0.494413	0.737134	74	74	6	FALSE	TTK	57.1351	74	0	0	0.886378	FALSE	0	TTK	4128	0.468321
141	2.0226	0.0162959	upregulated	0.494413	0.703073	74	74	6	FALSE	CHEK1	56.1081	74	0	0	0.886378	FALSE	0	CHEK1	6562	0.463592
76	1.98305	0.0161007	upregulated	0.504274	0.713851	73	73	6	FALSE	AURKA	56.6438	73	0	0	0.890772	FALSE	0	AURKA	6014	0.446014
81	2.03955	0.00329469	upregulated	0.490305	0.764867	72	72	6	FALSE	NCAPG	58.1806	72	0	0	0.884495	FALSE	0	NCAPG	3490	0.480831
124	2.03955	0.00562235	upregulated	0.490305	0.728091	72	72	6	FALSE	BIRC5	56.9167	72	0	0	0.884495	FALSE	0	BIRC5	4300	0.470386
268	1.88136	0.047887	upregulated	0.531532	0.714398	72	72	5	FALSE	MKI67	56.9306	72	0	0	0.902072	FALSE	0	MKI67	15066	0.409472
145	2.03955	0.0347379	upregulated	0.490305	0.76338	71	71	6	FALSE	CENPF	58.0845	71	0	0	0.884495	FALSE	0	CENPF	6590	0.48392
194	2.05085	0.0140625	upregulated	0.487603	0.763783	71	71	6	FALSE	ASPM	58.1127	71	0	0	0.883239	FALSE	0	ASPM	4748	0.484155
215	2.05085	0.00309559	upregulated	0.487603	0.777062	71	71	6	FALSE	NUSAP1	58.5775	71	0	0	0.883239	FALSE	0	NUSAP1	3288	0.484111
217	2.0565	0.00325654	upregulated	0.486264	0.769416	71	71	6	FALSE	PBK	58.2676	71	0	0	0.882611	FALSE	0	PBK	3268	0.485563
137	2.07345	0.00282921	upregulated	0.482289	0.772257	70	70	6	FALSE	KIF2C	58.3714	70	0	0	0.880728	FALSE	0	KIF2C	2966	0.490516
102	2.12994	0.00368589	upregulated	0.469496	0.763001	69	69	6	FALSE	ZWINT	57.8986	69	0	0	0.874451	FALSE	0	ZWINT	2488	0.507882
213	1.9435	0.0652698	upregulated	0.514535	0.576726	69	69	6	FALSE	BRCA1	51.6667	69	0	0	0.895166	FALSE	0	BRCA1	23332	0.391414
301	2.0678	0.00185962	upregulated	0.483607	0.803922	69	69	6	FALSE	MELK	59.5797	69	0	0	0.881356	FALSE	0	MELK	2228	0.496498
155	1.91525	0.0417355	upregulated	0.522124	0.758121	68	68	5	FALSE	KIAA0101	58.6765	68	0	0	0.898305	FALSE	0	KIAA0101	15048	0.425192
95	1.88136	0.0327651	upregulated	0.531532	0.772953	67	67	5	FALSE	PTTG1	59.4179	67	0	0	0.902072	FALSE	0	PTTG1	12082	0.41551
105	2.07345	0.00203276	upregulated	0.482289	0.810945	67	67	6	FALSE	MCM10	60.0896	67	0	0	0.880728	FALSE	0	MCM10	2402	0.500746
220	2.0904	0.00553128	upregulated	0.478378	0.787879	67	67	6	FALSE	PRC1	59	67	0	0	0.878845	FALSE	0	PRC1	3092	0.5
78	2.07345	0.00354435	upregulated	0.482289	0.774825	66	66	6	FALSE	MCM2	58.9394	66	0	0	0.880728	FALSE	0	MCM2	3244	0.487102
319	2.10734	0.00653513	upregulated	0.474531	0.775758	66	66	6	FALSE	OIP5	58.6212	66	0	0	0.876962	FALSE	0	OIP5	4034	0.49679
937	2.08475	0.00345378	upregulated	0.479675	0.785096	65	65	6	FALSE	RAD54L	59.3692	65	0	0	0.879473	FALSE	0	RAD54L	2750	0.494744
89	2.0904	0.00386399	upregulated	0.478378	0.777282	64	64	6	FALSE	RFC4	58.8281	64	0	0	0.878845	FALSE	0	RFC4	2506	0.494354
447	2.13559	0.00155089	upregulated	0.468254	0.819444	64	64	6	FALSE	SPAG5	60.0938	64	0	0	0.873823	FALSE	0	SPAG5	1620	0.51805
82	2.14124	0.00141767	upregulated	0.467018	0.823349	63	63	6	FALSE	NCAPH	60.2857	63	0	0	0.873195	FALSE	0	NCAPH	1584	0.524224
118	2.09605	0.0187595	upregulated	0.477089	0.754224	63	63	6	FALSE	FEN1	58.0952	63	0	0	0.878217	FALSE	0	FEN1	5948	0.492198
108	2.14124	0.00251802	upregulated	0.467018	0.793443	61	61	6	FALSE	ESPL1	59.3607	61	0	0	0.873195	FALSE	0	ESPL1	2530	0.520708
169	2.09605	0.00509618	upregulated	0.477089	0.791257	61	61	6	FALSE	FOXM1	59.7377	61	0	0	0.878217	FALSE	0	FOXM1	3208	0.497814
253	2.11299	0.0163961	upregulated	0.473262	0.840437	61	61	6	FALSE	TYMS	61.3607	61	0	0	0.876334	FALSE	0	TYMS	4304	0.519867
72	2.15254	0.00434196	upregulated	0.464567	0.824859	60	60	6	FALSE	NEK2	60.5333	60	0	0	0.87194	FALSE	0	NEK2	2278	0.535693
99	2.12994	0.00192891	upregulated	0.469496	0.820339	60	60	6	FALSE	SMC4	60.7167	60	0	0	0.874451	FALSE	0	SMC4	1690	0.518946
627	2.11864	0.00272948	upregulated	0.472	0.786441	60	60	6	FALSE	HELLS	59.3833	60	0	0	0.875706	FALSE	0	HELLS	2182	0.49902
79	2.11864	0.00220664	upregulated	0.472	0.845865	57	57	6	FALSE	MCM6	61.5614	57	0	0	0.875706	FALSE	0	MCM6	1596	0.508772
142	2.16949	0.00127513	upregulated	0.460938	0.843985	57	57	6	FALSE	CDC25C	61.4561	57	0	0	0.870057	FALSE	0	CDC25C	1470	0.539089
245	2.16949	0.00207413	upregulated	0.460938	0.814536	57	57	6	FALSE	WDHD1	60.3333	57	0	0	0.870057	FALSE	0	WDHD1	1808	0.52924
423	2.17514	0.000909	upregulated	0.45974	0.864662	57	57	6	FALSE	ECT2	61.9298	57	0	0	0.869429	FALSE	0	ECT2	1156	0.53852
541	2.18644	0.000614	upregulated	0.457364	0.886591	57	57	6	FALSE	ANLN	62.7719	57	0	0	0.868173	FALSE	0	ANLN	876	0.550631
90	2.12429	0.0125182	upregulated	0.470745	0.787662	56	56	6	FALSE	PCNA	59.4286	56	0	0	0.875078	FALSE	0	PCNA	5334	0.495089
186	2.17514	0.00198938	upregulated	0.45974	0.814286	56	56	6	FALSE	POLE2	60.4464	56	0	0	0.869429	FALSE	0	POLE2	1708	0.530232
221	2.22034	0.000632	upregulated	0.450382	0.890236	55	55	6	FALSE	KIF14	62.7273	55	0	0	0.864407	FALSE	0	KIF14	794	0.570248
177	1.99435	0.0435962	upregulated	0.501416	0.698113	54	54	5	FALSE	EZH2	57.5741	54	0	0	0.889517	FALSE	0	EZH2	16472	0.423066
743	2.25989	0.000601	upregulated	0.4425	0.881202	54	54	6	FALSE	CDCA2	62.3889	54	0	0	0.860013	FALSE	0	CDCA2	636	0.577675
202	2.12429	0.0154228	upregulated	0.470745	0.761974	53	53	5	FALSE	MYBL2	59.1698	53	0	0	0.875078	FALSE	0	MYBL2	5140	0.497067
497	2.28249	0.000593	upregulated	0.438119	0.87373	53	53	6	FALSE	DEPDC1	61.7547	53	0	0	0.857502	FALSE	0	DEPDC1	590	0.582592
661	2.18079	0.0011768	upregulated	0.458549	0.868235	51	51	6	FALSE	UHRF1	63.0196	51	0	0	0.868801	FALSE	0	UHRF1	1024	0.538629
396	2.18079	0.00300601	upregulated	0.458549	0.858776	50	50	6	FALSE	CCNE2	62.72	50	0	0	0.868801	FALSE	0	CCNE2	2066	0.531525
769	2.25424	0.0135814	upregulated	0.443609	0.816327	50	50	6	FALSE	ATAD2	60.46	50	0	0	0.86064	FALSE	0	ATAD2	5724	0.544504
135	2.19209	0.000987	upregulated	0.456186	0.866497	49	49	6	FALSE	GMNN	63.0612	49	0	0	0.867546	FALSE	0	GMNN	1068	0.538985
157	2.24294	0.00725441	upregulated	0.445844	0.814626	49	49	6	FALSE	CLSPN	61.2245	49	0	0	0.861896	FALSE	0	CLSPN	3552	0.546465
311	2.19209	0.0124875	upregulated	0.456186	0.829082	49	49	6	FALSE	UBE2T	61.9592	49	0	0	0.867546	FALSE	0	UBE2T	4252	0.533955
578	2.30508	0.000438	upregulated	0.433824	0.896258	49	49	6	FALSE	ARHGAP11A	62.5714	49	0	0	0.854991	FALSE	0	ARHGAP11A	466	0.595918
610	2.28814	0.000231	upregulated	0.437037	0.931973	49	49	6	FALSE	GTSE1	64.4286	49	0	0	0.856874	FALSE	0	GTSE1	316	0.602136
346	2.26554	0.0116498	upregulated	0.441397	0.874113	48	48	6	FALSE	CDCA7	62.875	48	0	0	0.859385	FALSE	0	CDCA7	5286	0.581983
259	2.32203	0.000976	upregulated	0.430657	0.880666	47	47	6	FALSE	CENPM	62.8723	47	0	0	0.853107	FALSE	0	CENPM	992	0.604542
526	2.27119	0.00067	upregulated	0.440299	0.892754	46	46	6	FALSE	POLQ	63.8043	46	0	0	0.858757	FALSE	0	POLQ	596	0.590781
166	1.9661	0.184265	downregulated	0.508621	0.134727	42	42	5	FALSE	IL6	16.3571	42	0	0	0.892655	FALSE	0	IL6	41594	0.111872
421	2.35593	0.000315	upregulated	0.42446	0.905923	42	42	6	FALSE	CKAP2	63.5714	42	0	0	0.849341	FALSE	0	CKAP2	320	0.617198
179	2.25989	0.0090697	upregulated	0.4425	0.830488	41	41	6	FALSE	CCNF	62.0244	41	0	0	0.860013	FALSE	0	CCNF	4692	0.534693
190	2.38983	0.00036	upregulated	0.41844	0.914103	40	40	6	FALSE	CENPK	64.275	40	0	0	0.845574	FALSE	0	CENPK	394	0.636386
1203	2.39548	4.12e-05	upregulated	0.417453	0.975818	38	38	6	FALSE	DEPDC1B	66.6053	38	0	0	0.844947	FALSE	0	DEPDC1B	56	0.652993
159	2.17514	0.025841	upregulated	0.45974	0.657658	37	37	6	FALSE	MSH2	54.1892	37	0	0	0.869429	FALSE	0	MSH2	9084	0.426687
460	2.35028	9.05e-05	upregulated	0.425481	0.966967	37	37	6	FALSE	STIL	66.9189	37	0	0	0.849969	FALSE	0	STIL	160	0.61962
127	2.42938	8.3e-05	upregulated	0.411628	0.944538	35	35	6	FALSE	GINS1	66.1429	35	0	0	0.84118	FALSE	0	GINS1	102	0.661429
162	2.44068	0.000301	upregulated	0.409722	0.910924	35	35	6	FALSE	SPC24	64.3143	35	0	0	0.839925	FALSE	0	SPC24	402	0.656268
366	2.11299	0.030423	upregulated	0.473262	0.463054	29	29	5	FALSE	CDKN2A	45.3448	29	0	0	0.876334	FALSE	0	CDKN2A	12746	0.323892
97	2.35593	0.005636	upregulated	0.42446	0.714286	28	28	6	FALSE	SKP2	56.2857	28	0	0	0.849341	FALSE	0	SKP2	3206	0.493734
1262	2.44068	9.01e-05	upregulated	0.409722	0.949735	28	28	6	FALSE	HMGB2	66.9643	28	0	0	0.839925	FALSE	0	HMGB2	120	0.669643
994	2.40678	0.0101428	upregulated	0.415493	0.913333	25	25	5	FALSE	IQGAP3	65.48	25	0	0	0.843691	FALSE	0	IQGAP3	4534	0.6544
305	2.15254	0.0847802	downregulated	0.464567	0.2	21	21	5	FALSE	THBS1	18.2857	21	0	0	0.87194	FALSE	0	THBS1	15520	0.135097
1306	2.53672	0.000713	upregulated	0.394209	0.877193	19	19	6	FALSE	KIAA1524	65.6842	19	0	0	0.829253	FALSE	0	KIAA1524	440	0.663477
205	2.31638	0.0176618	downregulated	0.431707	0.287582	18	18	6	FALSE	SOCS3	21.5	18	0	0	0.853735	FALSE	0	SOCS3	5608	0.17623
176	2.27684	0.00663844	upregulated	0.439206	0.544118	17	17	6	FALSE	HDAC2	49.1765	17	0	0	0.858129	FALSE	0	HDAC2	2554	0.381213
280	2.56497	0.0127103	downregulated	0.389868	0.419118	17	17	5	FALSE	CCL2	13.5294	17	0	0	0.826114	FALSE	0	CCL2	2166	0.180392
304	2.61017	0.076028	downregulated	0.383117	0.25	17	17	6	FALSE	VWF	10.4118	17	0	0	0.821092	FALSE	0	VWF	17162	0.15101
462	2.23164	0.015936	downregulated	0.448101	0.426471	17	17	6	FALSE	ICAM1	17.1176	17	0	0	0.863151	FALSE	0	ICAM1	4822	0.130669
283	2.55932	0.000239	upregulated	0.390728	0.841667	16	16	6	FALSE	RMI1	55.6875	16	0	0	0.826742	FALSE	0	RMI1	166	0.556875
326	2.29944	0.045051	downregulated	0.434889	0.316667	16	16	6	FALSE	NFKB1	24.25	16	0	0	0.855618	FALSE	0	NFKB1	8416	0.191964
668	2.65537	0.0369223	downregulated	0.376596	0.209524	15	15	6	FALSE	CDH5	10.4	15	0	0	0.81607	FALSE	0	CDH5	7240	0.158333
1532	2.67232	0.0113385	upregulated	0.374207	0.819048	15	15	6	FALSE	TMPO	64.5333	15	0	0	0.814187	FALSE	0	TMPO	6830	0.708425
191	2.78531	1.21e-06	upregulated	0.359026	0.987179	13	13	7	FALSE	CENPL	64.3077	13	0	0	0.801632	FALSE	0	CENPL	2	0.722558
224	2.60452	4.51e-05	upregulated	0.383948	0.871795	13	13	6	FALSE	BRIP1	55.0769	13	0	0	0.82172	FALSE	0	BRIP1	46	0.567803
930	2.76271	0.000844	upregulated	0.361963	0.74359	13	13	7	FALSE	DDX11	55.3077	13	0	0	0.804143	FALSE	0	DDX11	184	0.62057
341	2.45763	0.0378891	downregulated	0.406897	0.2	11	11	6	FALSE	TGFBR2	15.7273	11	0	0	0.838041	FALSE	0	TGFBR2	9840	0.153015
672	2.77966	0.00176705	downregulated	0.359756	0.581818	11	11	6	FALSE	CSF3	14.5455	11	0	0	0.80226	FALSE	0	CSF3	300	0.264463
1698	2.39548	0.0436072	downregulated	0.417453	0.327273	11	11	5	FALSE	TIMP3	18.9091	11	0	0	0.844947	FALSE	0	TIMP3	9562	0.171901
115	2.33333	0.00776525	downregulated	0.428571	0.666667	10	10	6	FALSE	SELP	22.2	10	0	0	0.851852	FALSE	0	SELP	2756	0.181967
340	2.28249	0.00595229	downregulated	0.438119	0.644444	10	10	6	FALSE	ENG	23.3	10	0	0	0.857502	FALSE	0	ENG	2552	0.179231
454	2.62147	6.66e-05	upregulated	0.381466	0.8	10	10	6	FALSE	CBX3	54.7	10	0	0	0.819837	FALSE	0	CBX3	36	0.575789
520	2.80226	0.000914	downregulated	0.356855	0.622222	10	10	6	FALSE	IL1R1	14.9	10	0	0	0.799749	FALSE	0	IL1R1	152	0.270909
1224	2.60452	0.000378	upregulated	0.383948	0.644444	10	10	6	FALSE	CBX5	49.6	10	0	0	0.82172	FALSE	0	CBX5	124	0.515625
1485	2.36723	0.00741708	downregulated	0.422434	0.311111	10	10	6	FALSE	ETS1	26.9	10	0	0	0.848085	FALSE	0	ETS1	1962	0.223333
151	2.48023	0.00915422	downregulated	0.403189	0.333333	9	9	6	FALSE	JUNB	20.7778	9	0	0	0.83553	FALSE	0	JUNB	3718	0.196017
474	2.54802	0.00229491	downregulated	0.392461	0.583333	9	9	6	FALSE	TNFRSF1A	19.5556	9	0	0	0.827997	FALSE	0	TNFRSF1A	826	0.213675
635	2.74011	0.0145585	downregulated	0.364948	0.388889	9	9	6	FALSE	AGER	14.2222	9	0	0	0.806654	FALSE	0	AGER	3470	0.237288
1719	2.35593	0.014222	downregulated	0.42446	0.25	8	8	6	FALSE	CEBPD	27.625	8	0	0	0.849341	FALSE	0	CEBPD	1890	0.223577
2100	2.58757	0.00532348	upregulated	0.386463	0.535714	8	8	6	FALSE	HMGB3	54	8	0	0	0.823603	FALSE	0	HMGB3	2096	0.571809
471	2.61582	0.00918721	downregulated	0.382289	0.428571	7	7	6	FALSE	SOCS2	20.5714	7	0	0	0.820465	FALSE	0	SOCS2	2840	0.243197
632	2.85876	7.11e-05	downregulated	0.349802	0.904762	7	7	6	FALSE	NLRP3	17.1429	7	0	0	0.793471	FALSE	0	NLRP3	16	0.342857
656	2.54237	0.00175942	downregulated	0.393333	0.619048	7	7	6	FALSE	SPSB1	37	7	0	0	0.828625	FALSE	0	SPSB1	798	0.357836
1409	2.47458	0.00389346	downregulated	0.40411	0.333333	7	7	6	FALSE	MUC1	31.5714	7	0	0	0.836158	FALSE	0	MUC1	896	0.296496
167	2.88701	0.000144	downregulated	0.34638	0.733333	6	6	6	FALSE	IL6ST	15.3333	6	0	0	0.790333	FALSE	0	IL6ST	14	0.319444
589	3.03955	0.0226784	downregulated	0.328996	0.466667	6	6	5	FALSE	ADAMTS1	7.83333	6	0	0	0.773384	FALSE	0	ADAMTS1	3046	0.306667
726	2.58192	0.0005	upregulated	0.387309	0.6	6	6	6	FALSE	TFAP2A	45.1667	6	0	0	0.824231	FALSE	0	TFAP2A	192	0.451667
778	2.53672	0.00646144	downregulated	0.394209	0.333333	6	6	6	FALSE	GADD45B	20.8333	6	0	0	0.829253	FALSE	0	GADD45B	2152	0.215278
1985	2.41808	0.000635	downregulated	0.413551	0.666667	6	6	5	FALSE	TNS1	38.8333	6	0	0	0.842436	FALSE	0	TNS1	252	0.343658
152	2.68362	0.00317362	downregulated	0.372632	0.4	5	5	6	FALSE	FOSL2	21.4	5	0	0	0.812932	FALSE	0	FOSL2	1998	0.245977
638	3.0226	0.002502	downregulated	0.330841	0.6	5	5	5	FALSE	FBLN1	9.2	5	0	0	0.775267	FALSE	0	FBLN1	504	0.340741
711	2.88136	0.00139274	downregulated	0.347059	0.7	5	5	5	FALSE	ADAMTS9	14	5	0	0	0.79096	FALSE	0	ADAMTS9	350	0.304348
733	2.81921	0.00245918	downregulated	0.354709	0.5	5	5	6	FALSE	NFKBIZ	17.4	5	0	0	0.797866	FALSE	0	NFKBIZ	658	0.318519
1136	2.88701	0.0123172	downregulated	0.34638	0.4	5	5	6	FALSE	ZFP36	12.2	5	0	0	0.790333	FALSE	0	ZFP36	2216	0.255319
1577	3.31073	0.0232297	downregulated	0.302048	0.1	5	5	6	FALSE	COL6A1	4.6	5	0	0	0.743252	FALSE	0	COL6A1	4594	0.285714
1826	2.64407	0.0147369	downregulated	0.378205	0.1	5	5	6	FALSE	EMCN	20	5	0	0	0.817326	FALSE	0	EMCN	2064	0.213187
1952	2.81921	0.00833097	downregulated	0.354709	0.3	5	5	6	FALSE	MYH11	14.2	5	0	0	0.797866	FALSE	0	MYH11	2412	0.25
116	3.0678	0	downregulated	0.325967	1	4	4	6	FALSE	SELPLG	15.25	4	0	0	0.770245	FALSE	0	SELPLG	0	0.586538
358	2.77401	0.00728655	downregulated	0.360489	0.5	4	4	6	FALSE	SERPINA1	20.75	4	0	0	0.802888	FALSE	0	SERPINA1	440	0.347458
428	2.90395	0	downregulated	0.344358	1	4	4	6	FALSE	OSMR	19.25	4	0	0	0.788449	FALSE	0	OSMR	0	0.409574
667	2.42938	0.0021757	downregulated	0.411628	0.333333	4	4	6	FALSE	FLI1	34.5	4	0	0	0.84118	FALSE	0	FLI1	746	0.292735
2068	2.99435	0.000111	downregulated	0.333962	0.5	4	4	7	FALSE	FHL1	48.75	4	0	0	0.778406	FALSE	0	FHL1	20	0.655405
606	3.12429	0	downregulated	0.320072	1	3	3	6	FALSE	ADAMTS8	10.6667	3	0	0	0.763967	FALSE	0	ADAMTS8	0	0.484848
637	3.07345	0	downregulated	0.325368	1	3	3	5	FALSE	FBLN5	12.3333	3	0	0	0.769617	FALSE	0	FBLN5	0	0.513889
730	2.91525	0.00103437	downregulated	0.343023	0.333333	3	3	5	FALSE	UTRN	15.6667	3	0	0	0.787194	FALSE	0	UTRN	132	0.356589
731	3.0678	0.00240697	downregulated	0.325967	0	3	3	5	FALSE	LAMA4	9.66667	3	0	0	0.770245	FALSE	0	LAMA4	496	0.376812
764	3.28814	0.00048	downregulated	0.304124	0.333333	3	3	7	FALSE	PPP1R15A	7.33333	3	0	0	0.745763	FALSE	0	PPP1R15A	48	0.4375
771	2.81921	0.0118532	downregulated	0.354709	0	3	3	6	FALSE	FOLR1	22	3	0	0	0.797866	FALSE	0	FOLR1	1880	0.333333
1057	3.61582	0.0229954	downregulated	0.276562	0	3	3	7	FALSE	PTRF	3	3	0	0	0.709353	FALSE	0	PTRF	2276	0.333333
1253	2.85876	0.000189	downregulated	0.349802	0.666667	3	3	6	FALSE	LRP1	24	3	0	0	0.793471	FALSE	0	LRP1	40	0.461538
1735	3.57062	0.0336415	downregulated	0.280063	0	3	3	7	FALSE	AQP1	6.66667	3	0	0	0.714375	FALSE	0	AQP1	8878	0.333333
1740	2.9435	4.49e-05	downregulated	0.339731	0.666667	3	3	6	FALSE	CD74	20.3333	3	0	0	0.784055	FALSE	0	CD74	4	0.472868
1810	2.81921	0.000752	downregulated	0.354709	0.333333	3	3	6	FALSE	ERG	24.3333	3	0	0	0.797866	FALSE	0	ERG	304	0.363636
1974	2.79096	0.000927	downregulated	0.3583	0.333333	3	3	6	FALSE	SOX17	28.6667	3	0	0	0.801004	FALSE	0	SOX17	364	0.416667
2012	2.64407	0.0137227	downregulated	0.378205	0	3	3	6	FALSE	RNASE1	30	3	0	0	0.817326	FALSE	0	RNASE1	2396	0.341176
2105	2.69492	0.00238692	downregulated	0.371069	0	3	3	6	FALSE	EPAS1	26.6667	3	0	0	0.811676	FALSE	0	EPAS1	960	0.361502
2172	3.27119	0.0225347	downregulated	0.305699	0	3	3	7	FALSE	SLC39A8	6	3	0	0	0.747646	FALSE	0	SLC39A8	2766	0.333333
2269	3.28814	0.0112994	upregulated	0.304124	0.333333	3	3	7	FALSE	GPT2	5.66667	3	0	0	0.745763	FALSE	0	GPT2	2664	0.410256
2379	3.42373	4.28e-05	downregulated	0.292079	0.333333	3	3	7	FALSE	MAFF	6.33333	3	0	0	0.730697	FALSE	0	MAFF	4	0.545455
597	3.00565	4.94e-06	downregulated	0.332707	0	2	2	7	FALSE	RASGRF1	43.5	2	0	0	0.77715	FALSE	0	RASGRF1	2	0.582192
749	2.97175	0.00317652	downregulated	0.336502	0	2	2	6	FALSE	SLIT2	28	2	0	0	0.780917	FALSE	0	SLIT2	1474	0.5
750	3.49153	0.000139	upregulated	0.286408	0	2	2	7	FALSE	PFN2	4.5	2	0	0	0.723164	FALSE	0	PFN2	12	0.5
787	3.22599	0.00154982	downregulated	0.309982	0	2	2	7	FALSE	CD93	9.5	2	0	0	0.752668	FALSE	0	CD93	144	0.5
788	2.9661	0.00525263	downregulated	0.337143	0	2	2	6	FALSE	SLC2A3	32.5	2	0	0	0.781544	FALSE	0	SLC2A3	1226	0.5
1058	4.59887	0.0112994	downregulated	0.217445	0	2	2	8	FALSE	EHD2	2	2	0	0	0.600126	FALSE	0	EHD2	1082	0.5
1556	2.94915	0	downregulated	0.33908	1	2	2	6	FALSE	AQP4	22.5	2	0	0	0.783428	FALSE	0	AQP4	0	0.523256
1733	2.91525	0	downregulated	0.343023	1	2	2	6	FALSE	SYNPO2	40	2	0	0	0.787194	FALSE	0	SYNPO2	0	0.512821
2216	4.0226	0.0112994	downregulated	0.248596	0	2	2	6	FALSE	HAS2	3.5	2	0	0	0.664156	FALSE	0	HAS2	1506	0.5
2254	2.9661	0.0217061	downregulated	0.337143	0	2	2	7	FALSE	AHNAK	37	2	0	0	0.781544	FALSE	0	AHNAK	2106	0.5
2355	4.55367	0.0112994	downregulated	0.219603	0	2	2	8	FALSE	PTGDS	2	2	0	0	0.605148	FALSE	0	PTGDS	2962	0.5
2447	3.0339	1.61e-05	downregulated	0.329609	0	2	2	7	FALSE	TNNC1	37.5	2	0	0	0.774011	FALSE	0	TNNC1	2	0.521429
2531	2.9548	0	downregulated	0.338432	1	2	2	6	FALSE	GPX3	22.5	2	0	0	0.7828	FALSE	0	GPX3	0	0.535714
1799	3.45198	0	downregulated	0.289689	0	1	1	7	FALSE	LTBP4	11	1	0	0	0.727558	FALSE	0	LTBP4	0	0
1825	3.63842	0	downregulated	0.274845	0	1	1	7	FALSE	MYCT1	5	1	0	0	0.706842	FALSE	0	MYCT1	0	0
1936	3.64972	0	upregulated	0.273994	0	1	1	7	FALSE	DSP	15	1	0	0	0.705587	FALSE	0	DSP	0	0
2053	2.96045	0	downregulated	0.337786	0	1	1	6	FALSE	STEAP4	42	1	0	0	0.782172	FALSE	0	STEAP4	0	0
2157	3.18644	0	upregulated	0.31383	0	1	1	7	FALSE	CCDC34	49	1	0	0	0.757062	FALSE	0	CCDC34	0	0
2173	4.26554	0	downregulated	0.234437	0	1	1	8	FALSE	MT1M	3	1	0	0	0.637163	FALSE	0	MT1M	0	0
2264	5.01695	0	downregulated	0.199324	0	1	1	7	FALSE	GFPT2	2	1	0	0	0.553672	FALSE	0	GFPT2	0	0
2268	4.28249	0	downregulated	0.233509	0	1	1	8	FALSE	FBP1	3	1	0	0	0.635279	FALSE	0	FBP1	0	0
2316	3.73446	0	downregulated	0.267776	0	1	1	7	FALSE	CLIC5	9	1	0	0	0.696171	FALSE	0	CLIC5	0	0
2344	3.25989	0	upregulated	0.306759	0	1	1	7	FALSE	ZNF367	48	1	0	0	0.748901	FALSE	0	ZNF367	0	0
2390	1	0	downregulated	1	0	1	1	1	FALSE	AKAP13	1	1	0	0	1	FALSE	0	AKAP13	0	0
2391	1	0	downregulated	1	0	1	1	1	FALSE	PDE4D	1	1	0	0	1	FALSE	0	PDE4D	0	0
2400	5.59322	0	upregulated	0.178788	0	1	1	9	FALSE	PIGX	2	1	0	0	0.489642	FALSE	0	PIGX	0	0
2404	4.26554	0	downregulated	0.234437	0	1	1	8	FALSE	SGMS2	3	1	0	0	0.637163	FALSE	0	SGMS2	0	0
2449	3.88136	0	downregulated	0.257642	0	1	1	7	FALSE	RGS2	5	1	0	0	0.679849	FALSE	0	RGS2	0	0
2477	3.81356	0	downregulated	0.262222	0	1	1	7	FALSE	CRISPLD2	3	1	0	0	0.687382	FALSE	0	CRISPLD2	0	0
2514	3.60452	0	downregulated	0.277429	0	1	1	7	FALSE	WISP2	17	1	0	0	0.710609	FALSE	0	WISP2	0	0
2548	4.30508	0	downregulated	0.232283	0	1	1	7	FALSE	GKN2	5	1	0	0	0.632768	FALSE	0	GKN2	0	0
2577	4.56497	0	upregulated	0.219059	0	1	1	8	FALSE	SLC4A8	3	1	0	0	0.603892	FALSE	0	SLC4A8	0	0
2583	3.64972	0	downregulated	0.273994	0	1	1	7	FALSE	SOX7	15	1	0	0	0.705587	FALSE	0	SOX7	0	0
2617	3.63842	0	downregulated	0.274845	0	1	1	7	FALSE	TBX4	3	1	0	0	0.706842	FALSE	0	TBX4	0	0
2667	5.54802	0	upregulated	0.180244	0	1	1	9	FALSE	ZNF670	2	1	0	0	0.494664	FALSE	0	ZNF670	0	0
2669	3.35028	0	downregulated	0.298482	0	1	1	7	FALSE	KLF9	8	1	0	0	0.738857	FALSE	0	KLF9	0	0
2707	3.24859	0	downregulated	0.307826	0	1	1	7	FALSE	EMP1	50	1	0	0	0.750157	FALSE	0	EMP1	0	0
2714	3.66667	0	upregulated	0.272727	0	1	1	7	FALSE	MPHOSPH9	15	1	0	0	0.703704	FALSE	0	MPHOSPH9	0	0
2718	1	0	downregulated	1	0	1	1	1	FALSE	CYP4B1	1	1	0	0	1	FALSE	0	CYP4B1	0	0
2719	1	0	downregulated	1	0	1	1	1	FALSE	CH25H	1	1	0	0	1	FALSE	0	CH25H	0	0
