# Supplementary material for: Identification of potential target genes and crucial pathways in small cell lung cancer based on bioinformatic strategy and human samples
Source: PLoS One. 2020 Nov 13;15(11):e0242194. doi: 10.1371/journal.pone.0242194 (PMC7665632; doi:10.1371/journal.pone.0242194)
Supplement: S5 Table — (XLSX) [file pone.0242194.s005.xlsx]

## Sheet: Module pathway enrichment
S5 Table. Pathway enrichment analysis of the DEGs in the two modules.
Modules	Category	Term	No. of genes in the dataset	No. of genes in the background dataset	Percentage of genes	Fold enrichment	P-value (Hypergeometric test)	Bonferroni method	BH method	Q-value (Storey-Tibshirani method)	genes mapped (from Module)
Module 1	Biological pathway	Cell Cycle, Mitotic	28	317	68.2927	13.5519	1.40783e-27	2.34826e-24	2.34826e-24	1.43684e-23	BUB1B; BUB1; CCNA2; UBE2C; CENPF; TOP2A; RRM2; CDC20; AURKA; KIF2C; MAD2L1; MCM10; BIRC5; PTTG1; ZWINT; MCM2; TYMS; NEK2; RFC4; FEN1; CDC25C; MCM6; POLE2; PCNA; MYBL2; CCNE2; GMNN; CENPM;
Module 1	Biological pathway	DNA Replication	19	261	46.3415	11.1709	3.11617e-16	5.19778e-13	2.59889e-13	1.59019e-12	BUB1B; BUB1; UBE2C; CENPF; CDC20; KIF2C; MAD2L1; MCM10; BIRC5; ZWINT; MCM2; NEK2; RFC4; FEN1; MCM6; POLE2; PCNA; GMNN; CENPM;
Module 1	Biological pathway	Mitotic M-M/G1 phases	16	242	39.0244	10.1466	6.15739e-13	1.02705e-09	3.42351e-10	2.09476e-09	BUB1B; BUB1; UBE2C; CENPF; CDC20; KIF2C; MAD2L1; MCM10; BIRC5; ZWINT; MCM2; NEK2; MCM6; POLE2; GMNN; CENPM;
Module 1	Biological pathway	Cell Cycle Checkpoints	11	118	26.8293	14.3097	1.24457e-10	2.07594e-07	5.18986e-08	3.17554e-07	BUB1B; UBE2C; CDC20; CHEK1; MAD2L1; MCM10; MCM2; RFC4; CDC25C; MCM6; CLSPN;
Module 1	Biological pathway	Mitotic Prometaphase	10	99	24.3902	15.5066	4.40438e-10	7.3465e-07	1.4693e-07	8.99027e-07	BUB1B; BUB1; UBE2C; CENPF; CDC20; KIF2C; MAD2L1; BIRC5; ZWINT; CENPM;
Module 1	Biological pathway	PLK1 signaling events	10	104	24.3902	14.7612	7.21326e-10	1.20317e-06	1.90535e-07	1.16584e-06	BUB1B; BUB1; CDC20; AURKA; BIRC5; PRC1; CDC25C; ECT2; BRCA1; CLSPN;
Module 1	Biological pathway	Mitotic G1-G1/S phases	11	140	26.8293	12.0612	7.99608e-10	1.33375e-06	1.90535e-07	1.16584e-06	UBE2C; TOP2A; RRM2; MCM10; MCM2; TYMS; MCM6; POLE2; PCNA; MYBL2; CCNE2;
Module 1	Biological pathway	Polo-like kinase signaling events in the cell cycle	10	109	24.3902	14.0841	1.15177e-09	1.92115e-06	2.40144e-07	1.46938e-06	BUB1B; BUB1; CDC20; AURKA; BIRC5; PRC1; CDC25C; ECT2; BRCA1; CLSPN;
Module 1	Biological pathway	Activation of ATR in response to replication stress	7	37	17.0732	29.051	2.60561e-09	4.34616e-06	4.82907e-07	2.95478e-06	CHEK1; MCM10; MCM2; RFC4; CDC25C; MCM6; CLSPN;
Module 1	Biological pathway	M Phase	11	158	26.8293	10.6872	2.92577e-09	4.88019e-06	4.88019e-07	2.98606e-06	BUB1B; BUB1; UBE2C; CENPF; CDC20; KIF2C; MAD2L1; BIRC5; ZWINT; NEK2; CENPM;
Module 1	Biological pathway	Aurora B signaling	7	41	17.0732	26.2174	5.58259e-09	9.31176e-06	8.46523e-07	5.17966e-06	NCAPG; BUB1; AURKA; KIF2C; BIRC5; NCAPH; SMC4;
Module 1	Biological pathway	G2/M Checkpoints	7	43	17.0732	24.9983	7.92594e-09	1.32205e-05	1.10171e-06	6.74106e-06	CHEK1; MCM10; MCM2; RFC4; CDC25C; MCM6; CLSPN;
Module 1	Biological pathway	G2/M DNA damage checkpoint	6	29	14.6341	31.7752	2.22956e-08	3.71891e-05	2.8607e-06	1.75039e-05	CHEK1; MCM10; MCM2; CDC25C; MCM6; CLSPN;
Module 1	Biological pathway	ATM pathway	13	307	31.7073	6.4996	3.5471e-08	5.91657e-05	4.22612e-06	2.58585e-05	CCNA2; RRM2; CHEK1; MCM2; TYMS; RFC4; CDC25C; BRCA1; PCNA; MYBL2; CCNE2; CLSPN; UBE2T;
Module 1	Biological pathway	G1/S Transition	9	117	21.9512	11.8104	4.16032e-08	6.93942e-05	4.62628e-06	2.8307e-05	UBE2C; RRM2; MCM10; MCM2; TYMS; MCM6; POLE2; PCNA; CCNE2;
Module 1	Biological pathway	Signaling by Aurora kinases	8	98	19.5122	12.535	1.62842e-07	0.000271621	1.69763e-05	0.000103874	NCAPG; BUB1; AURKA; KIF2C; BIRC5; NCAPH; SMC4; BRCA1;
Module 1	Biological pathway	APC-Cdc20 mediated degradation of Nek2A	5	23	12.1951	33.3951	2.82423e-07	0.000471082	2.77107e-05	0.000169555	BUB1B; UBE2C; CDC20; MAD2L1; NEK2;
Module 1	Biological pathway	DNA strand elongation	5	31	12.1951	24.7798	1.37255e-06	0.00228941	0.000127189	0.000778239	MCM2; RFC4; FEN1; MCM6; PCNA;
Module 1	Biological pathway	DNA Repair	7	106	17.0732	10.1422	4.43934e-06	0.00740481	0.000353603	0.00216361	CHEK1; RFC4; FEN1; BRCA1; POLE2; PCNA; UBE2T;
Module 1	Biological pathway	Inactivation of APC/C via direct inhibition of the APC/C complex	4	18	9.7561	34.1501	4.45184e-06	0.00742567	0.000353603	0.00216361	BUB1B; UBE2C; CDC20; MAD2L1;
Module 1	Biological pathway	Inhibition of the proteolytic activity of APC/C required for the onset of anaphase by mitotic spindle checkpoint components	4	18	9.7561	34.1501	4.45184e-06	0.00742567	0.000353603	0.00216361	BUB1B; UBE2C; CDC20; MAD2L1;
Module 1	Biological pathway	Synthesis of DNA	7	109	17.0732	9.8631	5.35067e-06	0.00892492	0.000405678	0.00248224	UBE2C; MCM2; RFC4; FEN1; MCM6; POLE2; PCNA;
Module 1	Biological pathway	Mitotic Spindle Checkpoint	4	19	9.7561	32.3537	5.61247e-06	0.00936159	0.000407026	0.00249049	BUB1B; UBE2C; CDC20; MAD2L1;
Module 1	Biological pathway	E2F transcription factor network	6	73	14.6341	12.6256	6.47071e-06	0.0107931	0.000434977	0.00266152	CCNA2; RRM2; TYMS; BRCA1; MYBL2; CCNE2;
Module 1	Biological pathway	FOXM1 transcription factor network	5	42	12.1951	18.2914	6.51945e-06	0.0108744	0.000434977	0.00266152	CCNA2; CENPF; BIRC5; NEK2; FOXM1;
Module 1	Biological pathway	Telomere C-strand (Lagging Strand) Synthesis	4	22	9.7561	27.9438	1.04434e-05	0.0174196	0.000661423	0.00404708	RFC4; FEN1; POLE2; PCNA;
Module 1	Biological pathway	S Phase	7	121	17.0732	8.88502	1.07065e-05	0.0178584	0.000661423	0.00404708	UBE2C; MCM2; RFC4; FEN1; MCM6; POLE2; PCNA;
Module 1	Biological pathway	Regulation of mitotic cell cycle	6	81	14.6341	11.3788	1.18718e-05	0.0198021	0.000682832	0.00417807	BUB1B; UBE2C; CDC20; AURKA; MAD2L1; PTTG1;
Module 1	Biological pathway	APC/C-mediated degradation of cell cycle proteins	6	81	14.6341	11.3788	1.18718e-05	0.0198021	0.000682832	0.00417807	BUB1B; UBE2C; CDC20; AURKA; MAD2L1; PTTG1;
Module 1	Biological pathway	ATR signaling pathway	9	250	21.9512	5.5275	2.45909e-05	0.0410177	0.00136726	0.00836589	CCNA2; CHEK1; MCM2; RFC4; CDC25C; BRCA1; PCNA; CLSPN; UBE2T;
Module 1	Biological pathway	Extension of Telomeres	4	28	9.7561	21.958	2.84164e-05	0.0473985	0.00152898	0.00935547	RFC4; FEN1; POLE2; PCNA;
Module 1	Biological pathway	DNA Replication Pre-Initiation	6	98	14.6341	9.40515	3.54885e-05	0.0591948	0.00179378	0.0109757	UBE2C; MCM10; MCM2; MCM6; POLE2; GMNN;
Module 1	Biological pathway	M/G1 Transition	6	98	14.6341	9.40515	3.54885e-05	0.0591948	0.00179378	0.0109757	UBE2C; MCM10; MCM2; MCM6; POLE2; GMNN;
Module 1	Biological pathway	Activation of the pre-replicative complex	4	30	9.7561	20.4946	3.76775e-05	0.062846	0.00184841	0.01131	MCM10; MCM2; MCM6; POLE2;
Module 1	Biological pathway	Chromosome Maintenance	5	69	12.1951	11.1349	7.56956e-05	0.12626	0.00360743	0.022073	OIP5; RFC4; FEN1; POLE2; PCNA;
Module 1	Biological pathway	APC/C:Cdc20 mediated degradation of mitotic proteins	5	71	12.1951	10.8213	8.68591e-05	0.144881	0.00402447	0.0246247	BUB1B; UBE2C; CDC20; MAD2L1; PTTG1;
Module 1	Biological pathway	Activation of APC/C and APC/C:Cdc20 mediated degradation of mitotic proteins	5	72	12.1951	10.671	9.28958e-05	0.15495	0.00418784	0.0256243	BUB1B; UBE2C; CDC20; MAD2L1; PTTG1;
Module 1	Biological pathway	G1/S-Specific Transcription	3	15	7.31707	30.7572	0.000110795	0.184806	0.00462015	0.0282695	RRM2; TYMS; PCNA;
Module 1	Biological pathway	Repair synthesis of patch ~27-30 bases long by DNA polymerase	3	15	7.31707	30.7572	0.000110795	0.184806	0.00462015	0.0282695	RFC4; POLE2; PCNA;
Module 1	Biological pathway	Repair synthesis for gap-filling by DNA polymerase in TC-NER	3	15	7.31707	30.7572	0.000110795	0.184806	0.00462015	0.0282695	RFC4; POLE2; PCNA;
Module 1	Biological pathway	Gap-filling DNA repair synthesis and ligation in TC-NER	3	16	7.31707	28.8361	0.000135746	0.226425	0.00539106	0.0329865	RFC4; POLE2; PCNA;
Module 1	Biological pathway	Gap-filling DNA repair synthesis and ligation in GG-NER	3	16	7.31707	28.8361	0.000135746	0.226425	0.00539106	0.0329865	RFC4; POLE2; PCNA;
Module 1	Biological pathway	Removal of licensing factors from origins	5	85	12.1951	9.03919	0.000204657	0.341368	0.00793879	0.0485754	UBE2C; MCM10; MCM2; MCM6; GMNN;
Module 1	Biological pathway	Regulation of DNA replication	5	88	12.1951	8.73107	0.000240946	0.401899	0.00911015	0.0557427	UBE2C; MCM10; MCM2; MCM6; GMNN;
Module 1	Biological pathway	Fanconi anemia pathway	4	48	9.7561	12.8107	0.000245777	0.409957	0.00911015	0.0557427	CHEK1; RFC4; BRCA1; UBE2T;
Module 1	Biological pathway	Telomere Maintenance	4	49	9.7561	12.5494	0.000266368	0.444302	0.00963098	0.0589295	RFC4; FEN1; POLE2; PCNA;
Module 1	Biological pathway	Lagging Strand Synthesis	3	20	7.31707	23.0718	0.000271376	0.452656	0.00963098	0.0589295	RFC4; FEN1; PCNA;
Module 1	Biological pathway	G0 and Early G1	3	21	7.31707	21.9736	0.000315175	0.525712	0.0109523	0.0670145	TOP2A; PCNA; MYBL2;
Module 1	Biological pathway	APC/C:Cdc20 mediated degradation of Cyclin B	3	22	7.31707	20.9753	0.000363291	0.605969	0.0118817	0.0727013	UBE2C; CDC20; PTTG1;
Module 1	Biological pathway	Homologous Recombination Repair	3	22	7.31707	20.9753	0.000363291	0.605969	0.0118817	0.0727013	CHEK1; BRCA1; PCNA;
Module 1	Biological pathway	Homologous recombination repair of replication-independent double-strand breaks	3	22	7.31707	20.9753	0.000363291	0.605969	0.0118817	0.0727013	CHEK1; BRCA1; PCNA;
Module 1	Biological pathway	Chk1/Chk2(Cds1) mediated inactivation of Cyclin B:Cdk1 complex	2	5	4.87805	61.5347	0.000409464	0.682985	0.0131343	0.0803656	CHEK1; CDC25C;
Module 1	Biological pathway	Vif-mediated degradation of APOBEC3G	1	69	2.43902	2.24477	0.364726	1	1	1	UBE2C;
Module 1	Biological pathway	Vpu mediated degradation of CD4	1	67	2.43902	2.31176	0.356271	1	1	1	UBE2C;
Module 1	Biological pathway	Hemostasis	1	375	2.43902	0.413086	0.920226	1	1	1	KIF2C;
Module 1	Biological pathway	Mitotic Telophase /Cytokinesis	1	18	2.43902	8.6014	0.111191	1	1	1	UBE2C;
Module 1	Biological pathway	Mitotic Metaphase/Anaphase Transition	1	22	2.43902	7.03822	0.13421	1	1	1	UBE2C;
Module 1	Biological pathway	Mitotic Prophase	1	62	2.43902	2.49817	0.33465	1	1	1	NEK2;
Module 1	Biological pathway	Golgi Cisternae Pericentriolar Stack Reorganization	1	62	2.43902	2.49817	0.33465	1	1	1	NEK2;
Module 1	Biological pathway	Factors involved in megakaryocyte development and platelet production	1	119	2.43902	1.30167	0.544168	1	1	1	KIF2C;
Module 1	Biological pathway	Kinesins	1	21	2.43902	7.37321	0.128511	1	1	1	KIF2C;
Module 1	Biological pathway	Amplification of signal from unattached kinetochores via a MAD2 inhibitory signal	1	2	2.43902	77.0703	0.0129951	1	0.238345	1	MAD2L1;
Module 1	Biological pathway	Host Interactions of HIV factors	1	141	2.43902	1.09858	0.606446	1	1	1	UBE2C;
Module 1	Biological pathway	Early Phase of HIV Life Cycle	1	11	2.43902	14.07	0.0694628	1	1	1	FEN1;
Module 1	Biological pathway	HIV Life Cycle	1	103	2.43902	1.50385	0.492937	1	1	1	FEN1;
Module 1	Biological pathway	HIV Infection	2	203	4.87805	1.51859	0.383576	1	1	1	UBE2C; FEN1;
Module 1	Biological pathway	Signal Transduction	2	1208	4.87805	0.255204	0.998327	1	1	1	UBE2C; CHEK1;
Module 1	Biological pathway	Assembly of the pre-replicative complex	4	83	9.7561	7.40927	0.00196915	1	0.0521356	0.319005	UBE2C; MCM2; MCM6; GMNN;
Module 1	Biological pathway	Autodegradation of Cdh1 by Cdh1:APC/C	1	60	2.43902	2.58142	0.325805	1	1	1	UBE2C;
Module 1	Biological pathway	APC/C:Cdc20 mediated degradation of Securin	3	66	7.31707	6.99388	0.00885231	1	0.171694	1	UBE2C; CDC20; PTTG1;
Module 1	Biological pathway	Conversion from APC/C:Cdc20 to APC/C:Cdh1 in late anaphase	2	16	4.87805	19.256	0.00469533	1	0.101712	0.622349	UBE2C; CDC20;
Module 1	Biological pathway	APC/C:Cdh1 mediated degradation of Cdc20 and other APC/C:Cdh1 targeted proteins in late mitosis/early G1	4	69	9.7561	8.91238	0.000989308	1	0.0284511	0.174085	UBE2C; CDC20; AURKA; PTTG1;
Module 1	Biological pathway	Loss of Nlp from mitotic centrosomes	1	61	2.43902	2.53911	0.330241	1	1	1	NEK2;
Module 1	Biological pathway	Loss of proteins required for interphase microtubule organizationÃÂ from the centrosome	1	61	2.43902	2.53911	0.330241	1	1	1	NEK2;
Module 1	Biological pathway	Phosphorylation of Emi1	2	20	4.87805	15.4067	0.00731284	1	0.146962	0.899221	UBE2C; CDC20;
Module 1	Biological pathway	Regulation of APC/C activators between G1/S and early anaphase	4	78	9.7561	7.88416	0.00156481	1	0.0427886	0.261813	BUB1B; UBE2C; CDC20; MAD2L1;
Module 1	Biological pathway	Phosphorylation of the APC/C	1	18	2.43902	8.6014	0.111191	1	1	1	UBE2C;
Module 1	Biological pathway	SCF-beta-TrCP mediated degradation of Emi1	2	70	4.87805	4.4035	0.0758351	1	1	1	UBE2C; CDC20;
Module 1	Biological pathway	Ubiquitin-dependent degradation of Cyclin D	1	66	2.43902	2.34678	0.352002	1	1	1	UBE2C;
Module 1	Biological pathway	Ubiquitin-dependent degradation of Cyclin D1	1	66	2.43902	2.34678	0.352002	1	1	1	UBE2C;
Module 1	Biological pathway	Mitotic G2-G2/M phases	4	99	9.7561	6.21193	0.00374232	1	0.0843538	0.516139	CCNA2; UBE2C; NEK2; CDC25C;
Module 1	Biological pathway	G2/M Transition	4	96	9.7561	6.40604	0.00334924	1	0.0820315	0.50193	CCNA2; UBE2C; NEK2; CDC25C;
Module 1	Biological pathway	Cyclin A/B1 associated events during G2/M transition	2	14	4.87805	22.0049	0.00359011	1	0.0820315	0.50193	CCNA2; CDC25C;
Module 1	Biological pathway	Phosphorylation of proteins involved in the G2/M transition by Cyclin A:Cdc2 complexes	1	3	2.43902	51.4655	0.0194307	1	0.341163	1	CCNA2;
Module 1	Biological pathway	Cyclin B2 mediated events	1	6	2.43902	25.7756	0.0384929	1	0.617368	1	CDC25C;
Module 1	Biological pathway	Polo-like kinase mediated events	2	18	4.87805	17.1176	0.00593743	1	0.123795	0.757473	UBE2C; CDC25C;
Module 1	Biological pathway	Recruitment of mitotic centrosome proteins and complexes	1	70	2.43902	2.2127	0.368913	1	1	1	NEK2;
Module 1	Biological pathway	Centrosome maturation	1	70	2.43902	2.2127	0.368913	1	1	1	NEK2;
Module 1	Biological pathway	E2F mediated regulation of DNA replication	3	28	7.31707	16.4822	0.000752115	1	0.0224023	0.137074	RRM2; TYMS; PCNA;
Module 1	Biological pathway	Phosphorylation of proteins involved in G1/S transition by active Cyclin E:Cdk2 complexes	1	4	2.43902	38.6312	0.0258254	1	0.444091	1	CCNE2;
Module 1	Biological pathway	SCF(Skp2)-mediated degradation of p27/p21	1	67	2.43902	2.31176	0.356271	1	1	1	UBE2C;
Module 1	Biological pathway	Cyclin E associated events during G1/S transition	2	78	4.87805	3.95191	0.0913167	1	1	1	UBE2C; CCNE2;
Module 1	Biological pathway	Cyclin A:Cdk2-associated events at S phase entry	3	90	7.31707	5.12905	0.020411	1	0.354641	1	UBE2C; MCM2; MCM6;
Module 1	Biological pathway	Telomere C-strand synthesis initiation	1	6	2.43902	25.7756	0.0384929	1	0.617368	1	POLE2;
Module 1	Biological pathway	Polymerase switching on the C-strand of the telomere	2	14	4.87805	22.0049	0.00359011	1	0.0820315	0.50193	RFC4; PCNA;
Module 1	Biological pathway	Processive synthesis on the C-strand of the telomere	2	11	4.87805	28.0008	0.00219687	1	0.0563752	0.344945	FEN1; PCNA;
Module 1	Biological pathway	Removal of the Flap Intermediate from the C-strand	2	10	4.87805	30.7981	0.00180488	1	0.0485571	0.297109	FEN1; PCNA;
Module 1	Biological pathway	Processive synthesis on the lagging strand	2	15	4.87805	20.5389	0.00412538	1	0.0905413	0.553999	FEN1; PCNA;
Module 1	Biological pathway	Removal of the Flap Intermediate	2	14	4.87805	22.0049	0.00359011	1	0.0820315	0.50193	FEN1; PCNA;
Module 1	Biological pathway	Polymerase switching	2	14	4.87805	22.0049	0.00359011	1	0.0820315	0.50193	RFC4; PCNA;
Module 1	Biological pathway	Nucleosome assembly	1	35	2.43902	4.42477	0.205077	1	1	1	OIP5;
Module 1	Biological pathway	Deposition of New CENPA-containing Nucleosomes at the Centromere	1	35	2.43902	4.42477	0.205077	1	1	1	OIP5;
Module 1	Biological pathway	Association of licensing factors with the pre-replicative complex	1	15	2.43902	10.3205	0.093536	1	1	1	GMNN;
Module 1	Biological pathway	CDT1 association with the CDC6:ORC:origin complex	2	74	4.87805	4.1655	0.0834626	1	1	1	UBE2C; GMNN;
Module 1	Biological pathway	DNA replication initiation	1	6	2.43902	25.7756	0.0384929	1	0.617368	1	POLE2;
Module 1	Biological pathway	Switching of origins to a post-replicative state	3	83	7.31707	5.56157	0.0164707	1	0.292268	1	UBE2C; MCM2; MCM6;
Module 1	Biological pathway	Orc1 removal from chromatin	3	83	7.31707	5.56157	0.0164707	1	0.292268	1	UBE2C; MCM2; MCM6;
Module 1	Biological pathway	CDK-mediated phosphorylation and removal of Cdc6	1	66	2.43902	2.34678	0.352002	1	1	1	UBE2C;
Module 1	Biological pathway	Unwinding of DNA	2	11	4.87805	28.0008	0.00219687	1	0.0563752	0.344945	MCM2; MCM6;
Module 1	Biological pathway	Leading Strand Synthesis	2	14	4.87805	22.0049	0.00359011	1	0.0820315	0.50193	RFC4; PCNA;
Module 1	Biological pathway	Signaling by SCF-KIT	1	66	2.43902	2.34678	0.352002	1	1	1	CHEK1;
Module 1	Biological pathway	Adaptive Immune System	1	237	2.43902	0.653606	0.793987	1	1	1	UBE2C;
Module 1	Biological pathway	Immune System	1	522	2.43902	0.296759	0.971672	1	1	1	UBE2C;
Module 1	Biological pathway	Signaling by Wnt	1	75	2.43902	2.06521	0.389446	1	1	1	UBE2C;
Module 1	Biological pathway	Degradation of beta-catenin by the destruction complex	1	75	2.43902	2.06521	0.389446	1	1	1	UBE2C;
Module 1	Biological pathway	Pyrimidine biosynthesis	1	6	2.43902	25.7756	0.0384929	1	0.617368	1	TYMS;
Module 1	Biological pathway	Synthesis and interconversion of nucleotide di- and triphosphates	1	16	2.43902	9.67591	0.0994587	1	1	1	RRM2;
Module 1	Biological pathway	Pyrimidine metabolism	1	22	2.43902	7.03822	0.13421	1	1	1	TYMS;
Module 1	Biological pathway	Base Excision Repair	2	19	4.87805	16.2172	0.00660869	1	0.134431	0.822546	FEN1; PCNA;
Module 1	Biological pathway	Resolution of D-loop structures through Holliday junction intermediates	1	6	2.43902	25.7756	0.0384929	1	0.617368	1	PCNA;
Module 1	Biological pathway	Resolution of D-loop structures	1	6	2.43902	25.7756	0.0384929	1	0.617368	1	PCNA;
Module 1	Biological pathway	Nucleotide Excision Repair	3	49	7.31707	9.41984	0.0038473	1	0.0855639	0.523544	RFC4; POLE2; PCNA;
Module 1	Biological pathway	Global Genomic NER (GG-NER)	3	33	7.31707	13.9856	0.00122461	1	0.0346212	0.211838	RFC4; POLE2; PCNA;
Module 1	Biological pathway	Double-Strand Break Repair	3	27	7.31707	17.0924	0.000674576	1	0.0204581	0.125178	CHEK1; BRCA1; PCNA;
Module 1	Biological pathway	ATM mediated response to DNA double-strand break	2	6	4.87805	51.296	0.000611659	1	0.0188935	0.115604	CHEK1; BRCA1;
Module 1	Biological pathway	ATM mediated phosphorylation of repair proteins	2	6	4.87805	51.296	0.000611659	1	0.0188935	0.115604	CHEK1; BRCA1;
Module 1	Biological pathway	Recruitment of repair and signaling proteins to double-strand breaks	1	8	2.43902	19.3397	0.0509997	1	0.810167	1	BRCA1;
Module 1	Biological pathway	Removal of DNA patch containing abasic residue	2	17	4.87805	18.124	0.0052995	1	0.111893	0.684646	FEN1; PCNA;
Module 1	Biological pathway	Resolution of AP sites via the multiple-nucleotide patch replacement pathway	2	17	4.87805	18.124	0.0052995	1	0.111893	0.684646	FEN1; PCNA;
Module 1	Biological pathway	Resolution of Abasic Sites (AP sites)	2	19	4.87805	16.2172	0.00660869	1	0.134431	0.822546	FEN1; PCNA;
Module 1	Biological pathway	Metabolism	3	823	7.31707	0.560948	0.918667	1	1	1	UBE2C; RRM2; TYMS;
Module 1	Biological pathway	Metabolism of nucleotides	2	58	4.87805	5.31441	0.0544828	1	0.857333	1	RRM2; TYMS;
Module 1	Biological pathway	Fanconi Anemia pathway	2	22	4.87805	14.0068	0.00881805	1	0.171694	1	BRCA1; UBE2T;
Module 1	Biological pathway	Transcription-coupled NER (TC-NER)	3	44	7.31707	10.49	0.00282864	1	0.0714874	0.437413	RFC4; POLE2; PCNA;
Module 1	Biological pathway	Stabilization of p53	2	69	4.87805	4.4673	0.0739655	1	1	1	UBE2C; CHEK1;
Module 1	Biological pathway	p53-Dependent G1 DNA Damage Response	2	72	4.87805	4.28119	0.0796195	1	1	1	UBE2C; CHEK1;
Module 1	Biological pathway	p53-Dependent G1/S DNA damage checkpoint	2	72	4.87805	4.28119	0.0796195	1	1	1	UBE2C; CHEK1;
Module 1	Biological pathway	G1/S DNA Damage Checkpoints	3	76	7.31707	6.07376	0.0130032	1	0.238345	1	UBE2C; CHEK1; CDC25C;
Module 1	Biological pathway	Autodegradation of the E3 ubiquitin ligase COP1	2	68	4.87805	4.53299	0.0721115	1	1	1	UBE2C; CHEK1;
Module 1	Biological pathway	p53-Independent G1/S DNA damage checkpoint	3	70	7.31707	6.59429	0.0104011	1	0.197149	1	UBE2C; CHEK1; CDC25C;
Module 1	Biological pathway	Ubiquitin Mediated Degradation of Phosphorylated Cdc25A	2	69	4.87805	4.4673	0.0739655	1	1	1	UBE2C; CHEK1;
Module 1	Biological pathway	p53-Independent DNA Damage Response	3	70	7.31707	6.59429	0.0104011	1	0.197149	1	UBE2C; CHEK1; CDC25C;
Module 1	Biological pathway	Amplification of signal from the kinetochores	1	2	2.43902	77.0703	0.0129951	1	0.238345	1	MAD2L1;
Module 1	Biological pathway	Meiotic Synapsis	1	47	2.43902	3.29528	0.265449	1	1	1	BRCA1;
Module 1	Biological pathway	Meiotic Recombination	1	42	2.43902	3.68748	0.240858	1	1	1	BRCA1;
Module 1	Biological pathway	Meiosis	1	72	2.43902	2.15125	0.377206	1	1	1	BRCA1;
Module 1	Biological pathway	Regulation of ornithine decarboxylase (ODC)	1	70	2.43902	2.2127	0.368913	1	1	1	UBE2C;
Module 1	Biological pathway	Regulation of mRNA Stability by Proteins that Bind AU-rich Elements	1	104	2.43902	1.48939	0.496298	1	1	1	UBE2C;
Module 1	Biological pathway	Destabilization of mRNA by AUF1 (hnRNP D0)	1	71	2.43902	2.18154	0.373073	1	1	1	UBE2C;
Module 1	Biological pathway	Metabolism of mRNA	1	234	2.43902	0.661986	0.789745	1	1	1	UBE2C;
Module 1	Biological pathway	Metabolism of RNA	1	281	2.43902	0.551266	0.8474	1	1	1	UBE2C;
Module 1	Biological pathway	Metabolism of amino acids and derivatives	1	188	2.43902	0.823952	0.712967	1	1	1	UBE2C;
Module 1	Biological pathway	Class I MHC mediated antigen processing & presentation	1	101	2.43902	1.53362	0.486151	1	1	1	UBE2C;
Module 1	Biological pathway	Antigen processing: Ubiquitination & Proteasome degradation	1	69	2.43902	2.24477	0.364726	1	1	1	UBE2C;
Module 1	Biological pathway	Regulation of Apoptosis	1	75	2.43902	2.06521	0.389446	1	1	1	UBE2C;
Module 1	Biological pathway	Regulation of activated PAK-2p34 by proteasome mediated degradation	1	66	2.43902	2.34678	0.352002	1	1	1	UBE2C;
Module 1	Biological pathway	Cdc20:Phospho-APC/C mediated degradation of Cyclin A	4	69	9.7561	8.91238	0.000989308	1	0.0284511	0.174085	BUB1B; UBE2C; CDC20; MAD2L1;
Module 1	Biological pathway	Apoptotic cleavage of cellular proteins	1	39	2.43902	3.97106	0.22572	1	1	1	CLSPN;
Module 1	Biological pathway	Apoptotic execution phase	1	48	2.43902	3.22665	0.270273	1	1	1	CLSPN;
Module 1	Biological pathway	Apoptosis	2	158	4.87805	1.95107	0.275361	1	1	1	UBE2C; CLSPN;
Module 1	Biological pathway	Cross-presentation of soluble exogenous antigens (endosomes)	1	67	2.43902	2.31176	0.356271	1	1	1	UBE2C;
Module 1	Biological pathway	Antigen processing-Cross presentation	1	86	2.43902	1.80108	0.432353	1	1	1	UBE2C;
Module 1	Biological pathway	ER-Phagosome pathway	1	80	2.43902	1.93615	0.409328	1	1	1	UBE2C;
Module 1	Biological pathway	guanosine nucleotides de novo biosynthesis	1	14	2.43902	11.0572	0.0875753	1	1	1	RRM2;
Module 1	Biological pathway	pyrimidine deoxyribonucleotides de novo biosynthesis	2	14	4.87805	22.0049	0.00359011	1	0.0820315	0.50193	RRM2; TYMS;
Module 1	Biological pathway	Wnt signaling network	1	200	2.43902	0.774517	0.735293	1	1	1	BRCA1;
Module 1	Biological pathway	IL2 signaling events mediated by STAT5	1	28	2.43902	5.53057	0.167652	1	1	1	CCNA2;
Module 1	Biological pathway	Validated targets of C-MYC transcriptional repression	1	63	2.43902	2.45852	0.33903	1	1	1	BRCA1;
Module 1	Biological pathway	Circadian rhythm pathway	1	16	2.43902	9.67591	0.0994587	1	1	1	CHEK1;
Module 1	Biological pathway	Syndecan-1-mediated signaling events	6	1297	14.6341	0.71071	0.877034	1	1	1	CCNA2; CHEK1; BIRC5; BRCA1; PCNA; CDCA7;
Module 1	Biological pathway	Regulation of CDC42 activity	3	768	7.31707	0.60112	0.892462	1	1	1	CCNA2; ECT2; BRCA1;
Module 1	Biological pathway	Glypican pathway	6	1335	14.6341	0.690481	0.894665	1	1	1	CCNA2; CHEK1; BIRC5; BRCA1; PCNA; CDCA7;
Module 1	Biological pathway	GMCSF-mediated signaling events	6	1289	14.6341	0.715121	0.87304	1	1	1	CCNA2; CHEK1; BIRC5; BRCA1; PCNA; CDCA7;
Module 1	Biological pathway	Validated transcriptional targets of deltaNp63 isoforms	2	64	4.87805	4.81626	0.0648554	1	0.992466	1	TOP2A; HELLS;
Module 1	Biological pathway	Insulin Pathway	6	1285	14.6341	0.717347	0.871005	1	1	1	CCNA2; CHEK1; BIRC5; BRCA1; PCNA; CDCA7;
Module 1	Biological pathway	C-MYC pathway	3	149	7.31707	3.09822	0.0722551	1	1	1	BIRC5; BRCA1; CDCA7;
Module 1	Biological pathway	Stabilization and expansion of the E-cadherin adherens junction	1	275	2.43902	0.563293	0.841005	1	1	1	BRCA1;
Module 1	Biological pathway	FOXA transcription factor networks	1	81	2.43902	1.91225	0.413227	1	1	1	BRCA1;
Module 1	Biological pathway	Glypican 3 network	1	206	2.43902	0.75196	0.745812	1	1	1	BRCA1;
Module 1	Biological pathway	Nectin adhesion pathway	6	1292	14.6341	0.713461	0.874549	1	1	1	CCNA2; CHEK1; BIRC5; BRCA1; PCNA; CDCA7;
Module 1	Biological pathway	TRAIL signaling pathway	6	1325	14.6341	0.695692	0.890235	1	1	1	CCNA2; CHEK1; BIRC5; BRCA1; PCNA; CDCA7;
Module 1	Biological pathway	IGF1 pathway	6	1288	14.6341	0.715677	0.872533	1	1	1	CCNA2; CHEK1; BIRC5; BRCA1; PCNA; CDCA7;
Module 1	Biological pathway	ATF-2 transcription factor network	2	59	4.87805	5.22435	0.0561668	1	0.875572	1	CCNA2; BRCA1;
Module 1	Biological pathway	CDC42 signaling events	3	755	7.31707	0.61147	0.885295	1	1	1	CCNA2; ECT2; BRCA1;
Module 1	Biological pathway	Signaling events mediated by Hepatocyte Growth Factor Receptor (c-Met)	6	1290	14.6341	0.714567	0.873545	1	1	1	CCNA2; CHEK1; BIRC5; BRCA1; PCNA; CDCA7;
Module 1	Biological pathway	Glypican 1 network	6	1296	14.6341	0.711259	0.87654	1	1	1	CCNA2; CHEK1; BIRC5; BRCA1; PCNA; CDCA7;
Module 1	Biological pathway	Validated targets of C-MYC transcriptional activation	2	81	4.87805	3.80556	0.0973462	1	1	1	BIRC5; CDCA7;
Module 1	Biological pathway	N-cadherin signaling events	1	251	2.43902	0.617152	0.812705	1	1	1	BRCA1;
Module 1	Biological pathway	PDGF receptor signaling network	6	1290	14.6341	0.714567	0.873545	1	1	1	CCNA2; CHEK1; BIRC5; BRCA1; PCNA; CDCA7;
Module 1	Biological pathway	Integrin family cell surface interactions	6	1375	14.6341	0.670394	0.91096	1	1	1	CCNA2; CHEK1; BIRC5; BRCA1; PCNA; CDCA7;
Module 1	Biological pathway	BARD1 signaling events	2	29	4.87805	10.627	0.0150594	1	0.273034	1	BRCA1; PCNA;
Module 1	Biological pathway	Coregulation of Androgen receptor activity	1	61	2.43902	2.53911	0.330241	1	1	1	BRCA1;
Module 1	Biological pathway	Internalization of ErbB1	6	1285	14.6341	0.717347	0.871005	1	1	1	CCNA2; CHEK1; BIRC5; BRCA1; PCNA; CDCA7;
Module 1	Biological pathway	Posttranslational regulation of adherens junction stability and dissassembly	1	231	2.43902	0.670582	0.785417	1	1	1	BRCA1;
Module 1	Biological pathway	Signaling events mediated by VEGFR1 and VEGFR2	6	1293	14.6341	0.712909	0.875049	1	1	1	CCNA2; CHEK1; BIRC5; BRCA1; PCNA; CDCA7;
Module 1	Biological pathway	Beta1 integrin cell surface interactions	6	1348	14.6341	0.683822	0.900206	1	1	1	CCNA2; CHEK1; BIRC5; BRCA1; PCNA; CDCA7;
Module 1	Biological pathway	Urokinase-type plasminogen activator (uPA) and uPAR-mediated signaling	6	1285	14.6341	0.717347	0.871005	1	1	1	CCNA2; CHEK1; BIRC5; BRCA1; PCNA; CDCA7;
Module 1	Biological pathway	Validated nuclear estrogen receptor alpha network	2	64	4.87805	4.81626	0.0648554	1	0.992466	1	BRCA1; PCNA;
Module 1	Biological pathway	IFN-gamma pathway	6	1293	14.6341	0.712909	0.875049	1	1	1	CCNA2; CHEK1; BIRC5; BRCA1; PCNA; CDCA7;
Module 1	Biological pathway	Regulation of RAC1 activity	3	205	7.31707	2.25192	0.148147	1	1	1	CCNA2; ECT2; BRCA1;
Module 1	Biological pathway	PAR1-mediated thrombin signaling events	6	1296	14.6341	0.711259	0.87654	1	1	1	CCNA2; CHEK1; BIRC5; BRCA1; PCNA; CDCA7;
Module 1	Biological pathway	Noncanonical Wnt signaling pathway	1	182	2.43902	0.851114	0.701125	1	1	1	BRCA1;
Module 1	Biological pathway	PDGFR-beta signaling pathway	6	1285	14.6341	0.717347	0.871005	1	1	1	CCNA2; CHEK1; BIRC5; BRCA1; PCNA; CDCA7;
Module 1	Biological pathway	p63 transcription factor network	2	105	4.87805	2.9358	0.149096	1	1	1	TOP2A; HELLS;
Module 1	Biological pathway	Canonical Wnt signaling pathway	1	155	2.43902	0.999363	0.641669	1	1	1	BRCA1;
Module 1	Biological pathway	E-cadherin signaling in the nascent adherens junction	1	275	2.43902	0.563293	0.841005	1	1	1	BRCA1;
Module 1	Biological pathway	Integrin-linked kinase signaling	3	654	7.31707	0.705901	0.814528	1	1	1	CCNA2; AURKA; BRCA1;
Module 1	Biological pathway	Regulation of nuclear beta catenin signaling and target gene transcription	1	135	2.43902	1.14741	0.590337	1	1	1	BRCA1;
Module 1	Biological pathway	EGF receptor (ErbB1) signaling pathway	6	1285	14.6341	0.717347	0.871005	1	1	1	CCNA2; CHEK1; BIRC5; BRCA1; PCNA; CDCA7;
Module 1	Biological pathway	Thrombin/protease-activated receptor (PAR) pathway	6	1297	14.6341	0.71071	0.877034	1	1	1	CCNA2; CHEK1; BIRC5; BRCA1; PCNA; CDCA7;
Module 1	Biological pathway	Class I PI3K signaling events	6	1285	14.6341	0.717347	0.871005	1	1	1	CCNA2; CHEK1; BIRC5; BRCA1; PCNA; CDCA7;
Module 1	Biological pathway	Arf6 signaling events	6	1285	14.6341	0.717347	0.871005	1	1	1	CCNA2; CHEK1; BIRC5; BRCA1; PCNA; CDCA7;
Module 1	Biological pathway	Plasma membrane estrogen receptor signaling	6	1298	14.6341	0.710163	0.877526	1	1	1	CCNA2; CHEK1; BIRC5; BRCA1; PCNA; CDCA7;
Module 1	Biological pathway	IL2-mediated signaling events	1	115	2.43902	1.34694	0.531855	1	1	1	CCNA2;
Module 1	Biological pathway	p73 transcription factor network	4	78	9.7561	7.88416	0.00156481	1	0.0427886	0.261813	BUB1; CCNA2; CHEK1; CCNE2;
Module 1	Biological pathway	IL3-mediated signaling events	6	1292	14.6341	0.713461	0.874549	1	1	1	CCNA2; CHEK1; BIRC5; BRCA1; PCNA; CDCA7;
Module 1	Biological pathway	AP-1 transcription factor network	2	621	4.87805	0.496431	0.923255	1	1	1	CCNA2; BRCA1;
Module 1	Biological pathway	mTOR signaling pathway	6	1285	14.6341	0.717347	0.871005	1	1	1	CCNA2; CHEK1; BIRC5; BRCA1; PCNA; CDCA7;
Module 1	Biological pathway	RAC1 signaling pathway	3	205	7.31707	2.25192	0.148147	1	1	1	CCNA2; ECT2; BRCA1;
Module 1	Biological pathway	ErbB receptor signaling network	6	1308	14.6341	0.704734	0.882363	1	1	1	CCNA2; CHEK1; BIRC5; BRCA1; PCNA; CDCA7;
Module 1	Biological pathway	Signaling events mediated by focal adhesion kinase	6	1285	14.6341	0.717347	0.871005	1	1	1	CCNA2; CHEK1; BIRC5; BRCA1; PCNA; CDCA7;
Module 1	Biological pathway	VEGF and VEGFR signaling network	6	1301	14.6341	0.708525	0.878993	1	1	1	CCNA2; CHEK1; BIRC5; BRCA1; PCNA; CDCA7;
Module 1	Biological pathway	Alpha9 beta1 integrin signaling events	6	1302	14.6341	0.707981	0.879479	1	1	1	CCNA2; CHEK1; BIRC5; BRCA1; PCNA; CDCA7;
Module 1	Biological pathway	PLK3 signaling events	1	5	2.43902	30.9204	0.0321794	1	0.547706	1	CDC25C;
Module 1	Biological pathway	Arf6 downstream pathway	6	1285	14.6341	0.717347	0.871005	1	1	1	CCNA2; CHEK1; BIRC5; BRCA1; PCNA; CDCA7;
Module 1	Biological pathway	Validated transcriptional targets of AP1 family members Fra1 and Fra2	1	134	2.43902	1.15597	0.58759	1	1	1	CCNA2;
Module 1	Biological pathway	S1P1 pathway	6	1285	14.6341	0.717347	0.871005	1	1	1	CCNA2; CHEK1; BIRC5; BRCA1; PCNA; CDCA7;
Module 1	Biological pathway	FOXA1 transcription factor network	1	44	2.43902	3.51991	0.250789	1	1	1	BRCA1;
Module 1	Biological pathway	p53 pathway	3	189	7.31707	2.44255	0.124301	1	1	1	CCNA2; CHEK1; PCNA;
Module 1	Biological pathway	ErbB1 downstream signaling	6	1285	14.6341	0.717347	0.871005	1	1	1	CCNA2; CHEK1; BIRC5; BRCA1; PCNA; CDCA7;
Module 1	Biological pathway	EGFR-dependent Endothelin signaling events	6	1286	14.6341	0.71679	0.871516	1	1	1	CCNA2; CHEK1; BIRC5; BRCA1; PCNA; CDCA7;
Module 1	Biological pathway	Syndecan-4-mediated signaling events	1	209	2.43902	0.741167	0.750917	1	1	1	BRCA1;
Module 1	Biological pathway	Arf6 trafficking events	6	1285	14.6341	0.717347	0.871005	1	1	1	CCNA2; CHEK1; BIRC5; BRCA1; PCNA; CDCA7;
Module 1	Biological pathway	E-cadherin signaling events	1	280	2.43902	0.553235	0.846352	1	1	1	BRCA1;
Module 1	Biological pathway	Androgen-mediated signaling	1	130	2.43902	1.19153	0.576423	1	1	1	BRCA1;
Module 1	Biological pathway	Endothelins	6	1304	14.6341	0.706895	0.880447	1	1	1	CCNA2; CHEK1; BIRC5; BRCA1; PCNA; CDCA7;
Module 1	Biological pathway	Regulation of retinoblastoma protein	1	66	2.43902	2.34678	0.352002	1	1	1	CCNA2;
Module 1	Biological pathway	IL5-mediated signaling events	6	1289	14.6341	0.715121	0.87304	1	1	1	CCNA2; CHEK1; BIRC5; BRCA1; PCNA; CDCA7;
Module 1	Biological pathway	Direct p53 effectors	1	138	2.43902	1.12246	0.598471	1	1	1	PCNA;
Module 1	Biological pathway	Sphingosine 1-phosphate (S1P) pathway	6	1308	14.6341	0.704734	0.882363	1	1	1	CCNA2; CHEK1; BIRC5; BRCA1; PCNA; CDCA7;
Module 1	Biological pathway	Regulation of Androgen receptor activity	1	108	2.43902	1.43423	0.509522	1	1	1	BRCA1;
Module 1	Biological pathway	Proteoglycan syndecan-mediated signaling events	6	1342	14.6341	0.686879	0.897679	1	1	1	CCNA2; CHEK1; BIRC5; BRCA1; PCNA; CDCA7;
Module 1	Biological pathway	Aurora A signaling	3	64	7.31707	7.21241	0.00813264	1	0.161491	0.988122	AURKA; BIRC5; BRCA1;
Module 1	Biological pathway	RhoA signaling pathway	3	205	7.31707	2.25192	0.148147	1	1	1	CCNA2; ECT2; BRCA1;
Module 1	Biological pathway	Class I PI3K signaling events mediated by Akt	6	1285	14.6341	0.717347	0.871005	1	1	1	CCNA2; CHEK1; BIRC5; BRCA1; PCNA; CDCA7;
Module 1	Biological pathway	LKB1 signaling events	6	1305	14.6341	0.706354	0.880928	1	1	1	CCNA2; CHEK1; BIRC5; BRCA1; PCNA; CDCA7;
Module 1	Biological pathway	Regulation of RhoA activity	3	205	7.31707	2.25192	0.148147	1	1	1	CCNA2; ECT2; BRCA1;
Module 1	Biological pathway	Signaling events mediated by PRL	1	23	2.43902	6.73234	0.139873	1	1	1	CCNA2;
Module 1	Biological pathway	AndrogenReceptor	1	78	2.43902	1.98579	0.401452	1	1	1	BRCA1;
Module 1	Biological pathway	Wnt	1	82	2.43902	1.88893	0.417102	1	1	1	CDC25C;
Module 1	Biological pathway	ID	1	14	2.43902	11.0572	0.0875753	1	1	1	CCNA2;
Module 2	Biological pathway	amb2 Integrin signaling	3	40	30	47.2732	2.7727e-05	0.0462487	0.0462487	0.292531	NFKB1; SELP; AGER;
Module 2	Biological pathway	TAK1 activates NFkB by phosphorylation and activation of IKKs complex	2	11	20	114.717	0.000124181	0.207134	0.073314	0.463723	NFKB1; AGER;
Module 2	Biological pathway	Viral dsRNA:TLR3:TRIF Complex Activates RIP1	2	13	20	97.0814	0.000175813	0.293256	0.073314	0.463723	NFKB1; AGER;
Module 2	Biological pathway	TRAF6 mediated NF-kB activation	2	13	20	97.0814	0.000175813	0.293256	0.073314	0.463723	NFKB1; AGER;
Module 2	Biological pathway	Inflammasomes	2	17	20	74.2521	0.000305507	0.509585	0.101917	0.644642	NFKB1; NLRP3;
Module 2	Biological pathway	IL12-mediated signaling events	3	111	30	17.0381	0.00058647	0.978232	0.163039	1	NFKB1; IL1R1; TNFRSF1A;
Module 2	Biological pathway	Developmental Biology	1	432	10	1.46908	0.509366	1	1	1	NFKB1;
Module 2	Biological pathway	Platelet Adhesion to exposed collagen	1	13	10	48.7822	0.0204911	1	0.551276	1	VWF;
Module 2	Biological pathway	GP1b-IX-V activation signalling	1	9	10	70.4391	0.0142268	1	0.44774	1	VWF;
Module 2	Biological pathway	Platelet activation, signaling and aggregation	2	138	20	9.15172	0.0191613	1	0.551053	1	VWF; SELP;
Module 2	Biological pathway	Transcriptional Regulation of White Adipocyte Differentiation	1	69	10	9.19659	0.104509	1	1	1	NFKB1;
Module 2	Biological pathway	Hemostasis	2	375	20	3.36799	0.116213	1	1	1	VWF; SELP;
Module 2	Biological pathway	Cell surface interactions at the vascular wall	1	72	10	8.81345	0.108821	1	1	1	SELP;
Module 2	Biological pathway	Platelet degranulation	1	28	10	22.6582	0.0436645	1	0.945875	1	SELP;
Module 2	Biological pathway	Response to elevated platelet cytosolic Ca2+	1	39	10	16.2691	0.0603435	1	1	1	SELP;
Module 2	Biological pathway	Intrinsic Pathway	1	18	10	35.2391	0.0282711	1	0.724009	1	VWF;
Module 2	Biological pathway	Formation of Fibrin Clot (Clotting Cascade)	1	33	10	19.2262	0.0512786	1	1	1	VWF;
Module 2	Biological pathway	p75 NTR receptor-mediated signalling	1	39	10	16.2691	0.0603435	1	1	1	NFKB1;
Module 2	Biological pathway	Signalling by NGF	1	143	10	4.43785	0.205574	1	1	1	NFKB1;
Module 2	Biological pathway	NF-kB is activated and signals survival	1	13	10	48.7822	0.0204911	1	0.551276	1	NFKB1;
Module 2	Biological pathway	p75NTR signals via NF-kB	1	16	10	39.6412	0.0251658	1	0.655884	1	NFKB1;
Module 2	Biological pathway	Regulated proteolysis of p75NTR	1	9	10	70.4391	0.0142268	1	0.44774	1	NFKB1;
Module 2	Biological pathway	Signal Transduction	2	1208	20	1.04555	0.599893	1	1	1	THBS1; NFKB1;
Module 2	Biological pathway	Adaptive Immune System	1	237	10	2.67776	0.319108	1	1	1	NFKB1;
Module 2	Biological pathway	TCR signaling	1	47	10	13.5005	0.0723087	1	1	1	NFKB1;
Module 2	Biological pathway	Immune System	4	522	40	4.82706	0.00656632	1	0.280836	1	NFKB1; IL1R1; AGER; NLRP3;
Module 2	Biological pathway	Integrin cell surface interactions	1	72	10	8.81345	0.108821	1	1	1	THBS1;
Module 2	Biological pathway	Cell-cell junction organization	1	45	10	14.1003	0.0693303	1	1	1	CDH5;
Module 2	Biological pathway	Cell-Cell communication	1	117	10	5.42395	0.1713	1	1	1	CDH5;
Module 2	Biological pathway	Cell junction organization	1	69	10	9.19659	0.104509	1	1	1	CDH5;
Module 2	Biological pathway	Adherens junctions interactions	1	27	10	23.4971	0.0421351	1	0.941107	1	CDH5;
Module 2	Biological pathway	Downstream TCR signaling	1	32	10	19.8268	0.0497602	1	1	1	NFKB1;
Module 2	Biological pathway	TNF signaling	1	7	10	90.5359	0.0110811	1	0.396587	1	TNFRSF1A;
Module 2	Biological pathway	Death Receptor Signalling	1	13	10	48.7822	0.0204911	1	0.551276	1	TNFRSF1A;
Module 2	Biological pathway	Extrinsic Pathway for Apoptosis	1	13	10	48.7822	0.0204911	1	0.551276	1	TNFRSF1A;
Module 2	Biological pathway	Apoptosis	1	158	10	4.01656	0.224762	1	1	1	TNFRSF1A;
Module 2	Biological pathway	TRIF mediated TLR3 signaling	2	56	20	22.5501	0.00334676	1	0.233536	1	NFKB1; AGER;
Module 2	Biological pathway	Toll Like Receptor 3 (TLR3) Cascade	2	56	20	22.5501	0.00334676	1	0.233536	1	NFKB1; AGER;
Module 2	Biological pathway	TRAF6 Mediated Induction of proinflammatory cytokines	2	50	20	25.2555	0.00267579	1	0.233536	1	NFKB1; AGER;
Module 2	Biological pathway	Toll Like Receptor 5 (TLR5) Cascade	2	60	20	21.047	0.00383356	1	0.233536	1	NFKB1; AGER;
Module 2	Biological pathway	Toll Like Receptor 7/8 (TLR7/8) Cascade	2	62	20	20.3681	0.00408868	1	0.233536	1	NFKB1; AGER;
Module 2	Biological pathway	MyD88 dependent cascade initiated on endosome	2	60	20	21.047	0.00383356	1	0.233536	1	NFKB1; AGER;
Module 2	Biological pathway	TRAF6 mediated induction of NFkB and MAP kinases upon TLR7/8 or 9 activation	2	59	20	21.4036	0.00370892	1	0.233536	1	NFKB1; AGER;
Module 2	Biological pathway	Toll Like Receptor 9 (TLR9) Cascade	2	65	20	19.4282	0.00448589	1	0.233536	1	NFKB1; AGER;
Module 2	Biological pathway	Activated TLR4 signalling	2	72	20	17.5396	0.0054798	1	0.247035	1	NFKB1; AGER;
Module 2	Biological pathway	MyD88:Mal cascade initiated on plasma membrane	2	62	20	20.3681	0.00408868	1	0.233536	1	NFKB1; AGER;
Module 2	Biological pathway	Toll Like Receptor 4 (TLR4) Cascade	2	76	20	16.6166	0.00608938	1	0.267292	1	NFKB1; AGER;
Module 2	Biological pathway	NFkB and MAP kinases activation mediated by TLR4 signaling repertoire	2	54	20	23.3851	0.00311517	1	0.233536	1	NFKB1; AGER;
Module 2	Biological pathway	MyD88-independent cascade initiated on plasma membrane	2	58	20	21.7726	0.00358624	1	0.233536	1	NFKB1; AGER;
Module 2	Biological pathway	Innate Immune System	3	183	30	10.335	0.00249987	1	0.233536	1	NFKB1; AGER; NLRP3;
Module 2	Biological pathway	Toll Receptor Cascades	2	90	20	14.0321	0.00845604	1	0.352617	1	NFKB1; AGER;
Module 2	Biological pathway	Toll Like Receptor 10 (TLR10) Cascade	2	60	20	21.047	0.00383356	1	0.233536	1	NFKB1; AGER;
Module 2	Biological pathway	MyD88 cascade initiated on plasma membrane	2	59	20	21.4036	0.00370892	1	0.233536	1	NFKB1; AGER;
Module 2	Biological pathway	Advanced glycosylation endproduct receptor signaling	1	9	10	70.4391	0.0142268	1	0.44774	1	AGER;
Module 2	Biological pathway	RIG-I/MDA5 mediated induction of IFN-alpha/beta pathways	2	67	20	18.8484	0.00476032	1	0.233536	1	NFKB1; AGER;
Module 2	Biological pathway	Cytokine Signaling in Immune system	2	193	20	6.54385	0.0358415	1	0.866428	1	NFKB1; IL1R1;
Module 2	Biological pathway	Interleukin-1 signaling	2	39	20	32.3771	0.00163377	1	0.233536	1	NFKB1; IL1R1;
Module 2	Biological pathway	Signaling by Interleukins	2	92	20	13.7271	0.0088232	1	0.358953	1	NFKB1; IL1R1;
Module 2	Biological pathway	Interleukin-1 processing	1	6	10	105.6	0.00950488	1	0.368701	1	NFKB1;
Module 2	Biological pathway	Toll Like Receptor 2 (TLR2) Cascade	2	65	20	19.4282	0.00448589	1	0.233536	1	NFKB1; AGER;
Module 2	Biological pathway	Toll Like Receptor TLR1:TLR2 Cascade	2	64	20	19.7317	0.00435155	1	0.233536	1	NFKB1; AGER;
Module 2	Biological pathway	Toll Like Receptor TLR6:TLR2 Cascade	2	64	20	19.7317	0.00435155	1	0.233536	1	NFKB1; AGER;
Module 2	Biological pathway	Nucleotide-binding domain, leucine rich repeat containing receptor (NLR) signaling pathways	2	43	20	29.3659	0.0019842	1	0.233536	1	NFKB1; NLRP3;
Module 2	Biological pathway	The NLRP3 inflammasome	1	11	10	57.6436	0.0173634	1	0.517182	1	NLRP3;
Module 2	Biological pathway	Osteopontin-mediated events	1	29	10	21.8772	0.0451917	1	0.966408	1	NFKB1;
Module 2	Biological pathway	Canonical NF-kappaB pathway	2	35	20	36.0762	0.00131633	1	0.233536	1	NFKB1; TNFRSF1A;
Module 2	Biological pathway	Signaling events mediated by HDAC Class I	2	113	20	11.1763	0.0131023	1	0.446012	1	NFKB1; TNFRSF1A;
Module 2	Biological pathway	Integrins in angiogenesis	1	64	10	9.91496	0.0972807	1	1	1	NFKB1;
Module 2	Biological pathway	Syndecan-1-mediated signaling events	4	1297	40	1.94276	0.131881	1	1	1	NFKB1; SELP; ENG; TNFRSF1A;
Module 2	Biological pathway	Regulation of CDC42 activity	2	768	20	1.64455	0.349899	1	1	1	NFKB1; ENG;
Module 2	Biological pathway	Glypican pathway	4	1335	40	1.88746	0.143246	1	1	1	NFKB1; SELP; ENG; TNFRSF1A;
Module 2	Biological pathway	GMCSF-mediated signaling events	4	1289	40	1.95481	0.129547	1	1	1	NFKB1; SELP; ENG; TNFRSF1A;
Module 2	Biological pathway	Insulin Pathway	4	1285	40	1.9609	0.128389	1	1	1	NFKB1; SELP; ENG; TNFRSF1A;
Module 2	Biological pathway	Nectin adhesion pathway	4	1292	40	1.95027	0.13042	1	1	1	NFKB1; SELP; ENG; TNFRSF1A;
Module 2	Biological pathway	CD40/CD40L signaling	2	58	20	21.7726	0.00358624	1	0.233536	1	NFKB1; TNFRSF1A;
Module 2	Biological pathway	TRAIL signaling pathway	4	1325	40	1.9017	0.14021	1	1	1	NFKB1; SELP; ENG; TNFRSF1A;
Module 2	Biological pathway	LPA receptor mediated events	2	100	20	12.629	0.0103629	1	0.384118	1	NFKB1; TNFRSF1A;
Module 2	Biological pathway	IGF1 pathway	4	1288	40	1.95633	0.129257	1	1	1	NFKB1; SELP; ENG; TNFRSF1A;
Module 2	Biological pathway	PLK1 signaling events	2	104	20	12.1433	0.0111748	1	0.396587	1	NFKB1; TNFRSF1A;
Module 2	Biological pathway	HIF-1-alpha transcription factor network	1	66	10	9.61455	0.100178	1	1	1	ENG;
Module 2	Biological pathway	CDC42 signaling events	2	755	20	1.67286	0.341873	1	1	1	NFKB1; ENG;
Module 2	Biological pathway	Signaling events mediated by Hepatocyte Growth Factor Receptor (c-Met)	4	1290	40	1.9533	0.129838	1	1	1	NFKB1; SELP; ENG; TNFRSF1A;
Module 2	Biological pathway	Glypican 1 network	4	1296	40	1.94426	0.131588	1	1	1	NFKB1; SELP; ENG; TNFRSF1A;
Module 2	Biological pathway	Fc-epsilon receptor I signaling in mast cells	1	61	10	10.4025	0.0929183	1	1	1	NFKB1;
Module 2	Biological pathway	PDGF receptor signaling network	4	1290	40	1.9533	0.129838	1	1	1	NFKB1; SELP; ENG; TNFRSF1A;
Module 2	Biological pathway	Integrin family cell surface interactions	5	1375	50	2.28954	0.0465718	1	0.983314	1	THBS1; NFKB1; SELP; ENG; TNFRSF1A;
Module 2	Biological pathway	IL1-mediated signaling events	3	234	30	8.08257	0.00502351	1	0.233632	1	NFKB1; IL1R1; TNFRSF1A;
Module 2	Biological pathway	Caspase cascade in apoptosis	1	52	10	12.2026	0.0797172	1	1	1	TNFRSF1A;
Module 2	Biological pathway	S1P2 pathway	1	26	10	24.4005	0.0406035	1	0.927762	1	CDH5;
Module 2	Biological pathway	Regulation of Telomerase	1	68	10	9.33181	0.103068	1	1	1	NFKB1;
Module 2	Biological pathway	Internalization of ErbB1	4	1285	40	1.9609	0.128389	1	1	1	NFKB1; SELP; ENG; TNFRSF1A;
Module 2	Biological pathway	BCR signaling pathway	1	67	10	9.47107	0.101624	1	1	1	NFKB1;
Module 2	Biological pathway	Signaling events mediated by TCPTP	1	92	10	6.89769	0.137095	1	1	1	SELP;
Module 2	Biological pathway	Signaling events mediated by VEGFR1 and VEGFR2	5	1293	50	2.43474	0.0364898	1	0.869499	1	NFKB1; CDH5; SELP; ENG; TNFRSF1A;
Module 2	Biological pathway	Beta1 integrin cell surface interactions	5	1348	50	2.3354	0.0430696	1	0.945264	1	THBS1; NFKB1; SELP; ENG; TNFRSF1A;
Module 2	Biological pathway	Urokinase-type plasminogen activator (uPA) and uPAR-mediated signaling	4	1285	40	1.9609	0.128389	1	1	1	NFKB1; SELP; ENG; TNFRSF1A;
Module 2	Biological pathway	TCR signaling in na&#xef;ve CD8+ T cells	2	127	20	9.94433	0.0163704	1	0.505663	1	NFKB1; TNFRSF1A;
Module 2	Biological pathway	Ceramide signaling pathway	2	49	20	25.7708	0.00257094	1	0.233536	1	NFKB1; TNFRSF1A;
Module 2	Biological pathway	Signaling by Aurora kinases	2	98	20	12.8867	0.00996738	1	0.377854	1	NFKB1; TNFRSF1A;
Module 2	Biological pathway	Polo-like kinase signaling events in the cell cycle	2	109	20	11.5864	0.0122286	1	0.424943	1	NFKB1; TNFRSF1A;
Module 2	Biological pathway	IFN-gamma pathway	4	1293	40	1.94877	0.130711	1	1	1	NFKB1; SELP; ENG; TNFRSF1A;
Module 2	Biological pathway	PAR1-mediated thrombin signaling events	4	1296	40	1.94426	0.131588	1	1	1	NFKB1; SELP; ENG; TNFRSF1A;
Module 2	Biological pathway	Beta3 integrin cell surface interactions	1	43	10	14.756	0.0663433	1	1	1	THBS1;
Module 2	Biological pathway	Alpha4 beta1 integrin signaling events	1	33	10	19.2262	0.0512786	1	1	1	THBS1;
Module 2	Biological pathway	PDGFR-beta signaling pathway	4	1285	40	1.9609	0.128389	1	1	1	NFKB1; SELP; ENG; TNFRSF1A;
Module 2	Biological pathway	Integrin-linked kinase signaling	2	654	20	1.93121	0.279309	1	1	1	NFKB1; ENG;
Module 2	Biological pathway	EGF receptor (ErbB1) signaling pathway	4	1285	40	1.9609	0.128389	1	1	1	NFKB1; SELP; ENG; TNFRSF1A;
Module 2	Biological pathway	p75(NTR)-mediated signaling	2	178	20	7.09527	0.0308643	1	0.768384	1	NFKB1; TNFRSF1A;
Module 2	Biological pathway	Thrombin/protease-activated receptor (PAR) pathway	4	1297	40	1.94276	0.131881	1	1	1	NFKB1; SELP; ENG; TNFRSF1A;
Module 2	Biological pathway	Class I PI3K signaling events	4	1285	40	1.9609	0.128389	1	1	1	NFKB1; SELP; ENG; TNFRSF1A;
Module 2	Biological pathway	Arf6 signaling events	4	1285	40	1.9609	0.128389	1	1	1	NFKB1; SELP; ENG; TNFRSF1A;
Module 2	Biological pathway	EPO signaling pathway	1	34	10	18.6609	0.0527949	1	1	1	NFKB1;
Module 2	Biological pathway	Plasma membrane estrogen receptor signaling	4	1298	40	1.94126	0.132174	1	1	1	NFKB1; SELP; ENG; TNFRSF1A;
Module 2	Biological pathway	IL2-mediated signaling events	2	115	20	10.9819	0.0135492	1	0.44774	1	NFKB1; TNFRSF1A;
Module 2	Biological pathway	FAS (CD95) signaling pathway	2	130	20	9.71486	0.0171124	1	0.517182	1	NFKB1; TNFRSF1A;
Module 2	Biological pathway	IL3-mediated signaling events	4	1292	40	1.95027	0.13042	1	1	1	NFKB1; SELP; ENG; TNFRSF1A;
Module 2	Biological pathway	AP-1 transcription factor network	2	621	20	2.03383	0.258943	1	1	1	NFKB1; ENG;
Module 2	Biological pathway	Signaling events regulated by Ret tyrosine kinase	2	69	20	18.3021	0.00504241	1	0.233632	1	NFKB1; TNFRSF1A;
Module 2	Biological pathway	Hypoxic and oxygen homeostasis regulation of HIF-1-alpha	1	80	10	7.93221	0.120229	1	1	1	ENG;
Module 2	Biological pathway	Glucocorticoid receptor signaling	1	85	10	7.46567	0.127292	1	1	1	NFKB1;
Module 2	Biological pathway	mTOR signaling pathway	4	1285	40	1.9609	0.128389	1	1	1	NFKB1; SELP; ENG; TNFRSF1A;
Module 2	Biological pathway	ErbB receptor signaling network	4	1308	40	1.92642	0.135123	1	1	1	NFKB1; SELP; ENG; TNFRSF1A;
Module 2	Biological pathway	Signaling events mediated by focal adhesion kinase	4	1285	40	1.9609	0.128389	1	1	1	NFKB1; SELP; ENG; TNFRSF1A;
Module 2	Biological pathway	VEGF and VEGFR signaling network	5	1301	50	2.41977	0.0374015	1	0.878672	1	NFKB1; CDH5; SELP; ENG; TNFRSF1A;
Module 2	Biological pathway	Glucocorticoid receptor regulatory network	1	80	10	7.93221	0.120229	1	1	1	NFKB1;
Module 2	Biological pathway	Alpha9 beta1 integrin signaling events	4	1302	40	1.9353	0.133349	1	1	1	NFKB1; SELP; ENG; TNFRSF1A;
Module 2	Biological pathway	ALK1 pathway	1	324	10	1.95876	0.410943	1	1	1	ENG;
Module 2	Biological pathway	Arf6 downstream pathway	4	1285	40	1.9609	0.128389	1	1	1	NFKB1; SELP; ENG; TNFRSF1A;
Module 2	Biological pathway	IL4-mediated signaling events	1	62	10	10.2347	0.0943745	1	1	1	SELP;
Module 2	Biological pathway	HIV-1 Nef: Negative effector of Fas and TNF-alpha	2	35	20	36.0762	0.00131633	1	0.233536	1	NFKB1; TNFRSF1A;
Module 2	Biological pathway	CXCR4-mediated signaling events	2	190	20	6.64717	0.0348217	1	0.854156	1	NFKB1; TNFRSF1A;
Module 2	Biological pathway	S1P1 pathway	4	1285	40	1.9609	0.128389	1	1	1	NFKB1; SELP; ENG; TNFRSF1A;
Module 2	Biological pathway	TNF receptor signaling pathway	2	299	20	4.22404	0.0787566	1	1	1	NFKB1; TNFRSF1A;
Module 2	Biological pathway	ErbB1 downstream signaling	4	1285	40	1.9609	0.128389	1	1	1	NFKB1; SELP; ENG; TNFRSF1A;
Module 2	Biological pathway	EGFR-dependent Endothelin signaling events	4	1286	40	1.95937	0.128678	1	1	1	NFKB1; SELP; ENG; TNFRSF1A;
Module 2	Biological pathway	Syndecan-4-mediated signaling events	1	209	10	3.03649	0.286923	1	1	1	THBS1;
Module 2	Biological pathway	ALK1 signaling events	1	321	10	1.97706	0.407972	1	1	1	ENG;
Module 2	Biological pathway	Angiopoietin receptor Tie2-mediated signaling	1	50	10	12.6906	0.0767602	1	1	1	NFKB1;
Module 2	Biological pathway	Arf6 trafficking events	4	1285	40	1.9609	0.128389	1	1	1	NFKB1; SELP; ENG; TNFRSF1A;
Module 2	Biological pathway	Alternative NF-kappaB pathway	1	6	10	105.6	0.00950488	1	0.368701	1	NFKB1;
Module 2	Biological pathway	Endothelins	4	1304	40	1.93233	0.133939	1	1	1	NFKB1; SELP; ENG; TNFRSF1A;
Module 2	Biological pathway	TCR signaling in na&#xef;ve CD4+ T cells	2	133	20	9.49574	0.0178688	1	0.522898	1	NFKB1; TNFRSF1A;
Module 2	Biological pathway	IL5-mediated signaling events	4	1289	40	1.95481	0.129547	1	1	1	NFKB1; SELP; ENG; TNFRSF1A;
Module 2	Biological pathway	IL23-mediated signaling events	2	66	20	19.1339	0.00462215	1	0.233536	1	NFKB1; TNFRSF1A;
Module 2	Biological pathway	IL2 signaling events mediated by PI3K	2	67	20	18.8484	0.00476032	1	0.233536	1	NFKB1; TNFRSF1A;
Module 2	Biological pathway	Sphingosine 1-phosphate (S1P) pathway	5	1308	50	2.40682	0.0382118	1	0.88524	1	NFKB1; CDH5; SELP; ENG; TNFRSF1A;
Module 2	Biological pathway	Proteoglycan syndecan-mediated signaling events	5	1342	50	2.34584	0.042316	1	0.941107	1	THBS1; NFKB1; SELP; ENG; TNFRSF1A;
Module 2	Biological pathway	Atypical NF-kappaB pathway	1	14	10	45.3002	0.0220516	1	0.583841	1	NFKB1;
Module 2	Biological pathway	Endogenous TLR signaling	2	57	20	22.1545	0.00346552	1	0.233536	1	NFKB1; TNFRSF1A;
Module 2	Biological pathway	Aurora A signaling	2	64	20	19.7317	0.00435155	1	0.233536	1	NFKB1; TNFRSF1A;
Module 2	Biological pathway	Class I PI3K signaling events mediated by Akt	4	1285	40	1.9609	0.128389	1	1	1	NFKB1; SELP; ENG; TNFRSF1A;
Module 2	Biological pathway	LKB1 signaling events	4	1305	40	1.93085	0.134235	1	1	1	NFKB1; SELP; ENG; TNFRSF1A;
Module 2	Biological pathway	TNF alpha/NF-kB	2	171	20	7.3857	0.0286479	1	0.724009	1	NFKB1; TNFRSF1A;
Module 2	Biological pathway	TGFBR	1	125	10	5.07684	0.181985	1	1	1	ENG;
Module 2	Biological pathway	NOTCH	1	57	10	11.1324	0.0870723	1	1	1	NFKB1;
